# Supplementary material for: Transcriptome analysis of a wild bird reveals physiological responses to the urban environment
Source: Sci Rep. 2017 Mar 14;7:44180. doi: 10.1038/srep44180 (PMC5349542; doi:10.1038/srep44180)
Supplement: Supplementary Dataset 1 [file srep44180-s2.xls]

## Sheet: normalised_counts_blood
Gene_ID	U1	U2	U3	U4	U5	U6	R1	R2	R3	R4	R5	R6
ENSTGUG00000000001	516.038	108.213	147.934	139.197	73.9804	26.3594	41.7501	154.231	205.422	162.991	198.982	158.754
ENSTGUG00000000002	992.102	576.106	489.221	557.774	440.359	595.483	837.039	1600.84	758.552	611.476	623.548	587.278
ENSTGUG00000000003	308.29	1196.53	654.025	487.682	465.02	1804.42	660.874	699.179	603.072	803.536	785.287	304.186
ENSTGUG00000000004	64.8076	55.6524	28.5487	55.2838	57.7752	27.5575	31.5672	37.1735	49.9419	29.0685	28.73	33.305
ENSTGUG00000000005	0	0	0	0	0	0	0	0	0	0	0	0
ENSTGUG00000000006	389.451	373.077	245.259	292.214	338.901	92.2579	147.653	251.515	268.556	407.997	310.71	395.219
ENSTGUG00000000007	609.918	896.622	914.856	728.562	797.579	469.676	642.545	475.347	795.302	1110.83	1035.34	980.277
ENSTGUG00000000008	46.0316	20.612	15.572	7.89769	7.75033	10.7834	9.16466	11.073	24.4998	10.3816	15.9611	22.2033
ENSTGUG00000000010	6745.44	9822.65	7875.55	8607.49	7994.81	10494.6	9196.23	3258.62	13263.8	7718.72	8495.57	8291.83
ENSTGUG00000000011	13.9306	32.9792	53.2044	31.5907	9.15948	4.79262	12.2196	34.8008	52.7688	6.22896	40.4348	34.4152
ENSTGUG00000000012	664.43	160.774	110.302	197.442	108.505	20.3686	19.3476	96.493	194.114	174.411	121.305	104.356
ENSTGUG00000000013	1.21136	0	2.59534	0	4.22745	3.59446	8.14637	9.49112	1.8846	0	2.12815	1.11017
ENSTGUG00000000014	173.224	645.156	419.147	529.145	670.756	608.662	726.045	428.682	683.168	399.691	563.96	325.279
ENSTGUG00000000015	0	0	0	0	0	0	0	0	0	0	0	0
ENSTGUG00000000016	522.701	895.592	1040.73	799.641	1008.95	1375.48	1011.17	427.1	844.301	1276.94	930.001	1403.25
ENSTGUG00000000017	0	0	0	0	0.704575	0	0	0	0	0	1.06407	0
ENSTGUG00000000018	1649.87	5954.81	5115.41	4682.34	4035.81	4173.17	4481.52	2537.29	5567.11	5442.03	5324.63	5277.73
ENSTGUG00000000019	323.432	149.437	171.292	235.943	238.851	47.9262	99.793	79.8836	220.498	170.258	262.827	148.762
ENSTGUG00000000020	64.2019	32.9792	20.7627	37.514	69.0484	5.99077	30.5489	19.7732	57.4803	50.8698	18.0893	64.3897
ENSTGUG00000000021	168.984	88.6316	101.218	73.0536	156.416	198.894	168.019	358.29	81.9802	62.2896	128.753	108.796
ENSTGUG00000000022	308.29	366.894	360.752	290.24	279.716	159.355	312.617	264.169	400.478	420.455	407.541	430.745
ENSTGUG00000000023	1532.37	1666.48	1917.95	1379.13	1962.95	1776.86	1982.62	820.982	1348.43	2493.66	2232.43	2155.94
ENSTGUG00000000024	3.63407	3.0918	7.78601	5.92327	9.15948	8.38708	4.07318	11.073	4.7115	3.11448	5.32037	7.77117
ENSTGUG00000000025	52.694	25.765	16.8697	30.6035	20.4327	22.7649	16.2927	73.5562	23.5575	13.4961	27.6659	9.9915
ENSTGUG00000000026	2.42271	11.3366	3.89301	4.93605	4.93203	3.59446	5.09148	0.790927	5.6538	4.15264	3.19222	4.44067
ENSTGUG00000000027	79.9496	26.7956	24.6557	22.7059	48.6157	57.5114	53.9697	242.024	27.3267	15.5724	18.0893	16.6525
ENSTGUG00000000028	86.6121	87.601	76.5624	72.0664	67.6392	62.304	54.988	6.32741	85.7494	56.0606	72.3571	71.0507
ENSTGUG00000000029	816.455	2017.92	2453.89	2069.19	1466.22	2808.47	2013.17	1271.81	1753.62	2467.71	2503.77	2301.38
ENSTGUG00000000030	28.4669	24.7344	18.1674	37.514	24.6601	8.38708	21.3842	11.8639	25.4421	43.6027	11.7048	26.644
ENSTGUG00000000031	3.02839	0	0	0.987211	1.40915	0	3.05489	8.70019	0.942301	0	0	0
ENSTGUG00000000032	1.81704	0	0	0	0	0	0	0	0	0	0	0
ENSTGUG00000000033	268.921	325.67	314.036	309.984	312.127	214.47	214.86	141.576	356.19	260.578	284.108	256.448
ENSTGUG00000000034	72.0758	77.295	77.8601	71.0792	64.8209	21.5668	44.805	36.3826	78.211	39.4501	60.6523	67.7202
ENSTGUG00000000035	241.666	422.546	830.508	471.887	321.991	367.833	441.941	159.767	300.594	712.178	489.474	517.338
ENSTGUG00000000036	212.593	582.289	634.56	481.759	354.401	340.276	584.502	578.958	538.996	659.231	640.573	736.04
ENSTGUG00000000037	29.0726	7.2142	11.679	8.8849	24.6601	13.1797	23.4208	161.349	11.3076	8.30528	3.19222	4.44067
ENSTGUG00000000038	772.24	1648.96	1391.1	1369.26	1184.39	976.496	1069.21	874.765	1274.93	1678.7	1474.81	1555.34
ENSTGUG00000000039	1135.65	2610.51	2700.45	2373.25	1722.69	2363.96	2605.82	1970.2	2113.58	2538.3	2813.41	2557.82
ENSTGUG00000000040	31.4953	20.612	10.3813	22.7059	38.7516	9.58523	6.10978	69.6015	8.48071	2.07632	6.38445	4.44067
ENSTGUG00000000041	933.957	1995.24	1330.11	1841.15	1596.57	1012.44	2037.61	1204.58	3227.38	1514.68	1652.51	1324.43
ENSTGUG00000000042	981.199	1446.96	1789.48	1779.94	1769.19	1140.64	843.149	1477.45	1313.57	710.101	1382.23	1126.82
ENSTGUG00000000043	892.165	1695.34	2596.63	1752.3	1328.83	2828.84	2387.9	1261.53	1490.72	2498.85	1685.49	2200.35
ENSTGUG00000000044	2823.07	2680.59	5160.83	3594.43	2200.39	3311.7	3436.75	2264.42	2276.6	2888.16	2879.39	3042.97
ENSTGUG00000000045	0	0	0	0	0	0	0	0	0	0	0	0
ENSTGUG00000000046	1024.81	1762.33	2143.75	1506.48	1291.49	1821.19	1133.36	1027.41	1063.86	1036.08	1898.31	1515.38
ENSTGUG00000000047	5.45111	3.0918	10.3813	2.96163	7.75033	5.99077	8.14637	47.4556	9.42301	5.1908	8.5126	6.661
ENSTGUG00000000048	371.281	775.011	538.532	672.291	748.259	818.339	672.075	725.28	663.38	698.681	595.882	552.863
ENSTGUG00000000049	2640.15	4152.29	6509.11	5855.15	2659.07	8710.58	5534.44	5467.68	2534.79	4908.42	5018.18	3704.63
ENSTGUG00000000050	1071.45	7690.34	3412.87	4955.8	4536.05	3264.97	3338.99	1654.62	5961.94	3432.16	4586.16	4352.96
ENSTGUG00000000051	86.0064	26.7956	23.358	36.5268	38.7516	20.3686	20.3659	50.6193	22.6152	21.8014	17.0252	18.8728
ENSTGUG00000000052	3.02839	9.2754	2.59534	1.97442	4.22745	7.18893	3.05489	2.37278	1.8846	0	2.12815	7.77117
ENSTGUG00000000053	0.605679	2.0612	1.29767	0.987211	0	2.39631	2.03659	75.138	0	0	2.12815	0
ENSTGUG00000000054	0	0	1.29767	0	0.704575	0	0	0.790927	0.942301	0	0	0
ENSTGUG00000000055	33.3123	7.2142	3.89301	6.91048	5.6366	2.39631	6.10978	223.041	13.1922	4.15264	3.19222	6.661
ENSTGUG00000000056	342.814	604.962	890.201	600.224	393.858	342.672	409.355	234.114	438.17	732.941	580.985	629.464
ENSTGUG00000000057	9.08518	6.1836	2.59534	5.92327	2.11373	1.19815	7.12807	15.8185	5.6538	9.34344	5.32037	3.3305
ENSTGUG00000000058	129.01	39.1628	18.1674	47.3861	111.323	279.17	1059.03	3218.28	198.825	63.3277	53.2037	46.627
ENSTGUG00000000059	44.2145	34.0098	42.8231	33.5652	48.6157	68.2948	73.3173	166.095	40.5189	37.3737	46.8193	48.8473
ENSTGUG00000000060	8.4795	10.306	9.08368	4.93605	16.2052	10.7834	15.2744	431.846	14.1345	2.07632	1.06407	9.9915
ENSTGUG00000000061	18.1704	3.0918	0	9.87211	23.251	5.99077	3.05489	5.53649	12.2499	9.34344	9.57667	11.1017
ENSTGUG00000000062	0	0	0	0	0	0	0	0	0	0	0	0
ENSTGUG00000000063	480.303	625.574	667.002	584.429	501.658	573.916	587.557	225.414	488.112	804.574	690.585	853.718
ENSTGUG00000000064	7.87382	17.5202	9.08368	8.8849	15.5007	22.7649	179.22	1665.69	69.7302	10.3816	31.9222	16.6525
ENSTGUG00000000065	551.168	484.382	406.17	484.721	286.762	38.3409	88.5918	462.692	668.091	488.973	511.82	438.516
ENSTGUG00000000066	215.016	469.954	446.398	405.744	166.28	20.3686	64.1527	192.986	502.246	321.83	402.22	489.583
ENSTGUG00000000067	190.789	131.917	151.827	167.826	143.733	218.064	178.202	279.197	93.2878	185.831	107.472	178.737
ENSTGUG00000000068	18.1704	12.3672	10.3813	10.8593	14.0915	14.3779	15.2744	47.4556	12.2499	9.34344	9.57667	13.322
ENSTGUG00000000069	47.2429	20.612	25.9534	21.7186	28.183	21.5668	27.494	23.7278	33.9228	29.0685	32.9863	19.983
ENSTGUG00000000070	2.42271	0	1.29767	0	2.8183	2.39631	4.07318	11.073	1.8846	2.07632	3.19222	1.11017
ENSTGUG00000000071	0.605679	0	0	0	0	0	0	0	0	0	0	0
ENSTGUG00000000072	253.174	85.5398	125.874	187.57	238.146	156.958	69.2441	383.599	58.4226	6.22896	31.9222	16.6525
ENSTGUG00000000073	1152.61	2279.69	1840.09	1636.8	822.944	177.327	577.374	502.238	3204.76	1843.77	1806.8	2260.3
ENSTGUG00000000074	0	0	0	0	0	0	0	0.790927	0	0	0	0
ENSTGUG00000000075	0	0	0	0	0	0	0	0	0	0	0	0
ENSTGUG00000000076	38.1578	58.7442	59.6928	51.335	82.4353	129.401	125.25	44.2919	130.037	43.6027	54.2678	55.5083
ENSTGUG00000000077	12.7193	4.1224	2.59534	4.93605	6.34118	4.79262	6.10978	3.16371	6.5961	6.22896	2.12815	5.55083
ENSTGUG00000000078	1.21136	2.0612	0	0	0.704575	3.59446	1.0183	0	0.942301	0	2.12815	1.11017
ENSTGUG00000000079	194.423	272.078	146.637	182.634	197.986	119.815	144.598	696.015	138.518	195.174	153.227	172.076
ENSTGUG00000000080	516.644	1934.44	2427.94	1592.37	930.039	1737.32	1443.94	637.487	1959.04	1970.43	1821.7	2113.76
ENSTGUG00000000081	21.1988	25.765	24.6557	25.6675	21.1373	14.3779	15.2744	64.856	39.5766	21.8014	30.8582	32.1948
ENSTGUG00000000082	1554.78	394.72	482.733	679.201	1268.24	837.51	393.062	575.004	450.42	507.66	643.765	667.21
ENSTGUG00000000083	1167.75	3747.26	4013.69	3282.48	2342.71	1788.84	2206.65	1958.33	4264.85	3090.6	3863.66	3282.76
ENSTGUG00000000084	815.849	1438.72	2173.59	1351.49	782.783	1567.19	1474.49	477.72	1123.22	1961.08	1486.51	1604.19
ENSTGUG00000000085	548.745	1318.14	1343.09	1156.02	913.129	1066.36	992.839	575.795	1044.07	1460.69	1070.46	1109.06
ENSTGUG00000000086	3.02839	0	1.29767	0	1.40915	0	5.09148	187.45	1.8846	2.07632	3.19222	2.22033
ENSTGUG00000000087	3.02839	0	5.19067	3.94884	2.11373	2.39631	1.0183	1.58185	0.942301	2.07632	1.06407	2.22033
ENSTGUG00000000088	9.08518	3.0918	0	2.96163	2.8183	0	0	15.8185	6.5961	1.03816	5.32037	1.11017
ENSTGUG00000000089	19.3817	2.0612	1.29767	3.94884	2.11373	2.39631	0	24.5187	6.5961	1.03816	4.2563	0
ENSTGUG00000000090	13.3249	6.1836	7.78601	7.89769	11.9778	0	3.05489	15.0276	9.42301	8.30528	8.5126	3.3305
ENSTGUG00000000091	42.3975	7.2142	10.3813	22.7059	21.1373	3.59446	1.0183	32.428	6.5961	1.03816	4.2563	5.55083
ENSTGUG00000000092	395.508	533.851	585.249	536.056	548.864	470.875	526.459	539.412	813.205	379.966	433.078	464.05
ENSTGUG00000000093	21.8044	30.918	28.5487	29.6163	33.115	3.59446	11.2013	20.5641	43.3458	37.3737	23.4096	45.5168
ENSTGUG00000000094	1.21136	1.0306	0	0	0	0	0	0.790927	0.942301	0	0	0
ENSTGUG00000000095	706.221	999.682	1104.32	1239.94	684.142	2270.5	1421.54	1626.14	754.783	725.674	1247.1	882.582
ENSTGUG00000000096	161.111	153.559	137.553	176.711	162.052	103.041	146.635	113.893	142.287	162.991	144.714	180.957
ENSTGUG00000000097	36.3407	14.4284	12.9767	18.757	25.3647	14.3779	20.3659	46.6647	20.7306	7.26712	14.897	18.8728
ENSTGUG00000000098	3.63407	2.0612	3.89301	5.92327	2.11373	0	4.07318	16.6095	5.6538	2.07632	2.12815	2.22033
ENSTGUG00000000099	336.152	206.12	110.302	187.57	120.482	105.438	78.4088	326.653	125.326	191.021	102.151	204.271
ENSTGUG00000000100	0	2.0612	0	1.97442	0	0	1.0183	0.790927	0	0	1.06407	0
ENSTGUG00000000101	6.66247	13.3978	7.78601	3.94884	6.34118	1.19815	7.12807	22.1459	7.53841	3.11448	7.44852	6.661
ENSTGUG00000000102	24.2271	18.5508	20.7627	13.821	20.4327	39.5391	35.6404	74.3471	12.2499	15.5724	20.2174	9.9915
ENSTGUG00000000103	119.924	57.7136	25.9534	71.0792	147.256	79.0782	42.7684	133.667	27.3267	18.6869	25.5378	22.2033
ENSTGUG00000000104	12.1136	4.1224	3.89301	8.8849	11.2732	5.99077	5.09148	7.11834	6.5961	4.15264	5.32037	6.661
ENSTGUG00000000105	18.776	11.3366	5.19067	10.8593	11.2732	2.39631	2.03659	6.32741	12.2499	8.30528	5.32037	11.1017
ENSTGUG00000000106	0	0	0	0.987211	0	0	0	0	0	0	0	0
ENSTGUG00000000107	0	0	0	0	0	0	1.0183	10.282	0	0	0	0
ENSTGUG00000000108	0.605679	0	0	0.987211	0	0	0	0.790927	1.8846	0	0	0
ENSTGUG00000000109	4.23975	0	1.29767	1.97442	1.40915	0	0	8.70019	0.942301	1.03816	1.06407	3.3305
ENSTGUG00000000110	5.45111	6.1836	2.59534	0	1.40915	0	0	9.49112	2.8269	0	6.38445	2.22033
ENSTGUG00000000111	47.2429	176.233	106.409	118.465	112.027	52.7188	61.0978	68.8106	193.172	76.8238	129.817	97.6946
ENSTGUG00000000112	295.571	886.316	811.043	733.498	511.522	256.405	271.885	474.556	976.223	671.689	731.019	720.498
ENSTGUG00000000113	208.353	96.8764	119.386	124.389	115.55	131.797	140.525	98.8658	66.9033	226.319	130.881	163.194
ENSTGUG00000000114	1164.72	607.024	790.28	547.902	663.71	1201.75	1101.8	1630.1	565.38	722.559	494.795	955.853
ENSTGUG00000000115	1.21136	1.0306	0	0	0	1.19815	1.0183	30.0552	0	0	1.06407	0
ENSTGUG00000000116	2.42271	1.0306	1.29767	0.987211	2.11373	1.19815	1.0183	106.775	1.8846	1.03816	1.06407	0
ENSTGUG00000000117	27.8612	11.3366	9.08368	22.7059	28.183	27.5575	27.494	99.6567	16.9614	10.3816	22.3456	9.9915
ENSTGUG00000000118	278.612	508.086	691.657	580.48	329.037	352.257	305.489	211.968	307.19	638.468	516.076	719.388
ENSTGUG00000000119	265.287	481.29	468.458	391.923	174.03	41.9354	68.2258	264.169	665.264	367.509	432.014	687.193
ENSTGUG00000000120	135.672	59.7748	60.9904	72.0664	71.8667	56.3132	62.1161	206.432	79.1533	60.2133	70.2289	68.8303
ENSTGUG00000000121	521.489	1072.85	1026.46	1033.61	899.038	1444.97	1327.86	858.155	1273.99	991.443	1244.97	1034.68
ENSTGUG00000000122	0	0	0	0	0	0	0	0.790927	0	0	0	0
ENSTGUG00000000123	280.429	107.182	86.9438	120.44	183.19	148.571	74.3356	56.9467	119.672	64.3659	93.6386	91.0336
ENSTGUG00000000124	9.08518	7.2142	10.3813	9.87211	9.15948	4.79262	8.14637	14.2367	14.1345	8.30528	4.2563	13.322
ENSTGUG00000000125	0	0	0	0	0	0	0	0	0	0	0	0
ENSTGUG00000000126	3.02839	1.0306	2.59534	12.8337	7.04575	1.19815	0	3.16371	4.7115	1.03816	3.19222	4.44067
ENSTGUG00000000127	0	0	0	0	0	0	0	0	0	0	0	0
ENSTGUG00000000128	3.02839	0	0	0	6.34118	7.18893	45.8233	183.495	16.9614	1.03816	4.2563	0
ENSTGUG00000000129	7.26814	0	1.29767	0	0	0	0	0	0	0	0	0
ENSTGUG00000000130	1.81704	1.0306	0	0.987211	2.11373	0	0	3.16371	0.942301	0	0	1.11017
ENSTGUG00000000131	0	0	0	0	0	0	0	0	0	0	0	0
ENSTGUG00000000132	68.4417	13.3978	22.0604	24.6803	45.7974	26.3594	14.2561	33.2189	14.1345	24.9158	26.6019	22.2033
ENSTGUG00000000133	77.5269	27.8262	32.4417	46.3989	43.6837	17.9723	31.5672	79.8836	43.3458	24.9158	32.9863	36.6355
ENSTGUG00000000134	751.647	1873.63	1522.17	1576.58	1175.23	960.92	1526.43	813.863	2128.66	1426.43	1630.16	1559.78
ENSTGUG00000000135	1.21136	0	0	0.987211	0	1.19815	2.03659	2.37278	0.942301	1.03816	1.06407	0
ENSTGUG00000000137	8.4795	1.0306	1.29767	3.94884	8.4549	2.39631	0	1.58185	5.6538	1.03816	3.19222	4.44067
ENSTGUG00000000138	190.789	152.529	67.4788	134.261	121.187	26.3594	16.2927	155.022	98.9416	52.9461	113.856	105.466
ENSTGUG00000000139	0	0	0	0	0	1.19815	0	0.790927	0	0	0	0
ENSTGUG00000000140	128.404	34.0098	28.5487	53.3094	50.7294	15.576	81.4637	80.6745	43.3458	38.4119	30.8582	43.2965
ENSTGUG00000000141	115.685	284.446	339.989	263.585	226.873	222.857	201.623	198.523	324.151	301.066	496.923	337.491
ENSTGUG00000000142	133.855	218.487	115.493	173.749	150.075	35.9446	80.4454	336.144	269.498	111.083	127.689	187.618
ENSTGUG00000000143	382.183	427.699	224.497	312.946	393.858	384.607	374.733	818.609	714.264	277.189	239.417	281.982
ENSTGUG00000000144	23.6215	40.1934	35.0371	34.5524	32.4105	40.7372	34.6221	64.856	32.9805	30.1066	30.8582	59.949
ENSTGUG00000000145	0	0	0	0	0.704575	1.19815	2.03659	4.74556	0.942301	0	0	0
ENSTGUG00000000146	139.912	384.414	609.904	189.544	178.962	337.879	502.02	239.651	467.381	668.575	505.436	414.092
ENSTGUG00000000147	44.2145	21.6426	10.3813	15.7954	23.251	8.38708	17.311	199.313	23.5575	11.4198	15.9611	11.1017
ENSTGUG00000000148	284.063	248.375	177.781	204.353	275.489	56.3132	49.8965	135.248	359.959	231.51	161.739	340.821
ENSTGUG00000000149	2.42271	0	1.29767	3.94884	0	1.19815	0	4.74556	3.7692	0	0	1.11017
ENSTGUG00000000150	35.735	27.8262	42.8231	39.4884	19.7281	21.5668	22.4025	22.9369	52.7688	29.0685	24.4737	45.5168
ENSTGUG00000000151	0	0	0	0	0	0	0	7.90927	0.942301	0	0	0
ENSTGUG00000000152	0	0	0	0	0	0	0	0	0	0	0	0
ENSTGUG00000000153	256.808	672.982	753.945	508.414	190.94	89.8616	119.141	401	620.034	513.889	579.921	648.337
ENSTGUG00000000154	1033.29	1468.61	1681.78	1087.91	1133.66	902.21	1562.07	754.544	1251.38	1927.86	1784.45	1827.33
ENSTGUG00000000155	1078.71	627.636	908.368	807.539	923.698	484.054	516.276	427.891	825.455	781.734	841.683	881.472
ENSTGUG00000000156	36.9464	23.7038	19.465	23.6931	27.4784	1.19815	7.12807	19.7732	39.5766	15.5724	10.6407	38.8558
ENSTGUG00000000157	7.87382	35.0404	86.9438	30.6035	23.9556	55.1151	53.9697	18.9822	53.7111	30.1066	27.6659	27.7542
ENSTGUG00000000158	0	0	0	0	0.704575	0	0	2.37278	0	0	0	0
ENSTGUG00000000159	0	0	0	0	0	0	0	0	0	0	0	0
ENSTGUG00000000160	0	0	0	0	0.704575	0	0	0.790927	0	0	0	0
ENSTGUG00000000161	201.085	71.1114	60.9904	81.9385	93.0039	134.193	315.672	898.493	148.883	103.816	120.24	131
ENSTGUG00000000162	136.883	183.447	163.506	171.775	165.575	150.967	126.269	124.175	186.576	133.923	197.918	175.406
ENSTGUG00000000163	1107.18	1317.11	1398.89	1634.82	1163.96	651.796	1251.49	857.364	1939.25	1171.04	1260.93	1318.88
ENSTGUG00000000164	348.871	363.802	364.645	384.025	147.256	51.5206	74.3356	339.307	522.977	429.798	438.399	412.982
ENSTGUG00000000166	33.3123	6.1836	11.679	22.7059	14.0915	15.576	18.3293	123.385	9.42301	3.11448	14.897	8.88133
ENSTGUG00000000167	423.369	163.865	157.018	303.074	246.601	61.1059	79.4271	89.3747	322.267	168.182	229.84	158.754
ENSTGUG00000000168	25.4385	21.6426	19.465	35.5396	15.5007	3.59446	12.2196	13.4458	41.4612	15.5724	19.1533	47.7372
ENSTGUG00000000169	129.01	119.55	71.3718	104.644	68.3438	20.3686	64.1527	151.067	148.883	67.4804	117.048	98.8048
ENSTGUG00000000170	32.7066	7.2142	10.3813	9.87211	19.7281	11.9815	17.311	37.1735	7.53841	6.22896	9.57667	0
ENSTGUG00000000171	754.07	470.984	602.118	493.605	499.544	416.958	849.259	1145.26	543.707	488.973	544.806	532.88
ENSTGUG00000000172	41.7918	69.0502	114.195	100.696	69.7529	13.1797	28.5123	74.3471	110.249	55.0225	87.2541	92.1438
ENSTGUG00000000173	0.605679	0	0	3.94884	0	0	0	9.49112	0.942301	0	0	0
ENSTGUG00000000174	113.868	79.3562	80.4555	144.133	52.1386	13.1797	19.3476	151.858	91.4032	64.3659	57.46	88.8133
ENSTGUG00000000175	287.697	93.7846	79.1578	148.082	177.553	204.884	85.5369	59.3195	146.057	56.0606	94.7027	51.0677
ENSTGUG00000000176	1378.52	1119.23	1100.42	1277.45	889.174	862.671	1325.82	1842.86	2695.92	921.886	1054.5	835.955
ENSTGUG00000000177	144.757	102.029	79.1578	147.094	59.1843	26.3594	82.482	63.2741	307.19	84.0909	74.4852	121.008
ENSTGUG00000000178	525.123	169.018	167.399	210.276	338.901	615.851	1600.76	4767.71	411.785	129.77	197.918	188.728
ENSTGUG00000000179	3.63407	8.2448	9.08368	30.6035	11.9778	0	11.2013	9.49112	9.42301	15.5724	4.2563	11.1017
ENSTGUG00000000180	354.928	518.392	346.478	419.565	457.974	87.4653	116.086	233.323	696.36	396.577	417.117	404.101
ENSTGUG00000000181	428.821	611.146	918.749	679.201	445.996	391.796	549.88	252.306	639.822	725.674	757.621	858.159
ENSTGUG00000000182	139.306	232.916	160.911	96.7467	141.62	89.8616	67.2075	136.83	295.882	150.533	131.945	173.186
ENSTGUG00000000183	218.65	388.536	271.213	460.04	352.288	201.29	189.403	224.623	486.227	248.12	358.593	388.558
ENSTGUG00000000184	51.4827	28.8568	19.465	46.3989	27.4784	4.79262	2.03659	78.3017	46.1727	23.8777	39.3708	34.4152
ENSTGUG00000000185	42.3975	21.6426	11.679	11.8465	14.0915	9.58523	6.10978	6.32741	57.4803	15.5724	14.897	85.4828
ENSTGUG00000000186	63.5963	42.2546	41.5254	64.1687	54.2523	71.8893	54.988	49.8284	65.0187	41.5264	40.4348	33.305
ENSTGUG00000000187	310.107	646.186	718.908	551.851	300.854	245.622	362.513	279.197	563.496	667.537	727.827	779.337
ENSTGUG00000000188	0	0	0	0	0	0	0	14.2367	0	0	0	0
ENSTGUG00000000189	110.839	56.683	45.4184	241.867	99.3451	8.38708	6.10978	79.0927	128.153	147.419	111.728	105.466
ENSTGUG00000000190	0.605679	2.0612	1.29767	0.987211	2.11373	3.59446	0	2.37278	2.8269	0	0	0
ENSTGUG00000000191	3.63407	1.0306	1.29767	3.94884	6.34118	2.39631	0	37.1735	4.7115	1.03816	5.32037	0
ENSTGUG00000000192	4.23975	32.9792	38.9301	25.6675	14.7961	11.9815	46.8416	204.059	35.8074	24.9158	37.2426	32.1948
ENSTGUG00000000193	353.716	316.394	298.464	291.227	454.451	710.505	496.928	1388.08	467.381	248.12	267.083	243.126
ENSTGUG00000000194	18.1704	10.306	0	13.821	15.5007	8.38708	4.07318	6.32741	20.7306	11.4198	6.38445	6.661
ENSTGUG00000000195	16.3533	16.4896	10.3813	19.7442	25.3647	22.7649	25.4574	82.2564	15.0768	16.6106	21.2815	16.6525
ENSTGUG00000000196	0	1.0306	2.59534	0.987211	0.704575	0	1.0183	2.37278	0	0	0	1.11017
ENSTGUG00000000197	12.7193	3.0918	1.29767	1.97442	16.9098	62.304	233.19	817.027	89.5186	11.4198	28.73	9.9915
ENSTGUG00000000198	0.605679	0	0	0	1.40915	2.39631	0	0.790927	0	0	1.06407	0
ENSTGUG00000000199	109.628	63.8972	85.6461	87.8618	54.9569	61.1059	56.0063	83.8382	79.1533	100.701	77.6775	93.254
ENSTGUG00000000200	1155.63	2207.55	4868.85	2713.84	1705.78	4137.23	2430.67	1211.7	2839.15	3154.97	2621.88	3228.36
ENSTGUG00000000201	37.5521	25.765	18.1674	23.6931	17.6144	7.18893	11.2013	22.1459	30.1536	16.6106	19.1533	12.2118
ENSTGUG00000000202	73.2871	37.1016	50.6091	51.335	60.5935	41.9354	43.7867	42.71	31.0959	57.0988	50.0115	57.7287
ENSTGUG00000000203	1.21136	6.1836	3.89301	8.8849	2.8183	1.19815	6.10978	1.58185	2.8269	5.1908	5.32037	4.44067
ENSTGUG00000000204	878.84	2154.99	3523.17	2775.05	1465.52	3818.52	3059.98	3104.39	1346.55	3443.58	3230.53	2440.15
ENSTGUG00000000205	321.615	401.934	269.915	614.045	343.128	185.714	316.69	292.643	298.709	510.775	344.76	480.702
ENSTGUG00000000206	0.605679	0	0	0	0.704575	0	40.7318	615.341	2.8269	0	0	1.11017
ENSTGUG00000000207	222.284	73.1726	66.1811	140.184	190.94	138.986	94.7015	198.523	90.4609	49.8317	117.048	47.7372
ENSTGUG00000000208	474.852	1075.95	1256.14	839.129	744.736	1000.46	794.271	319.534	1285.3	1109.79	838.491	1149.02
ENSTGUG00000000209	0	0	0	0	0	0	0	2.37278	0	0	0	0
ENSTGUG00000000210	0	1.0306	0	0	0	1.19815	5.09148	55.3649	0	0	1.06407	0
ENSTGUG00000000211	0	1.0306	1.29767	0.987211	0	0	0	43.501	0	0	0	0
ENSTGUG00000000212	1534.79	3884.33	4127.88	3842.22	2943.71	1666.63	3748.35	2032.68	5024.35	3158.08	3724.26	3321.62
ENSTGUG00000000213	0	0	0	0	0	7.18893	0	0	0	0	0	0
ENSTGUG00000000214	0	5.153	2.59534	18.757	7.75033	2.39631	5.09148	0.790927	9.42301	6.22896	4.2563	3.3305
ENSTGUG00000000215	0	0	1.29767	0.987211	0	0	0	0	0	0	0	0
ENSTGUG00000000216	0	0	0	0	0	0	0	0	0	0	1.06407	0
ENSTGUG00000000217	33.3123	17.5202	14.2744	31.5907	25.3647	0	5.09148	12.6548	13.1922	0	4.2563	4.44067
ENSTGUG00000000218	7.87382	12.3672	10.3813	12.8337	8.4549	1.19815	2.03659	0	26.3844	2.07632	50.0115	23.3135
ENSTGUG00000000219	18.776	13.3978	2.59534	12.8337	9.15948	16.7742	7.12807	15.0276	16.0191	13.4961	11.7048	26.644
ENSTGUG00000000220	0	1.0306	0	0	0	0	0	0	0	0	0	1.11017
ENSTGUG00000000221	184.126	746.155	637.155	333.677	265.625	14.3779	214.86	178.749	454.189	327.02	524.589	392.999
ENSTGUG00000000222	0.605679	1.0306	1.29767	0	2.11373	0	1.0183	0.790927	5.6538	1.03816	1.06407	0
ENSTGUG00000000223	29.0726	16.4896	23.358	21.7186	58.4797	53.9169	51.9331	41.9191	51.8265	22.8395	32.9863	26.644
ENSTGUG00000000225	0	0	0	0	0	2.39631	0	2.37278	0	0	0	0
ENSTGUG00000000226	33.3123	6.1836	0	8.8849	4.93203	0	2.03659	13.4458	198.825	3.11448	9.57667	6.661
ENSTGUG00000000227	7.26814	4.1224	6.48834	7.89769	8.4549	5.99077	15.2744	6.32741	14.1345	9.34344	4.2563	9.9915
ENSTGUG00000000228	201.691	282.384	272.51	289.253	110.618	79.0782	212.824	169.258	809.436	263.693	181.957	287.533
ENSTGUG00000000229	0	0	0	0.987211	0	1.19815	0	0	0	0	0	0
ENSTGUG00000000230	0	0	0	0	0	0	0	0.790927	0	0	0	0
ENSTGUG00000000231	172.013	34.0098	88.2415	120.44	109.209	121.014	174.129	77.5108	241.229	48.7935	61.7163	65.4998
ENSTGUG00000000232	5.45111	1.0306	0	4.93605	2.11373	1.19815	2.03659	117.848	2.8269	0	1.06407	3.3305
ENSTGUG00000000233	1049.04	748.216	918.749	730.536	710.916	715.298	787.143	565.512	748.187	780.696	855.516	757.134
ENSTGUG00000000234	0	0	0	0	0	0	0	0	0	0	0	0
ENSTGUG00000000235	0	0	0	0	0	0	3.05489	11.8639	0	0	0	0
ENSTGUG00000000236	20.5931	56.683	23.358	44.4245	35.2288	58.7096	64.1527	177.168	76.3264	31.1448	31.9222	11.1017
ENSTGUG00000000237	66.019	53.5912	85.6461	49.3605	43.6837	59.9077	92.6649	34.8008	61.2495	132.884	65.9726	65.4998
ENSTGUG00000000238	78.7382	40.1934	22.0604	50.3478	33.115	21.5668	15.2744	30.0552	50.8842	18.6869	29.7941	26.644
ENSTGUG00000000239	1.81704	0	0	0	1.40915	5.99077	1.0183	5.53649	0.942301	0	0	0
ENSTGUG00000000240	85.4007	29.8874	24.6557	57.2582	80.3216	166.543	28.5123	60.9013	37.692	19.725	34.0504	34.4152
ENSTGUG00000000241	0	0	0	0	0	0	0	6.32741	0.942301	0	0	0
ENSTGUG00000000242	1459.08	2548.67	3202.65	2110.66	1984.79	2960.64	3424.53	868.437	2531.02	3204.8	2240.94	4146.47
ENSTGUG00000000243	628.694	534.882	774.708	548.889	453.746	524.792	632.362	378.063	432.516	663.384	469.257	501.795
ENSTGUG00000000244	33.3123	11.3366	6.48834	10.8593	21.1373	19.1705	7.12807	60.9013	10.3653	6.22896	9.57667	5.55083
ENSTGUG00000000245	1810.98	2641.43	3310.35	2397.94	2173.61	2588.01	2966.3	1174.53	2505.58	3655.36	3198.61	3310.52
ENSTGUG00000000246	0	0	1.29767	0	0	0	2.03659	1.58185	0	1.03816	1.06407	1.11017
ENSTGUG00000000247	202.297	257.65	417.849	305.048	169.098	164.147	340.111	105.984	325.094	406.959	319.222	437.406
ENSTGUG00000000248	19.3817	18.5508	16.8697	8.8849	6.34118	19.1705	15.2744	9.49112	19.7883	23.8777	25.5378	21.0932
ENSTGUG00000000249	2.42271	5.153	1.29767	0	0.704575	1.19815	0	2.37278	0	0	0	1.11017
ENSTGUG00000000250	612.947	398.842	537.235	544.94	372.016	304.331	198.568	225.414	565.38	494.164	582.049	539.541
ENSTGUG00000000251	0	0	0	0	0	0	0	0	0	0	0	1.11017
ENSTGUG00000000252	39.9748	22.6732	6.48834	11.8465	21.1373	17.9723	13.2378	63.2741	16.9614	8.30528	7.44852	5.55083
ENSTGUG00000000253	1.81704	1.0306	0	0	0.704575	0	0	6.32741	0	0	0	1.11017
ENSTGUG00000000254	1.21136	0	1.29767	0	1.40915	4.79262	57.0246	480.092	5.6538	2.07632	4.2563	4.44067
ENSTGUG00000000255	0	0	0	0	0.704575	0	0	0	0	0	0	0
ENSTGUG00000000256	0	0	0	0	0	0	0	3.16371	0.942301	0	0	0
ENSTGUG00000000257	75.7098	146.345	243.962	147.094	73.2758	35.9446	64.1527	53.783	183.749	128.732	122.369	135.44
ENSTGUG00000000258	243.483	664.737	888.903	686.112	431.2	1561.19	1194.46	1717.1	734.994	970.679	709.738	572.846
ENSTGUG00000000259	10.9022	2.0612	9.08368	6.91048	4.93203	5.99077	4.07318	16.6095	4.7115	0	1.06407	2.22033
ENSTGUG00000000260	0.605679	2.0612	0	1.97442	4.22745	7.18893	2.03659	1.58185	4.7115	2.07632	2.12815	0
ENSTGUG00000000261	0	0	0	0	0	0	0	0	0	0	0	0
ENSTGUG00000000262	215.016	151.498	228.39	138.21	155.007	10.7834	45.8233	62.4832	185.633	174.411	138.33	154.313
ENSTGUG00000000263	0.605679	0	0	0	0	0	0	3.95463	0	0	5.32037	0
ENSTGUG00000000264	0.605679	0	0	0	0	0	0	79.0927	0.942301	0	0	0
ENSTGUG00000000265	1271.93	1352.15	2299.47	1705.9	1354.9	2837.23	2077.32	1008.43	1525.58	2338.97	1934.49	1714.1
ENSTGUG00000000266	0.605679	0	0	0.987211	0	1.19815	0	0	0	0	0	0
ENSTGUG00000000267	0	0	0	0	0	0	0	0	0	0	0	0
ENSTGUG00000000268	81.7666	87.601	125.874	143.146	118.369	39.5391	72.299	71.1834	111.191	73.7093	95.7667	94.3641
ENSTGUG00000000269	0	0	0	0.987211	0	1.19815	0	9.49112	0	0	0	0
ENSTGUG00000000270	0	1.0306	0	0	0	2.39631	0	0	0	0	0	0
ENSTGUG00000000271	0	0	1.29767	0	1.40915	0	0	0	0.942301	1.03816	0	0
ENSTGUG00000000272	29.6783	24.7344	16.8697	25.6675	9.86405	8.38708	5.09148	20.5641	79.1533	19.725	32.9863	42.1863
ENSTGUG00000000273	637.78	682.257	578.76	606.147	627.072	678.155	951.089	681.779	585.169	1004.94	397.964	563.965
ENSTGUG00000000274	101.148	435.944	375.026	267.534	124.71	33.5483	76.3722	150.276	345.824	259.54	417.117	246.457
ENSTGUG00000000275	0	0	0	0.987211	0	1.19815	0	0.790927	0	0	0	0
ENSTGUG00000000276	98.1199	50.4994	46.7161	64.1687	102.868	34.7465	46.8416	587.658	45.2304	11.4198	31.9222	37.7457
ENSTGUG00000000277	81.7666	15.459	1.29767	17.7698	8.4549	0	5.09148	64.065	32.0382	4.15264	19.1533	6.661
ENSTGUG00000000278	2075.66	4803.63	5879.74	4133.45	2301.85	1416.22	2233.12	1969.41	7163.37	4735.05	5169.28	4840.33
ENSTGUG00000000279	88.4291	26.7956	19.465	29.6163	44.3882	19.1705	14.2561	66.4378	10.3653	2.07632	11.7048	11.1017
ENSTGUG00000000280	0.605679	0	0	0	0	2.39631	1.0183	0.790927	0	0	0	0
ENSTGUG00000000281	235.003	287.537	249.152	280.368	250.829	336.681	232.172	204.059	279.863	241.891	287.3	190.949
ENSTGUG00000000282	2.42271	0	0	2.96163	0.704575	1.19815	0	2.37278	0.942301	0	1.06407	0
ENSTGUG00000000283	15.7476	3.0918	5.19067	0.987211	4.93203	1.19815	3.05489	7.90927	2.8269	1.03816	1.06407	1.11017
ENSTGUG00000000284	2007.82	5268.43	5840.81	4527.35	4694.58	4814.18	3386.85	2565.77	4597.48	4637.46	5298.03	4936.91
ENSTGUG00000000285	0	0	0	0.987211	0	0	5.09148	59.3195	0	0	0	0
ENSTGUG00000000286	2.42271	0	0	2.96163	2.11373	2.39631	0	3.16371	0	1.03816	2.12815	1.11017
ENSTGUG00000000287	4296.68	1255.27	2648.54	2161	2007.33	1036.4	1543.74	1359.6	1528.41	1271.75	1623.78	1402.14
ENSTGUG00000000288	18.1704	1.0306	1.29767	0	2.11373	2.39631	1.0183	7.90927	0	1.03816	1.06407	1.11017
ENSTGUG00000000289	1262.84	731.726	569.677	548.889	458.678	49.1243	228.098	421.564	1631.12	569.95	502.243	697.185
ENSTGUG00000000290	0	0	0	0	0	0	2.03659	4.74556	0	0	0	0
ENSTGUG00000000291	1.81704	1.0306	2.59534	1.97442	0	0	6.10978	0	0.942301	3.11448	2.12815	0
ENSTGUG00000000292	22.4101	13.3978	22.0604	11.8465	47.9111	35.9446	60.0795	229.369	44.2881	15.5724	22.3456	12.2118
ENSTGUG00000000293	50.2713	8.2448	3.89301	11.8465	21.8418	3.59446	10.183	93.3293	9.42301	6.22896	5.32037	5.55083
ENSTGUG00000000294	10.9022	11.3366	7.78601	8.8849	7.75033	9.58523	11.2013	4.74556	6.5961	4.15264	14.897	5.55083
ENSTGUG00000000295	1948.47	2604.33	3333.71	1921.11	1368.99	740.459	940.906	722.907	3320.67	3546.35	2288.83	4023.24
ENSTGUG00000000296	3.63407	0	1.29767	6.91048	2.11373	0	4.07318	8.70019	2.8269	2.07632	2.12815	0
ENSTGUG00000000297	8.4795	8.2448	1.29767	10.8593	3.52288	14.3779	11.2013	18.9822	9.42301	2.07632	4.2563	13.322
ENSTGUG00000000298	0	0	0	0	0	1.19815	0	3.16371	0	0	0	0
ENSTGUG00000000299	532.997	301.966	319.226	185.596	487.566	255.207	273.922	506.193	146.999	303.143	489.474	303.075
ENSTGUG00000000300	479.092	521.484	421.742	327.754	790.533	571.52	437.867	195.359	492.823	505.584	344.76	678.312
ENSTGUG00000000301	1248.3	1640.72	2051.61	2149.16	1335.87	4201.93	3104.78	4538.34	1242.89	1522.98	2247.33	2173.71
ENSTGUG00000000302	63.5963	65.9584	81.7531	94.7722	73.2758	61.1059	95.7198	83.0473	125.326	159.877	85.126	61.0592
ENSTGUG00000000303	150.208	110.274	220.604	151.043	92.2993	236.036	231.153	128.921	114.018	149.495	157.483	134.33
ENSTGUG00000000304	4.23975	0	1.29767	2.96163	3.52288	0	2.03659	10.282	0	0	0	0
ENSTGUG00000000305	64.8076	199.936	194.65	231.007	64.1163	67.0966	160.891	141.576	480.573	425.645	159.611	264.22
ENSTGUG00000000306	0.605679	0	0	0	0	2.39631	0	0	0	0	0	0
ENSTGUG00000000307	306.473	390.597	336.096	348.485	491.089	697.326	1029.5	3217.49	344.882	790.04	331.991	682.752
ENSTGUG00000000308	317.981	554.463	593.035	438.322	391.039	582.303	568.209	385.972	494.708	579.293	524.589	626.134
ENSTGUG00000000309	6607.95	12973.2	18630.6	16548.6	8362.6	25884.9	18820.1	10251.2	6628.14	13890.6	17028.4	13177.7
ENSTGUG00000000310	3760.66	4764.46	6807.57	3802.74	3906.16	632.625	2410.31	2346.68	5249.56	4984.2	4326.53	4338.53
ENSTGUG00000000311	0.605679	18.5508	9.08368	6.91048	1.40915	1.19815	1.0183	3.95463	57.4803	12.4579	11.7048	2.22033
ENSTGUG00000000312	43093.4	77959.8	125640	84818.2	61294.5	184689	85201.9	36226	56796.2	102308	85594.2	103001
ENSTGUG00000000313	1013.3	1875.69	2985.94	2009.96	1726.91	5093.35	3544.69	1900.6	1551.03	3554.66	3156.05	2966.36
ENSTGUG00000000314	2729.19	4425.4	7148.86	3660.58	2043.27	2490.96	5658.67	2323.74	4213.03	5519.9	6034.37	5511.98
ENSTGUG00000000315	7.87382	0	0	1.97442	0	1.19815	1.0183	26.1006	1.8846	0	2.12815	0
ENSTGUG00000000316	607.496	1678.85	1241.87	1327.8	1165.37	2064.42	2025.39	1240.17	1290.01	1707.77	1707.84	1111.28
ENSTGUG00000000317	0.605679	2.0612	0	0	0.704575	0	0	0.790927	0.942301	1.03816	0	2.22033
ENSTGUG00000000319	0	0	0	0	0	0	0	0	0	0	0	0
ENSTGUG00000000320	0	0	0	0	0	0	0	0	0	0	0	0
ENSTGUG00000000321	327.066	252.497	238.771	226.071	233.919	147.373	64.1527	66.4378	256.306	191.021	165.996	417.423
ENSTGUG00000000322	0	0	0	0	0	0	1.0183	28.4734	0.942301	0	0	0
ENSTGUG00000000323	2.42271	2.0612	3.89301	2.96163	2.11373	8.38708	1.0183	0	2.8269	1.03816	3.19222	2.22033
ENSTGUG00000000324	66.019	97.907	369.836	125.376	64.8209	85.0689	120.159	73.5562	94.2301	129.77	151.099	109.906
ENSTGUG00000000325	0	0	0	0	0	0	0	0	0	0	0	0
ENSTGUG00000000326	9.69086	2.0612	3.89301	4.93605	9.86405	3.59446	6.10978	62.4832	4.7115	3.11448	6.38445	5.55083
ENSTGUG00000000327	0	0	0	0	0	0	0	0	0	0	0	0
ENSTGUG00000000328	152.025	212.304	169.995	191.519	204.327	219.262	262.72	209.596	225.21	255.387	266.019	268.66
ENSTGUG00000000329	840.682	1695.34	2147.64	1321.88	1060.39	559.538	1258.61	792.508	1906.27	1916.44	1460.97	2017.17
ENSTGUG00000000330	17.5647	7.2142	3.89301	11.8465	10.5686	10.7834	3.05489	26.8915	6.5961	1.03816	8.5126	13.322
ENSTGUG00000000331	152.631	41.224	16.8697	44.4245	52.1386	40.7372	43.7867	308.461	39.5766	30.1066	47.8834	29.9745
ENSTGUG00000000332	0	0	0	0	0	0	0	0	0	0	0	0
ENSTGUG00000000333	0	0	0	0.987211	0	2.39631	1.0183	0	0	0	0	1.11017
ENSTGUG00000000334	10.2965	25.765	6.48834	21.7186	4.93203	7.18893	8.14637	31.6371	30.1536	11.4198	8.5126	55.5083
ENSTGUG00000000335	56.3281	36.071	27.251	39.4884	9.86405	7.18893	5.09148	68.8106	58.4226	34.2593	36.1785	36.6355
ENSTGUG00000000336	235.003	279.293	448.993	218.174	226.873	15.576	104.884	146.321	326.978	312.486	291.557	287.533
ENSTGUG00000000337	97.5143	120.58	98.6228	67.1303	86.6627	23.9631	134.415	166.095	77.2687	177.525	189.405	104.356
ENSTGUG00000000339	2.42271	1.0306	0	0.987211	2.8183	0	0	0.790927	0.942301	0	1.06407	0
ENSTGUG00000000340	0	0	0	0	1.40915	4.79262	0	8.70019	0.942301	0	0	0
ENSTGUG00000000341	46.6373	13.3978	9.08368	9.87211	46.502	112.626	601.813	2155.27	91.4032	20.7632	40.4348	13.322
ENSTGUG00000000342	2.42271	5.153	0	0	3.52288	11.9815	32.5855	65.6469	24.4998	6.22896	2.12815	1.11017
ENSTGUG00000000343	3.63407	0	1.29767	1.97442	0	3.59446	1.0183	7.90927	1.8846	0	2.12815	0
ENSTGUG00000000344	0	0	0	0	0	0	0	3.95463	0.942301	0	0	0
ENSTGUG00000000345	6.05679	4.1224	1.29767	6.91048	2.8183	2.39631	5.09148	15.8185	0.942301	2.07632	4.2563	2.22033
ENSTGUG00000000346	336.757	114.397	109.004	164.864	152.893	27.5575	35.6404	95.7021	146.999	65.4041	84.0619	114.347
ENSTGUG00000000347	15.142	4.1224	5.19067	2.96163	9.15948	7.18893	11.2013	44.2919	4.7115	0	5.32037	3.3305
ENSTGUG00000000348	0	0	0	0	0	0	0	0	0	0	0	0
ENSTGUG00000000349	0	0	0	0	0	0	0	0	0	0	0	0
ENSTGUG00000000350	53.2997	31.9486	20.7627	64.1687	60.5935	10.7834	3.05489	26.1006	9.42301	1.03816	2.12815	3.3305
ENSTGUG00000000351	6.05679	7.2142	2.59534	5.92327	3.52288	1.19815	2.03659	5.53649	3.7692	1.03816	0	3.3305
ENSTGUG00000000352	2637.73	5183.92	7130.69	5070.32	4193.63	6617.41	5763.56	1839.7	5547.32	6630.73	5344.85	5806.17
ENSTGUG00000000353	9.69086	0	1.29767	1.97442	3.52288	0	3.05489	17.4004	0.942301	0	1.06407	1.11017
ENSTGUG00000000354	328.884	444.189	277.701	358.358	369.902	201.29	210.787	370.154	373.151	309.372	322.415	316.397
ENSTGUG00000000355	0	0	0	0.987211	0	0	0	0	0	0	0	0
ENSTGUG00000000356	1.81704	0	2.59534	2.96163	0.704575	2.39631	3.05489	0.790927	0	4.15264	1.06407	0
ENSTGUG00000000357	148.391	177.263	258.236	200.404	116.959	94.6542	160.891	64.856	250.652	188.945	171.316	219.813
ENSTGUG00000000358	0	6.1836	1.29767	5.92327	1.40915	1.19815	1.0183	0	6.5961	1.03816	0	3.3305
ENSTGUG00000000359	0	0	0	0	0	0	0	0.790927	0	0	0	0
ENSTGUG00000000360	29.0726	28.8568	35.0371	34.5524	20.4327	15.576	27.494	25.3096	35.8074	32.183	32.9863	45.5168
ENSTGUG00000000361	0	1.0306	0	0	0.704575	3.59446	4.07318	0.790927	4.7115	0	0	0
ENSTGUG00000000362	29.6783	6.1836	6.48834	13.821	16.2052	22.7649	54.988	261.006	13.1922	2.07632	6.38445	7.77117
ENSTGUG00000000363	55.7224	7.2142	9.08368	7.89769	11.2732	22.7649	13.2378	169.258	10.3653	3.11448	5.32037	2.22033
ENSTGUG00000000364	132.644	188.6	140.148	195.468	218.418	243.225	321.782	1008.43	305.305	192.06	112.792	153.203
ENSTGUG00000000365	1.21136	0	2.59534	0.987211	0	1.19815	0	7.11834	0	0	0	1.11017
ENSTGUG00000000366	133.249	43.2852	22.0604	42.4501	94.4131	27.5575	51.9331	70.3925	52.7688	32.183	36.1785	205.381
ENSTGUG00000000368	254.991	292.69	314.036	423.513	274.08	673.363	331.965	258.633	273.267	457.828	360.721	283.092
ENSTGUG00000000369	196.846	408.118	251.748	352.434	193.054	76.6819	94.7015	200.895	516.381	369.585	404.348	448.507
ENSTGUG00000000370	139.912	85.5398	55.7997	117.478	219.827	141.382	154.781	412.073	111.191	50.8698	86.1901	55.5083
ENSTGUG00000000371	0	0	0	0	0	0	0	0	0	0	0	0
ENSTGUG00000000372	64.8076	36.071	7.78601	23.6931	68.3438	7.18893	39.7135	37.9645	42.4035	14.5342	29.7941	92.1438
ENSTGUG00000000373	0	0	2.59534	0.987211	0.704575	0	2.03659	0	0	0	0	0
ENSTGUG00000000374	36.9464	23.7038	15.572	30.6035	45.7974	37.1428	51.9331	130.503	20.7306	64.3659	72.3571	59.949
ENSTGUG00000000375	597.199	382.353	439.91	424.501	263.511	29.9539	95.7198	160.558	478.689	449.523	421.374	412.982
ENSTGUG00000000376	755.281	1542.81	1016.07	1519.32	1291.49	1814.01	1268.8	1063.01	1355.03	1185.58	1400.32	1188.99
ENSTGUG00000000377	0	0	0	0	0.704575	0	1.0183	10.282	0	0	1.06407	0
ENSTGUG00000000378	0	0	1.29767	0	0	0	0	0	0	0	0	0
ENSTGUG00000000379	19.9874	10.306	12.9767	15.7954	18.319	0	2.03659	24.5187	21.6729	7.26712	24.4737	15.5423
ENSTGUG00000000380	13.9306	3.0918	0	1.97442	2.11373	2.39631	2.03659	1.58185	0	1.03816	1.06407	2.22033
ENSTGUG00000000381	144.152	39.1628	57.0974	93.785	104.982	3.59446	9.16466	30.8461	65.961	40.4882	68.1008	67.7202
ENSTGUG00000000382	0.605679	0	0	0	4.93203	0	1.0183	0.790927	2.8269	1.03816	3.19222	2.22033
ENSTGUG00000000383	0	0	0	0	0	0	0	0	0	0	0	0
ENSTGUG00000000384	4.23975	5.153	10.3813	6.91048	4.22745	3.59446	3.05489	3.16371	3.7692	2.07632	4.2563	5.55083
ENSTGUG00000000385	3.63407	1.0306	0	0	0	2.39631	1.0183	7.90927	0.942301	0	1.06407	2.22033
ENSTGUG00000000386	4.84543	0	1.29767	2.96163	1.40915	0	3.05489	0.790927	4.7115	2.07632	2.12815	0
ENSTGUG00000000387	0	0	0	0	0	0	1.0183	0	0	0	0	0
ENSTGUG00000000388	1199.24	498.811	298.464	461.027	914.539	753.639	341.129	513.311	386.343	88.2436	209.623	172.076
ENSTGUG00000000389	15.7476	5.153	6.48834	6.91048	13.3869	3.59446	4.07318	45.0828	22.6152	6.22896	13.833	6.661
ENSTGUG00000000390	1.81704	0	0	0.987211	1.40915	4.79262	0	15.8185	5.6538	0	0	3.3305
ENSTGUG00000000391	13.3249	5.153	1.29767	6.91048	7.04575	0	8.14637	35.5917	8.48071	2.07632	8.5126	2.22033
ENSTGUG00000000392	204.719	285.476	324.417	290.24	119.073	17.9723	26.4757	164.513	348.651	242.929	328.799	319.728
ENSTGUG00000000393	0	0	0	0	0	0	0	0	0	0	0	0
ENSTGUG00000000394	23.0158	16.4896	16.8697	29.6163	35.2288	4.79262	10.183	4.74556	34.8651	18.6869	31.9222	13.322
ENSTGUG00000000395	343.42	128.825	110.302	137.222	238.851	346.267	567.191	2153.69	139.46	120.427	197.918	105.466
ENSTGUG00000000396	215.622	65.9584	83.0508	95.7595	95.8222	10.7834	31.5672	85.4201	69.7302	56.0606	78.7415	85.4828
ENSTGUG00000000397	0.605679	0	0	0	0	1.19815	0	0	0	0	0	0
ENSTGUG00000000398	23.0158	0	0	4.93605	1.40915	3.59446	2.03659	1.58185	6.5961	0	2.12815	0
ENSTGUG00000000399	51.4827	174.171	202.436	211.263	174.735	358.248	156.818	285.524	204.479	261.616	394.772	220.923
ENSTGUG00000000400	1778.27	1420.17	4465.28	1543.01	1416.2	1981.75	1591.6	429.473	1319.22	2016.11	1479.06	2664.4
ENSTGUG00000000401	302.234	264.864	276.403	229.033	223.35	262.396	266.794	147.903	192.229	275.112	205.366	289.753
ENSTGUG00000000402	64.2019	69.0502	112.897	77.9897	83.8444	137.788	422.593	1290	115.903	139.113	77.6775	214.262
ENSTGUG00000000403	107.205	17.5202	11.679	28.6291	10.5686	3.59446	4.07318	37.1735	12.2499	2.07632	9.57667	4.44067
ENSTGUG00000000404	12.7193	2.0612	0	8.8849	2.8183	2.39631	0	34.0098	4.7115	2.07632	4.2563	0
ENSTGUG00000000405	0.605679	0	0	0	0	0	0	0	0	0	1.06407	0
ENSTGUG00000000406	0	0	0	0	0	0	0	0	0	0	0	0
ENSTGUG00000000407	1.21136	0	0	0	0.704575	0	6.10978	115.475	0.942301	0	0	0
ENSTGUG00000000408	226.524	111.305	76.5624	181.647	67.6392	10.7834	22.4025	71.1834	171.499	73.7093	117.048	115.457
ENSTGUG00000000409	36.9464	10.306	15.572	7.89769	7.75033	2.39631	3.05489	23.7278	9.42301	2.07632	8.5126	12.2118
ENSTGUG00000000410	10.9022	15.459	7.78601	15.7954	21.1373	3.59446	1.0183	5.53649	6.5961	1.03816	5.32037	8.88133
ENSTGUG00000000411	1867.31	3563.82	4073.38	2999.15	2103.86	1604.33	2486.68	2239.9	3873.8	2682.6	4056.25	3947.75
ENSTGUG00000000412	76.9212	138.1	98.6228	124.389	150.779	76.6819	76.3722	46.6647	193.172	36.3356	100.023	75.4913
ENSTGUG00000000413	382.183	622.483	842.187	593.314	458.678	150.967	394.081	276.033	779.283	563.721	629.932	625.024
ENSTGUG00000000414	0.605679	1.0306	0	0	0	1.19815	0	6.32741	0.942301	0	0	0
ENSTGUG00000000415	30.8896	152.529	92.1345	187.57	45.7974	51.5206	71.2807	65.6469	65.0187	84.0909	114.92	159.864
ENSTGUG00000000416	84.795	42.2546	36.3347	56.271	50.7294	9.58523	18.3293	110.73	32.0382	39.4501	46.8193	49.9575
ENSTGUG00000000417	2973.88	7760.42	4863.66	4301.28	2554.08	5749.94	5707.55	3941.19	2665.77	4917.76	6866.48	4044.34
ENSTGUG00000000418	159.899	52.5606	38.9301	48.3733	98.6405	93.456	60.0795	213.55	23.5575	25.954	43.6271	32.1948
ENSTGUG00000000419	173.224	317.425	354.264	221.135	271.966	105.438	288.178	45.8737	411.785	419.417	568.216	440.736
ENSTGUG00000000420	92.6688	31.9486	18.1674	42.4501	53.5477	27.5575	26.4757	64.856	36.7497	22.8395	20.2174	18.8728
ENSTGUG00000000421	568.127	286.507	215.413	495.58	351.583	55.1151	120.159	287.106	326.036	208.67	285.172	159.864
ENSTGUG00000000422	308.896	149.437	99.9205	321.831	324.105	159.355	46.8416	228.578	47.115	16.6106	41.4989	31.0847
ENSTGUG00000000423	140.517	222.61	202.436	144.133	113.437	76.6819	117.104	91.7475	179.979	222.166	202.174	158.754
ENSTGUG00000000424	104.177	285.476	281.594	248.777	169.803	89.8616	75.3539	87.7928	272.325	180.64	235.161	235.355
ENSTGUG00000000425	6.66247	0	2.59534	4.93605	4.22745	0	0	2.37278	0.942301	1.03816	5.32037	3.3305
ENSTGUG00000000426	38.1578	15.459	9.08368	21.7186	11.9778	7.18893	2.03659	82.2564	24.4998	16.6106	11.7048	19.983
ENSTGUG00000000427	2.42271	0	0	0	1.40915	0	0	0.790927	0	0	2.12815	1.11017
ENSTGUG00000000428	5.45111	6.1836	1.29767	1.97442	1.40915	2.39631	7.12807	3.95463	0.942301	1.03816	4.2563	1.11017
ENSTGUG00000000429	46.6373	34.0098	19.465	71.0792	113.437	26.3594	23.4208	69.6015	14.1345	1.03816	11.7048	3.3305
ENSTGUG00000000430	0	0	0	0	0	0	3.05489	178.749	0.942301	0	1.06407	0
ENSTGUG00000000431	738.322	2132.31	1818.03	2151.13	1362.65	3248.2	2122.13	2977.84	1320.16	1950.7	2065.37	1232.28
ENSTGUG00000000432	0.605679	0	1.29767	2.96163	0.704575	0	0	0.790927	0	0	0	1.11017
ENSTGUG00000000433	1094.46	1299.59	1267.82	938.838	1336.58	1808.01	1412.38	1323.22	1355.03	1020.51	684.2	1438.78
ENSTGUG00000000434	3.02839	3.0918	1.29767	2.96163	7.75033	5.99077	11.2013	103.611	1.8846	2.07632	2.12815	2.22033
ENSTGUG00000000435	28.4669	97.907	71.3718	75.028	82.4353	80.2763	74.3356	86.211	69.7302	73.7093	61.7163	81.0422
ENSTGUG00000000436	188.972	394.72	268.617	285.304	376.243	147.373	215.879	177.168	560.669	248.12	237.289	210.932
ENSTGUG00000000437	459.71	703.9	722.801	540.992	274.784	44.3317	50.9148	288.688	939.474	809.765	775.711	853.718
ENSTGUG00000000438	8.4795	1.0306	6.48834	2.96163	0.704575	1.19815	14.2561	586.077	8.48071	4.15264	9.57667	3.3305
ENSTGUG00000000439	0	0	0	0	0	0	0	4.74556	0	0	0	0
ENSTGUG00000000440	376.126	257.65	304.952	262.598	325.514	505.621	359.459	735.562	215.787	337.402	255.378	320.838
ENSTGUG00000000441	1830.97	1741.71	2074.97	1489.7	1228.07	572.718	878.79	462.692	2396.27	1728.54	1414.16	2127.08
ENSTGUG00000000442	66.019	42.2546	63.5858	64.1687	79.617	132.995	57.0246	71.1834	32.9805	58.1369	48.9474	58.8388
ENSTGUG00000000443	112.051	161.804	132.362	162.89	145.847	125.806	171.074	135.248	112.134	157.8	141.522	156.533
ENSTGUG00000000444	1457.87	2763.04	1819.33	2579.58	824.353	392.995	570.246	1314.52	5339.08	2009.88	2713.39	2606.67
ENSTGUG00000000445	81.1609	83.4786	116.79	99.7083	87.3673	99.4468	104.884	86.211	85.7494	128.732	115.984	93.254
ENSTGUG00000000446	62.9906	24.7344	9.08368	26.6547	33.8196	81.4745	92.6649	172.422	38.6343	23.8777	21.2815	16.6525
ENSTGUG00000000447	0	0	0	0	0	0	0	0.790927	0	0	0	0
ENSTGUG00000000448	159.899	24.7344	16.8697	44.4245	62.7072	51.5206	46.8416	30.8461	89.5186	68.5185	55.3319	62.1693
ENSTGUG00000000449	0	0	0	0	0	0	0	0	0	0	0	0
ENSTGUG00000000451	3.02839	3.0918	1.29767	5.92327	4.93203	1.19815	0	1.58185	5.6538	0	2.12815	4.44067
ENSTGUG00000000452	0	0	0	0	0	0	0	0.790927	0	0	0	0
ENSTGUG00000000453	1645.63	2041.62	2064.59	2108.68	1668.43	823.132	1445.98	1169.78	1877.06	2552.83	2046.22	2525.63
ENSTGUG00000000454	193.817	66.989	44.1207	35.5396	102.868	190.507	207.732	379.645	86.6917	39.4501	47.8834	47.7372
ENSTGUG00000000455	0	0	0	0	0	0	0	0	0	0	0	0
ENSTGUG00000000456	0	0	0	0	0	0	0	0	0	0	0	0
ENSTGUG00000000458	75.7098	44.3158	50.6091	37.514	42.9791	8.38708	27.494	45.8737	50.8842	51.908	37.2426	49.9575
ENSTGUG00000000459	50.877	19.5814	9.08368	9.87211	21.1373	7.18893	16.2927	22.1459	17.9037	10.3816	20.2174	14.4322
ENSTGUG00000000460	93.2745	281.354	194.65	168.813	108.505	268.387	247.446	183.495	118.73	261.616	195.79	264.22
ENSTGUG00000000461	1692.87	2387.9	4905.19	3996.23	1648	4499.07	3696.41	3899.27	1915.7	3002.36	3060.28	2310.26
ENSTGUG00000000462	16.959	3.0918	2.59534	5.92327	9.15948	2.39631	1.0183	7.90927	7.53841	2.07632	2.12815	3.3305
ENSTGUG00000000463	650.499	1427.38	1549.42	1125.42	894.106	1554.01	1678.15	797.254	1013.92	1447.19	1502.47	1508.72
ENSTGUG00000000464	0.605679	0	0	0	0	0	3.05489	7.11834	0	0	0	0
ENSTGUG00000000465	0	0	0	0.987211	0.704575	1.19815	0	0	0	0	0	0
ENSTGUG00000000467	0	0	0	0.987211	0	0	0	0	0	0	1.06407	1.11017
ENSTGUG00000000468	617.187	1203.74	1389.8	1160.96	1299.24	1270.04	972.473	453.992	887.647	1346.49	1055.56	1584.21
ENSTGUG00000000469	112.656	75.2338	40.2277	71.0792	76.7987	106.636	87.5735	164.513	65.0187	106.93	82.9978	59.949
ENSTGUG00000000470	24.8328	11.3366	19.465	18.757	8.4549	3.59446	6.10978	16.6095	12.2499	20.7632	20.2174	15.5423
ENSTGUG00000000471	325.249	147.376	99.9205	164.864	230.396	226.451	195.513	184.286	142.287	98.6252	142.586	97.6946
ENSTGUG00000000472	10.2965	5.153	7.78601	16.7826	11.9778	1.19815	34.6221	1020.3	16.9614	0	2.12815	4.44067
ENSTGUG00000000473	184.732	120.58	76.5624	154.005	97.2314	21.5668	31.5672	38.7554	153.595	84.0909	151.099	77.7117
ENSTGUG00000000474	202.902	392.659	404.873	322.818	279.716	159.355	212.824	199.313	269.498	444.332	352.209	514.007
ENSTGUG00000000475	0	1.0306	0	0.987211	0	0	0	0	0	0	0	0
ENSTGUG00000000476	0	0	0	2.96163	0	1.19815	2.03659	1.58185	1.8846	0	0	0
ENSTGUG00000000477	21.8044	5.153	9.08368	16.7826	16.2052	13.1797	7.12807	24.5187	7.53841	5.1908	10.6407	8.88133
ENSTGUG00000000478	0	1.0306	0	2.96163	0.704575	0	0	0.790927	0	0	0	0
ENSTGUG00000000479	235.003	63.8972	81.7531	87.8618	144.438	28.7557	71.2807	63.2741	81.9802	110.045	108.536	78.8218
ENSTGUG00000000480	176.858	687.41	534.639	468.925	386.812	160.553	289.196	262.588	910.262	531.538	539.486	586.168
ENSTGUG00000000481	1.21136	0	0	0	0.704575	2.39631	1.0183	2.37278	0	1.03816	1.06407	1.11017
ENSTGUG00000000482	2106.55	7564.61	5717.53	6996.36	7491.04	11455.6	8274.67	2952.53	7535.58	5908.17	7551.74	5988.24
ENSTGUG00000000483	552.985	1608.77	1917.95	1296.21	864.514	1739.72	1698.52	714.998	1422.87	1658.98	2031.32	1469.86
ENSTGUG00000000484	260.442	528.698	652.727	504.465	405.131	408.571	519.331	239.651	584.226	536.729	598.01	494.024
ENSTGUG00000000485	0.605679	0	0	0	0	0	0	1.58185	0	0	0	0
ENSTGUG00000000486	1523.89	3631.84	3124.79	3330.85	3063.49	1805.62	1859.41	1834.95	3889.82	3154.97	3557.2	2850.91
ENSTGUG00000000487	0	0	0	0	0	1.19815	0	0	0	0	2.12815	0
ENSTGUG00000000488	0	0	0	0	0	0	0	0	0	0	0	0
ENSTGUG00000000489	1937.57	4523.3	3763.24	3548.04	3362.23	2046.45	3088.49	2612.43	5413.52	3528.7	3456.12	3928.88
ENSTGUG00000000490	0.605679	0	0	0.987211	1.40915	3.59446	0	0.790927	0	0	0	0
ENSTGUG00000000491	17384.2	10041.1	6446.82	14248.4	10226.2	13989.6	13394.7	29613.9	16401.7	4547.14	7659.21	3862.27
ENSTGUG00000000492	0	0	0	0	0	0	0	0	0	0	0	0
ENSTGUG00000000493	12.1136	16.4896	10.3813	15.7954	4.93203	13.1797	19.3476	7.11834	33.9228	15.5724	14.897	21.0932
ENSTGUG00000000494	156.265	228.793	339.989	196.455	212.782	473.271	313.635	407.327	308.132	305.219	261.762	461.829
ENSTGUG00000000495	269.527	171.08	229.687	182.634	146.552	113.825	189.403	319.534	201.652	184.792	192.598	190.949
ENSTGUG00000000496	0	0	0	0	0	0	0	0.790927	0	0	0	0
ENSTGUG00000000497	35.1294	3.0918	7.78601	5.92327	12.6824	3.59446	0	14.2367	7.53841	4.15264	9.57667	5.55083
ENSTGUG00000000498	0	0	0	0	0	0	0	0	0	0	0	0
ENSTGUG00000000499	0	0	0	0	0	0	0	0	0	0	0	0
ENSTGUG00000000500	184.732	55.6524	63.5858	102.67	99.3451	201.29	162.927	207.223	120.614	107.969	119.176	116.567
ENSTGUG00000000501	775.269	1374.82	1593.54	1575.59	1235.12	1611.52	1671.02	320.325	2360.46	2136.53	1282.21	2627.76
ENSTGUG00000000502	1344.61	2170.44	1509.19	1582.5	1526.81	1119.08	1659.82	1801.73	2188.96	1316.39	1533.33	1496.5
ENSTGUG00000000503	0	0	1.29767	0	0	0	0	0	0	0	0	0
ENSTGUG00000000504	0	0	0	0	0	0	0	0	0	0	0	0
ENSTGUG00000000505	0	0	0	0	0.704575	0	0	0	0	0	0	0
ENSTGUG00000000506	0	0	0	0	0	0	0	0	0	0	0	0
ENSTGUG00000000507	2.42271	1.0306	0	3.94884	2.8183	0	0	0	6.5961	3.11448	0	1.11017
ENSTGUG00000000508	23.6215	44.3158	62.2881	15.7954	40.1608	26.3594	40.7318	68.8106	34.8651	47.7553	39.3708	37.7457
ENSTGUG00000000509	81.7666	86.5704	77.8601	125.376	57.0706	238.433	188.385	155.813	77.2687	110.045	135.138	96.5845
ENSTGUG00000000510	1.21136	3.0918	6.48834	3.94884	2.8183	3.59446	0	45.0828	4.7115	6.22896	3.19222	8.88133
ENSTGUG00000000511	4.23975	4.1224	3.89301	4.93605	4.22745	0	2.03659	18.1913	5.6538	4.15264	6.38445	3.3305
ENSTGUG00000000512	0	0	0	0	0	0	0	0	0	0	0	0
ENSTGUG00000000513	2.42271	1.0306	3.89301	0.987211	2.8183	1.19815	2.03659	12.6548	0.942301	2.07632	1.06407	0
ENSTGUG00000000514	3.63407	7.2142	5.19067	0.987211	6.34118	2.39631	2.03659	3.95463	9.42301	8.30528	7.44852	2.22033
ENSTGUG00000000515	55.1168	8.2448	11.679	3.94884	3.52288	4.79262	5.09148	166.095	0	4.15264	1.06407	7.77117
ENSTGUG00000000516	0.605679	0	0	0	0	0	0	0	0	0	0	0
ENSTGUG00000000517	2.42271	1.0306	0	0	0	0	6.10978	98.8658	1.8846	0	1.06407	0
ENSTGUG00000000518	16.3533	8.2448	6.48834	5.92327	10.5686	2.39631	24.4391	116.266	5.6538	1.03816	3.19222	3.3305
ENSTGUG00000000519	478.486	737.91	949.893	688.086	559.433	902.21	863.515	722.116	528.631	958.221	904.464	741.591
ENSTGUG00000000520	78.1326	75.2338	75.2648	93.785	38.7516	0	5.09148	31.6371	148.883	79.9383	64.9086	101.025
ENSTGUG00000000522	252.568	359.679	502.198	381.063	367.084	548.755	394.081	217.505	181.864	490.011	301.133	401.88
ENSTGUG00000000523	1244.06	1896.3	1593.54	1810.54	1237.94	337.879	1076.34	1049.56	2378.37	1161.7	1422.67	1208.97
ENSTGUG00000000524	265.287	275.17	390.598	296.163	265.625	310.322	284.105	136.83	157.364	461.981	296.877	311.957
ENSTGUG00000000525	231.369	66.989	53.2044	133.273	100.05	112.626	54.988	17.4004	71.6148	98.6252	119.176	35.5253
ENSTGUG00000000526	7.87382	4.1224	2.59534	1.97442	0.704575	2.39631	2.03659	0	11.3076	2.07632	1.06407	3.3305
ENSTGUG00000000527	1029.05	1743.78	1485.83	1787.84	1578.95	1895.48	1738.23	1006.06	2093.79	1290.43	1748.28	1575.33
ENSTGUG00000000528	56.9338	84.5092	54.5021	99.7083	92.2993	129.401	245.409	2638.53	89.5186	87.2054	48.9474	137.661
ENSTGUG00000000529	190.183	255.589	243.962	243.841	278.307	354.654	254.574	252.306	189.402	282.379	201.11	273.101
ENSTGUG00000000530	725.603	919.295	1202.94	1120.48	934.971	261.198	494.892	583.704	1539.72	846.1	796.992	968.065
ENSTGUG00000000531	0	0	0	0	0.704575	2.39631	0	0	0	0	1.06407	0
ENSTGUG00000000532	110.234	138.1	86.9438	111.555	126.119	105.438	77.3905	95.7021	98.9416	129.77	105.343	126.559
ENSTGUG00000000533	0	1.0306	1.29767	0.987211	1.40915	1.19815	0	3.95463	1.8846	0	1.06407	7.77117
ENSTGUG00000000534	152.631	149.437	144.041	128.337	119.778	101.843	104.884	52.9921	121.557	158.838	85.126	189.838
ENSTGUG00000000535	678.966	594.656	939.512	582.454	428.382	300.737	470.453	351.171	667.149	603.171	776.775	669.43
ENSTGUG00000000536	347.054	313.302	246.557	322.818	336.787	180.921	255.592	200.104	423.093	547.11	273.467	444.067
ENSTGUG00000000537	637.78	467.893	485.328	615.032	944.835	1123.87	928.686	176.377	685.053	612.514	353.273	500.685
ENSTGUG00000000538	2662.56	2336.37	3803.47	2855.01	1199.19	3441.1	2768.75	553.649	1548.2	2483.28	1968.54	3040.75
ENSTGUG00000000539	373.704	460.678	398.384	519.273	550.273	384.607	527.477	213.55	522.977	416.302	341.568	504.016
ENSTGUG00000000540	9.08518	6.1836	3.89301	8.8849	2.8183	9.58523	2.03659	22.9369	7.53841	3.11448	4.2563	4.44067
ENSTGUG00000000541	855.824	678.135	517.77	670.316	594.661	486.451	545.807	330.607	479.631	713.216	626.74	558.414
ENSTGUG00000000542	202.902	459.648	783.792	348.485	265.625	681.75	439.904	296.597	362.786	439.142	550.127	506.236
ENSTGUG00000000543	333.123	666.798	981.037	697.958	454.451	988.477	595.703	677.824	409.901	922.924	894.887	610.592
ENSTGUG00000000544	10.9022	2.0612	1.29767	3.94884	4.93203	0	1.0183	9.49112	4.7115	3.11448	0	1.11017
ENSTGUG00000000545	0.605679	0	0	0	0	1.19815	3.05489	13.4458	0	0	0	0
ENSTGUG00000000546	0	0	0	0	0	1.19815	0	0	0	0	0	0
ENSTGUG00000000547	44.8202	62.8666	40.2277	48.3733	11.2732	9.58523	8.14637	37.1735	71.6148	67.4804	58.5241	72.1608
ENSTGUG00000000548	532.392	1147.06	2007.49	1015.84	662.301	829.123	1292.22	760.08	1064.8	1464.84	1443.95	1557.56
ENSTGUG00000000549	1787.36	602.901	1201.64	951.671	1263.3	918.984	915.448	769.572	1090.24	1120.17	949.155	1056.88
ENSTGUG00000000550	93.8802	154.59	96.0275	113.529	148.665	111.428	101.83	420.773	158.307	134.961	142.586	125.449
ENSTGUG00000000551	78.7382	129.856	123.279	83.9129	52.8431	21.5668	38.6953	73.5562	203.537	95.5107	105.343	108.796
ENSTGUG00000000552	4.23975	4.1224	1.29767	3.94884	2.8183	1.19815	4.07318	8.70019	1.8846	1.03816	2.12815	5.55083
ENSTGUG00000000553	0	0	0	0	0	0	0	0	0	0	0	0
ENSTGUG00000000554	2.42271	1.0306	0	0	9.86405	39.5391	259.666	828.1	37.692	5.1908	17.0252	7.77117
ENSTGUG00000000555	1.21136	5.153	2.59534	0.987211	5.6366	8.38708	66.1892	353.544	10.3653	3.11448	7.44852	4.44067
ENSTGUG00000000556	1695.9	9716.5	6452.01	8781.24	2782.37	4248.65	3864.43	3353.53	5869.59	7914.93	9111.67	6266.89
ENSTGUG00000000557	671.092	1551.05	1789.48	1473.91	905.379	2254.93	1590.58	645.396	1005.43	1656.9	1877.03	1391.04
ENSTGUG00000000558	6.66247	17.5202	6.48834	9.87211	8.4549	14.3779	11.2013	23.7278	16.0191	7.26712	6.38445	4.44067
ENSTGUG00000000559	0.605679	0	0	0.987211	0	0	0	0	0	0	0	0
ENSTGUG00000000560	0	0	0	0	0	0	0	0	0	0	0	0
ENSTGUG00000000561	0.605679	0	0	0.987211	0	1.19815	7.12807	39.5463	5.6538	0	1.06407	1.11017
ENSTGUG00000000562	104.782	1.0306	1.29767	7.89769	254.352	361.843	5332.82	44806.8	1559.51	166.106	453.296	202.05
ENSTGUG00000000563	0	0	0	0	0	1.19815	14.2561	41.1282	0.942301	0	0	0
ENSTGUG00000000564	993.919	601.871	552.807	702.894	1028.68	924.975	624.216	817.027	656.784	500.393	454.36	615.032
ENSTGUG00000000565	13.3249	5.153	2.59534	2.96163	8.4549	4.79262	9.16466	30.0552	12.2499	4.15264	5.32037	6.661
ENSTGUG00000000566	238.032	98.9376	194.65	177.698	174.735	215.668	194.495	297.388	167.73	234.624	146.842	179.847
ENSTGUG00000000567	0	0	0	0	0	0	5.09148	30.8461	0	0	1.06407	0
ENSTGUG00000000568	0	0	0	0	0	0	0	0.790927	0	0	0	0
ENSTGUG00000000569	4.84543	78.3256	14.2744	4.93605	12.6824	22.7649	44.805	15.8185	64.0764	25.954	23.4096	48.8473
ENSTGUG00000000570	0	0	0	0	0	1.19815	0	0	0	0	0	0
ENSTGUG00000000571	1.59191e+06	2.07794e+06	4.60295e+06	2.64308e+06	1.1343e+06	3.38658e+06	2.8517e+06	467114	1.75193e+06	2.21792e+06	2.46976e+06	2.85484e+06
ENSTGUG00000000572	0	0	0	0	0	0	0	0.790927	0	0	0	0
ENSTGUG00000000573	18.776	47.4076	59.6928	39.4884	11.9778	7.18893	13.2378	29.2643	66.9033	79.9383	19.1533	59.949
ENSTGUG00000000574	0	0	0	0	0	1.19815	0	0	0.942301	0	0	0
ENSTGUG00000000575	0	0	0	0	0	0	0	0	0	0	0	0
ENSTGUG00000000576	7.87382	19.5814	18.1674	12.8337	11.9778	21.5668	17.311	11.073	24.4998	19.725	18.0893	29.9745
ENSTGUG00000000577	0	0	0	0	0	0	0	0	0	0	0	0
ENSTGUG00000000578	696.53	1332.57	1539.03	1257.71	1249.92	1872.72	1409.32	683.361	1482.24	1567.62	1299.24	1664.14
ENSTGUG00000000579	95.0916	11.3366	28.5487	38.5012	322.695	1125.07	6966.16	26100.6	818.859	140.152	306.454	131
ENSTGUG00000000580	0.605679	8.2448	10.3813	0	9.86405	0	7.12807	16.6095	10.3653	6.22896	14.897	9.9915
ENSTGUG00000000581	0.605679	0	1.29767	0	1.40915	2.39631	0	22.9369	2.8269	0	0	0
ENSTGUG00000000582	5072.56	7138.97	7522.58	8695.35	4581.85	11539.4	8481.39	6453.17	3969.91	9135.81	9420.26	8053.15
ENSTGUG00000000583	93.2745	51.53	10.3813	52.3222	135.983	52.7188	46.8416	30.8461	67.8456	61.2514	59.5882	85.4828
ENSTGUG00000000584	265.893	324.639	426.933	345.524	215.6	128.202	129.324	132.085	285.517	300.028	129.817	339.711
ENSTGUG00000000585	800.102	1055.33	1215.92	780.884	979.359	2441.84	1893.01	2159.23	1503.91	984.175	964.052	968.065
ENSTGUG00000000586	22.4101	16.4896	14.2744	15.7954	35.2288	10.7834	18.3293	3.16371	27.3267	12.4579	9.57667	19.983
ENSTGUG00000000587	75.1042	53.5912	23.358	25.6675	68.3438	22.7649	28.5123	9.49112	38.6343	30.1066	32.9863	19.983
ENSTGUG00000000588	73.8928	74.2032	76.5624	108.593	49.3203	7.18893	7.12807	91.7475	122.499	98.6252	85.126	123.228
ENSTGUG00000000589	2724.34	1132.63	940.81	1392.95	1921.38	837.51	1053.94	573.422	1403.09	997.671	1374.78	831.515
ENSTGUG00000000590	1.81704	1.0306	1.29767	0	0.704575	1.19815	10.183	110.73	5.6538	2.07632	4.2563	4.44067
ENSTGUG00000000591	160.505	294.752	171.292	298.138	266.329	128.202	190.421	223.041	390.112	211.785	270.275	206.491
ENSTGUG00000000592	354.322	805.929	673.49	500.516	389.63	488.847	496.928	254.678	921.57	954.069	386.259	864.82
ENSTGUG00000000593	18.1704	8.2448	2.59534	17.7698	20.4327	2.39631	1.0183	10.282	6.5961	0	7.44852	0
ENSTGUG00000000594	411.862	337.006	310.143	294.189	541.818	345.068	324.836	569.467	421.208	322.868	276.659	318.618
ENSTGUG00000000595	903.067	413.271	339.989	414.629	1007.54	232.442	472.489	220.669	503.189	406.959	663.983	476.261
ENSTGUG00000000596	101.148	145.315	164.804	160.915	141.62	50.3225	95.7198	100.448	196.941	178.563	161.739	224.254
ENSTGUG00000000597	1.81704	5.153	18.1674	2.96163	14.7961	26.3594	13.2378	7.11834	20.7306	7.26712	15.9611	6.661
ENSTGUG00000000598	12077.8	8780.71	10477.4	7018.08	8619.77	14052	12147.3	8792.73	11310.4	8007.33	10052.3	9152.21
ENSTGUG00000000599	99.3313	35.0404	28.5487	64.1687	61.298	13.1797	11.2013	68.8106	16.9614	12.4579	27.6659	16.6525
ENSTGUG00000000600	0.605679	0	0	0	0.704575	0	0	0	0	0	0	0
ENSTGUG00000000601	2.42271	1.0306	0	0	1.40915	0	0	5.53649	0	0	1.06407	0
ENSTGUG00000000602	156.265	261.772	119.386	285.304	221.237	103.041	138.488	253.096	361.843	160.915	227.712	205.381
ENSTGUG00000000603	276.795	69.0502	44.1207	62.1943	116.255	63.5022	68.2258	159.767	89.5186	28.0303	77.6775	35.5253
ENSTGUG00000000604	27.8612	7.2142	9.08368	6.91048	11.2732	13.1797	9.16466	25.3096	9.42301	7.26712	4.2563	14.4322
ENSTGUG00000000605	854.007	1123.35	1209.43	1045.46	834.922	382.211	699.569	456.365	1257.97	1054.77	1158.78	1221.18
ENSTGUG00000000606	220.467	52.5606	31.144	59.2327	74.685	25.1612	57.0246	97.284	48.0573	29.0685	53.2037	23.3135
ENSTGUG00000000607	0	0	0	0	0	0	0	0	0	0	0	0
ENSTGUG00000000608	137.489	54.6218	71.3718	75.028	72.5712	62.304	61.0978	75.138	58.4226	53.9843	58.5241	46.627
ENSTGUG00000000609	0	3.0918	6.48834	4.93605	1.40915	5.99077	0	1.58185	3.7692	8.30528	3.19222	1.11017
ENSTGUG00000000610	473.035	1118.2	1192.56	1036.57	813.784	251.612	647.636	569.467	1287.18	1427.47	1321.58	1453.21
ENSTGUG00000000611	1062.97	527.667	1014.78	570.608	608.048	512.81	713.826	435.801	499.419	732.941	652.278	711.617
ENSTGUG00000000612	842.499	1000.71	779.899	887.503	890.583	1391.06	1073.28	411.282	1234.41	1049.58	985.333	743.812
ENSTGUG00000000613	18.776	38.1322	55.7997	15.7954	9.86405	0	6.10978	18.1913	36.7497	21.8014	41.4989	29.9745
ENSTGUG00000000614	1010.27	1599.49	1590.94	1418.62	1411.26	2679.07	2358.37	1475.08	2116.41	2868.44	2376.08	1960.55
ENSTGUG00000000615	22.4101	4.1224	2.59534	7.89769	4.93203	2.39631	9.16466	14.2367	3.7692	4.15264	4.2563	5.55083
ENSTGUG00000000616	9449.8	16717.4	12975.4	11803.1	12256.8	8709.38	8135.17	6574.97	17446.7	15789.4	16177.1	15627.8
ENSTGUG00000000617	0	1.0306	0	0.987211	0	2.39631	0	22.1459	0.942301	0	0	0
ENSTGUG00000000618	141.729	65.9584	48.0137	46.3989	75.3895	117.419	84.5186	164.513	61.2495	47.7553	57.46	43.2965
ENSTGUG00000000619	0	3.0918	3.89301	2.96163	6.34118	2.39631	4.07318	10.282	0.942301	2.07632	6.38445	0
ENSTGUG00000000620	39.3691	5.153	3.89301	13.821	14.0915	16.7742	8.14637	31.6371	7.53841	5.1908	14.897	3.3305
ENSTGUG00000000621	428.821	1290.31	1212.02	925.017	622.14	523.593	642.545	537.039	1153.38	866.863	1056.63	743.812
ENSTGUG00000000622	1013.91	112.335	211.52	241.867	197.281	89.8616	96.7381	60.1104	81.0379	40.4882	124.497	54.3982
ENSTGUG00000000623	12.7193	2.0612	3.89301	3.94884	5.6366	1.19815	0	7.11834	5.6538	5.1908	6.38445	3.3305
ENSTGUG00000000624	1846.71	2996.99	3424.55	2370.29	2198.27	2797.69	3357.32	1342.99	2536.67	3893.1	3591.25	4084.3
ENSTGUG00000000625	0	1.0306	0	0	0	0	1.0183	1.58185	2.8269	2.07632	2.12815	2.22033
ENSTGUG00000000626	89.0348	104.091	37.6324	86.8746	80.3216	34.7465	35.6404	156.603	87.634	162.991	84.0619	125.449
ENSTGUG00000000627	4.84543	14.4284	20.7627	21.7186	10.5686	16.7742	16.2927	13.4458	29.2113	7.26712	28.73	13.322
ENSTGUG00000000628	488.783	1157.36	1755.75	1128.38	816.603	1268.85	962.29	502.238	1110.03	1248.91	1233.26	1186.77
ENSTGUG00000000629	0	0	0	0	0	0	0	0	0	0	0	0
ENSTGUG00000000630	5676.42	9740.2	13149.3	9088.26	6475.05	20282.4	11458.9	3063.26	6758.18	10271.6	8654.12	11341.5
ENSTGUG00000000631	1.81704	0	0	0.987211	1.40915	0	0	37.9645	0.942301	0	3.19222	0
ENSTGUG00000000632	0.605679	1.0306	0	0	0	0	0	0	0	0	1.06407	1.11017
ENSTGUG00000000633	258.019	230.854	258.236	187.57	321.991	189.308	292.251	112.312	330.748	323.906	378.811	277.542
ENSTGUG00000000634	2.42271	2.0612	1.29767	0	1.40915	1.19815	14.2561	36.3826	2.8269	0	3.19222	2.22033
ENSTGUG00000000635	96.9086	76.2644	41.5254	84.9001	50.0248	70.6911	74.3356	102.82	40.5189	37.3737	63.8445	44.4067
ENSTGUG00000000636	2315.51	3851.35	3748.96	2913.26	3596.86	2901.93	4270.73	2577.63	5272.17	3159.12	3394.4	3412.65
ENSTGUG00000000637	123.558	52.5606	36.3347	134.261	105.686	10.7834	8.14637	153.44	35.8074	5.1908	13.833	15.5423
ENSTGUG00000000638	7.87382	1.0306	1.29767	1.97442	3.52288	4.79262	3.05489	2.37278	1.8846	3.11448	1.06407	4.44067
ENSTGUG00000000639	18.1704	4.1224	5.19067	3.94884	0.704575	1.19815	1.0183	3.95463	10.3653	10.3816	10.6407	4.44067
ENSTGUG00000000640	3451.76	5742.5	6756.96	4688.26	3050.81	1606.72	4768.68	1551.8	6427.43	5102.56	6395.09	5583.03
ENSTGUG00000000641	1386.4	1036.78	983.633	999.057	983.587	463.686	538.679	535.457	802.84	851.291	833.171	1028.01
ENSTGUG00000000642	7.87382	3.0918	3.89301	2.96163	1.40915	1.19815	1.0183	9.49112	8.48071	3.11448	2.12815	5.55083
ENSTGUG00000000643	1.21136	2.0612	3.89301	2.96163	7.04575	7.18893	2.03659	5.53649	2.8269	7.26712	2.12815	8.88133
ENSTGUG00000000644	0	2.0612	1.29767	0	0	0	0	0	0	0	0	1.11017
ENSTGUG00000000645	0	0	0	0	0.704575	0	0	1.58185	0.942301	0	1.06407	0
ENSTGUG00000000646	0	0	0	0	0	0	0	0	0	0	0	0
ENSTGUG00000000647	0	0	0	0	0	0	0	0.790927	0	0	0	1.11017
ENSTGUG00000000648	21.1988	22.6732	24.6557	31.5907	21.8418	22.7649	57.0246	224.623	48.9996	23.8777	36.1785	14.4322
ENSTGUG00000000649	75.1042	41.224	50.6091	46.3989	64.1163	166.543	146.635	268.915	63.1341	40.4882	53.2037	55.5083
ENSTGUG00000000650	216.833	122.641	107.706	129.325	505.18	569.123	7223.79	46132.4	1683.89	355.051	811.889	405.211
ENSTGUG00000000651	155.054	17.5202	27.251	47.3861	50.7294	117.419	96.7381	253.887	52.7688	30.1066	46.8193	12.2118
ENSTGUG00000000652	5.45111	3.0918	1.29767	3.94884	2.11373	2.39631	0	2.37278	3.7692	3.11448	2.12815	0
ENSTGUG00000000653	389.451	375.138	888.903	463.989	229.691	702.118	657.819	259.424	458.9	666.499	721.443	427.414
ENSTGUG00000000654	1.81704	0	0	0	1.40915	0	0	1.58185	0	0	0	0
ENSTGUG00000000655	33.3123	3.0918	6.48834	19.7442	13.3869	15.576	7.12807	16.6095	6.5961	6.22896	7.44852	9.9915
ENSTGUG00000000656	666.852	136.039	97.3251	193.493	155.711	487.649	228.098	527.548	295.882	61.2514	192.598	121.008
ENSTGUG00000000657	17.5647	4.1224	6.48834	9.87211	4.22745	3.59446	7.12807	26.1006	5.6538	3.11448	3.19222	2.22033
ENSTGUG00000000658	327.066	62.8666	48.0137	123.401	69.0484	195.299	78.4088	113.893	120.614	41.5264	81.9338	47.7372
ENSTGUG00000000659	29.6783	44.3158	68.7764	24.6803	11.9778	4.79262	44.805	19.7732	35.8074	17.6487	44.6911	45.5168
ENSTGUG00000000660	1077.5	2062.23	1423.54	2303.16	1624.05	893.823	1394.05	776.69	3355.53	1593.58	1724.87	2222.55
ENSTGUG00000000661	71.4701	48.4382	15.572	78.9769	49.3203	4.79262	5.09148	70.3925	27.3267	1.03816	6.38445	12.2118
ENSTGUG00000000662	2.42271	0	0	0.987211	0	1.19815	3.05489	7.90927	0.942301	2.07632	1.06407	0
ENSTGUG00000000663	741.956	2789.83	2713.43	2157.06	1633.91	691.335	1190.39	516.475	2531.96	3498.6	2636.78	4118.72
ENSTGUG00000000664	18.776	10.306	14.2744	25.6675	15.5007	9.58523	11.2013	13.4458	6.5961	10.3816	11.7048	9.9915
ENSTGUG00000000665	0	0	0	0	0	0	0	6.32741	0	0	0	0
ENSTGUG00000000666	2.42271	2.0612	0	0.987211	0.704575	5.99077	0	0	3.7692	0	0	4.44067
ENSTGUG00000000667	40.5805	38.1322	38.9301	30.6035	21.1373	7.18893	24.4391	16.6095	48.9996	34.2593	58.5241	48.8473
ENSTGUG00000000668	0.605679	3.0918	0	0.987211	0.704575	0	0	1.58185	1.8846	3.11448	0	1.11017
ENSTGUG00000000669	225.312	434.913	412.659	369.217	510.817	437.326	469.434	201.686	482.458	555.415	660.791	548.422
ENSTGUG00000000670	0.605679	0	0	1.97442	0	1.19815	1.0183	0	0.942301	0	1.06407	0
ENSTGUG00000000671	19.9874	4.1224	3.89301	10.8593	14.0915	8.38708	8.14637	18.9822	9.42301	0	6.38445	6.661
ENSTGUG00000000672	0	0	0	0	0	0	0	0	0	0	0	0
ENSTGUG00000000673	187.76	408.118	545.021	352.434	161.348	41.9354	140.525	162.931	489.996	400.73	518.204	516.227
ENSTGUG00000000674	170.196	157.682	96.0275	180.66	468.542	404.976	137.47	336.935	346.767	267.845	191.533	156.533
ENSTGUG00000000675	224.707	223.64	114.195	203.365	271.966	265.99	136.452	242.024	150.768	120.427	131.945	212.042
ENSTGUG00000000676	382.789	142.223	86.9438	164.864	271.261	75.4837	126.269	188.241	106.48	164.029	168.124	97.6946
ENSTGUG00000000677	27.8612	13.3978	7.78601	11.8465	22.5464	16.7742	17.311	60.1104	14.1345	7.26712	12.7689	15.5423
ENSTGUG00000000678	34.5237	16.4896	1.29767	21.7186	31.0013	19.1705	15.2744	25.3096	16.9614	16.6106	30.8582	17.7627
ENSTGUG00000000679	0	1.0306	0	0	0	1.19815	0	0	0.942301	0	0	1.11017
ENSTGUG00000000680	627.483	1551.05	1151.03	1331.75	1019.52	396.589	755.576	761.662	2047.62	1078.65	1246.03	1411.02
ENSTGUG00000000681	30.8896	47.4076	142.744	63.1815	58.4797	52.7188	190.421	196.941	76.3264	100.701	130.881	52.1778
ENSTGUG00000000682	231.369	128.825	158.316	137.222	214.895	164.147	128.305	249.142	147.941	168.182	165.996	166.525
ENSTGUG00000000683	340.391	246.313	1958.18	1412.7	1355.6	3044.51	2058.99	1333.5	949.839	1562.43	2020.68	2244.76
ENSTGUG00000000684	42.3975	76.2644	81.7531	97.7339	93.0039	99.4468	140.525	225.414	126.268	66.4422	92.5745	119.898
ENSTGUG00000000685	7.87382	19.5814	31.144	15.7954	14.0915	23.9631	11.2013	9.49112	17.9037	16.6106	20.2174	12.2118
ENSTGUG00000000686	832.808	728.634	709.825	618.981	719.371	644.607	562.099	333.771	880.109	823.261	535.23	877.032
ENSTGUG00000000687	16.3533	19.5814	72.6694	35.5396	51.434	55.1151	45.8233	32.428	30.1536	53.9843	32.9863	66.61
ENSTGUG00000000688	116.896	258.681	262.129	344.537	486.157	204.884	399.172	448.455	601.188	265.769	300.069	383.007
ENSTGUG00000000689	0	0	0	0	0	0	0	0	0	0	0	0
ENSTGUG00000000690	113.868	31.9486	24.6557	40.4756	81.0261	51.5206	54.988	119.43	38.6343	35.2974	32.9863	23.3135
ENSTGUG00000000691	121.741	11.3366	7.78601	14.8082	33.115	9.58523	42.7684	383.599	25.4421	11.4198	11.7048	9.9915
ENSTGUG00000000692	99.937	23.7038	27.251	38.5012	67.6392	26.3594	35.6404	88.5838	28.269	16.6106	30.8582	23.3135
ENSTGUG00000000693	0.605679	0	0	0	0	2.39631	1.0183	3.16371	0	1.03816	0	0
ENSTGUG00000000694	333.729	97.907	79.1578	163.877	260.693	77.88	65.1709	309.252	62.1918	22.8395	55.3319	58.8388
ENSTGUG00000000695	0	0	0	0	0	2.39631	0	3.16371	0	0	0	0
ENSTGUG00000000696	877.628	1741.71	2424.04	1269.55	806.739	655.39	1315.64	764.826	1420.05	1910.21	1939.81	1689.67
ENSTGUG00000000697	0	0	0	0	0	0	0	4.74556	0	0	0	1.11017
ENSTGUG00000000698	106.599	136.039	160.911	102.67	116.255	155.76	144.598	65.6469	146.999	203.479	174.508	216.482
ENSTGUG00000000699	132.038	234.977	408.766	266.547	288.876	347.465	384.916	117.848	286.459	448.485	467.129	389.668
ENSTGUG00000000700	927.9	924.448	879.819	1018.8	647.505	333.087	325.855	401	823.571	529.461	691.649	709.396
ENSTGUG00000000701	1042.98	1345.96	1439.11	1302.13	1099.14	1565.99	1566.14	879.51	1554.8	1298.74	1515.24	1356.62
ENSTGUG00000000702	71.4701	66.989	84.3485	92.7978	68.3438	83.8708	90.6284	102.03	98.9416	84.0909	59.5882	49.9575
ENSTGUG00000000703	147.18	300.935	267.32	262.598	112.027	31.152	76.3722	146.321	316.613	225.281	214.943	278.652
ENSTGUG00000000704	825.54	844.062	781.196	604.173	422.041	51.5206	119.141	286.315	1278.7	834.68	593.754	893.684
ENSTGUG00000000705	640.808	496.749	739.671	370.204	300.149	359.446	509.148	377.272	457.016	566.835	503.307	426.304
ENSTGUG00000000706	0	1.0306	0	0	0.704575	0	0	0	0	0	0	0
ENSTGUG00000000707	0	0	0	0	0	2.39631	0	0	0	0	0	0
ENSTGUG00000000708	434.272	330.823	389.301	309.984	361.447	226.451	417.501	238.86	302.479	531.538	351.145	445.177
ENSTGUG00000000709	1666.22	2183.84	2758.84	2330.8	2116.54	3244.6	2506.03	2300.81	2287.91	1939.28	1918.53	1772.94
ENSTGUG00000000710	205.931	380.291	434.719	320.844	224.759	473.271	280.031	200.104	213.902	426.684	407.541	355.253
ENSTGUG00000000711	43.6089	13.3978	7.78601	26.6547	32.4105	3.59446	10.183	32.428	12.2499	6.22896	7.44852	18.8728
ENSTGUG00000000712	13.3249	13.3978	12.9767	10.8593	23.9556	28.7557	12.2196	10.282	12.2499	11.4198	7.44852	13.322
ENSTGUG00000000713	0.605679	2.0612	0	0.987211	1.40915	3.59446	2.03659	14.2367	0.942301	0	0	0
ENSTGUG00000000714	8.4795	27.8262	20.7627	7.89769	11.9778	45.5299	15.2744	15.0276	13.1922	21.8014	22.3456	32.1948
ENSTGUG00000000715	388.24	250.436	333.501	223.11	274.08	295.944	327.891	400.209	218.614	362.318	275.595	319.728
ENSTGUG00000000716	499.685	680.196	866.843	547.902	497.43	686.542	669.021	325.862	556.9	896.97	718.251	1085.74
ENSTGUG00000000717	3161.04	7557.39	13368.6	7404.08	5337.86	14472.5	11665.6	4709.97	8675.76	8873.15	8040.15	8667.07
ENSTGUG00000000718	292.543	467.893	731.885	516.311	385.403	330.691	519.331	204.059	636.995	622.896	515.012	324.169
ENSTGUG00000000719	1159.27	2055.02	2026.96	2457.17	2113.73	2638.34	2137.4	1229.1	2385.91	2578.79	2326.07	1737.41
ENSTGUG00000000720	33.918	15.459	24.6557	15.7954	36.6379	58.7096	54.988	47.4556	35.8074	31.1448	22.3456	44.4067
ENSTGUG00000000721	0	0	0	0	1.40915	0	0	46.6647	0.942301	0	1.06407	0
ENSTGUG00000000722	0	0	2.59534	0	0	1.19815	0	0.790927	0	0	0	0
ENSTGUG00000000723	16.959	6.1836	5.19067	7.89769	9.86405	9.58523	6.10978	8.70019	5.6538	5.1908	10.6407	7.77117
ENSTGUG00000000724	146.574	86.5704	85.6461	116.491	126.119	111.428	49.8965	196.941	41.4612	22.8395	57.46	35.5253
ENSTGUG00000000725	104.782	89.6622	33.7394	68.1176	88.7765	121.014	108.958	263.379	46.1727	36.3356	53.2037	69.9405
ENSTGUG00000000726	1.81704	0	0	1.97442	2.8183	1.19815	1.0183	1.58185	2.8269	0	0	1.11017
ENSTGUG00000000727	0	0	0	0	0	1.19815	0	0	0	0	0	1.11017
ENSTGUG00000000728	0	0	0	0	0	4.79262	0	0	0	0	2.12815	3.3305
ENSTGUG00000000729	10.9022	3.0918	1.29767	6.91048	2.8183	9.58523	6.10978	146.321	6.5961	3.11448	0	0
ENSTGUG00000000730	789.805	1004.84	962.87	1132.33	1044.88	1506.08	987.747	764.826	872.57	1217.76	981.077	902.565
ENSTGUG00000000731	188.366	270.017	271.213	228.046	274.784	267.188	219.952	159.767	251.594	311.448	191.533	202.05
ENSTGUG00000000732	2164.7	6853.49	6967.18	4459.23	4133.74	6412.52	6829.71	2326.11	4465.56	5730.64	7488.96	5666.29
ENSTGUG00000000733	139.912	240.13	218.008	197.442	129.642	58.7096	140.525	98.0749	241.229	278.227	272.403	255.338
ENSTGUG00000000734	0	1.0306	0	0	0	0	0	0	0	0	0	0
ENSTGUG00000000735	240.454	352.465	439.91	245.816	293.808	409.769	237.263	242.814	311.902	503.507	321.351	396.329
ENSTGUG00000000737	0	0	0	0	0	2.39631	0	0	0	0	0	0
ENSTGUG00000000738	49.06	39.1628	49.3114	64.1687	58.4797	41.9354	25.4574	72.7652	39.5766	32.183	27.6659	33.305
ENSTGUG00000000739	700.77	2041.62	2761.44	1160.96	976.541	1298.8	1909.31	763.244	1241.01	2192.59	2905.99	2316.92
ENSTGUG00000000740	3.63407	1.0306	1.29767	2.96163	2.8183	1.19815	2.03659	2.37278	1.8846	0	3.19222	0
ENSTGUG00000000741	0.605679	0	0	1.97442	0	0	0	3.16371	0.942301	1.03816	2.12815	0
ENSTGUG00000000742	383.395	666.798	859.057	548.889	552.387	668.57	781.033	437.382	925.339	826.375	841.683	1508.72
ENSTGUG00000000743	1.81704	2.0612	0	3.94884	0.704575	2.39631	3.05489	3.95463	3.7692	2.07632	13.833	2.22033
ENSTGUG00000000744	15.142	19.5814	27.251	24.6803	41.5699	9.58523	7.12807	8.70019	20.7306	16.6106	31.9222	23.3135
ENSTGUG00000000745	8256.61	23271	28181.5	20110.5	11862.9	7362.66	12356	6581.3	20340.5	23663.8	20693.1	22303.2
ENSTGUG00000000746	279.824	58.7442	53.2044	100.696	103.573	63.5022	72.299	144.74	61.2495	46.7172	71.293	25.5338
ENSTGUG00000000747	0	0	0	0	0	1.19815	0	0	0	1.03816	0	0
ENSTGUG00000000748	31.4953	23.7038	28.5487	46.3989	35.9333	44.3317	65.1709	49.8284	78.211	28.0303	41.4989	86.593
ENSTGUG00000000749	0	0	0	0	0	4.79262	0	0	0	0	0	0
ENSTGUG00000000750	165.35	14.4284	10.3813	17.7698	46.502	25.1612	39.7135	66.4378	39.5766	15.5724	24.4737	21.0932
ENSTGUG00000000751	31.4953	8.2448	14.2744	15.7954	35.2288	40.7372	34.6221	144.74	10.3653	17.6487	22.3456	14.4322
ENSTGUG00000000752	30.8896	11.3366	5.19067	21.7186	19.7281	10.7834	10.183	56.1558	15.0768	7.26712	9.57667	16.6525
ENSTGUG00000000753	1171.38	1202.71	1552.01	1064.21	878.605	1043.59	1254.54	544.948	1266.45	1459.65	1254.54	1441
ENSTGUG00000000754	0	0	0	0	0	0	15.2744	56.9467	0	0	1.06407	0
ENSTGUG00000000755	0	0	0	0	0	0	0	0	0	0	0	0
ENSTGUG00000000756	0	0	0	0	0	0	0	0	0	0	0	0
ENSTGUG00000000757	0	0	0	0	0	0	0	1.58185	0	0	0	0
ENSTGUG00000000758	105.994	188.6	220.604	140.184	130.346	49.1243	126.269	121.012	188.46	175.449	144.714	137.661
ENSTGUG00000000759	39.9748	121.611	70.0741	76.0152	68.3438	49.1243	51.9331	41.9191	93.2878	74.7475	60.6523	83.2625
ENSTGUG00000000760	287.092	115.427	140.148	130.312	249.42	80.2763	96.7381	79.0927	135.691	150.533	165.996	113.237
ENSTGUG00000000761	239.243	96.8764	90.8368	124.389	126.824	85.0689	85.5369	91.7475	62.1918	58.1369	76.6134	67.7202
ENSTGUG00000000762	0	1.0306	0	0.987211	1.40915	1.19815	1.0183	0.790927	1.8846	2.07632	2.12815	0
ENSTGUG00000000763	4.84543	3.0918	0	0.987211	4.93203	3.59446	24.4391	249.142	11.3076	8.30528	5.32037	5.55083
ENSTGUG00000000764	380.366	145.315	163.506	236.931	274.784	174.931	196.531	225.414	170.556	192.06	200.046	146.542
ENSTGUG00000000765	831.597	1534.56	1846.58	1336.68	1069.55	1105.9	1382.85	884.256	1948.68	1717.12	1786.58	1807.35
ENSTGUG00000000766	52.0884	15.459	12.9767	18.757	24.6601	20.3686	88.5918	537.83	13.1922	13.4961	11.7048	17.7627
ENSTGUG00000000767	514.221	1737.59	2071.08	1642.72	946.949	2183.04	1683.24	258.633	861.263	1531.29	1011.94	1255.6
ENSTGUG00000000768	531.18	993.499	686.467	716.715	708.803	960.92	828.893	806.745	827.34	977.946	816.145	742.701
ENSTGUG00000000769	0	1.0306	0	0	0	0	0	0	0	0	0	1.11017
ENSTGUG00000000770	65.4133	0	40.2277	61.2071	121.187	55.1151	155.799	406.536	305.305	56.0606	87.2541	75.4913
ENSTGUG00000000771	245.3	31.9486	29.8464	61.2071	41.5699	94.6542	48.8782	123.385	68.7879	18.6869	32.9863	33.305
ENSTGUG00000000772	580.846	1167.67	2239.78	1113.57	712.325	1532.44	991.82	406.536	774.571	1709.85	1462.04	1388.82
ENSTGUG00000000773	138.095	68.0196	46.7161	71.0792	111.323	111.428	77.3905	142.367	59.3649	41.5264	41.4989	43.2965
ENSTGUG00000000774	11.5079	8.2448	7.78601	6.91048	9.86405	2.39631	10.183	7.90927	7.53841	12.4579	6.38445	5.55083
ENSTGUG00000000775	737.111	680.196	991.419	749.293	860.991	366.635	557.008	317.162	643.591	962.374	838.491	972.506
ENSTGUG00000000776	9.69086	11.3366	20.7627	16.7826	10.5686	2.39631	17.311	10.282	17.9037	17.6487	28.73	17.7627
ENSTGUG00000000777	4.84543	0	0	1.97442	0.704575	0	1.0183	26.8915	2.8269	0	1.06407	1.11017
ENSTGUG00000000778	50.2713	17.5202	14.2744	15.7954	27.4784	20.3686	26.4757	38.7554	21.6729	17.6487	20.2174	12.2118
ENSTGUG00000000779	10.9022	7.2142	5.19067	3.94884	11.9778	26.3594	12.2196	22.1459	4.7115	13.4961	11.7048	6.661
ENSTGUG00000000780	21.8044	22.6732	14.2744	16.7826	28.8876	16.7742	13.2378	179.54	21.6729	21.8014	15.9611	19.983
ENSTGUG00000000781	24.8328	16.4896	29.8464	97.7339	11.9778	5.99077	15.2744	28.4734	19.7883	8.30528	105.343	67.7202
ENSTGUG00000000782	53.2997	55.6524	49.3114	56.271	34.5242	7.18893	23.4208	23.7278	90.4609	59.1751	60.6523	56.6185
ENSTGUG00000000783	4.23975	2.0612	1.29767	3.94884	9.86405	3.59446	1.0183	2.37278	0	1.03816	1.06407	0
ENSTGUG00000000784	0.605679	1.0306	0	1.97442	1.40915	1.19815	5.09148	31.6371	0.942301	0	0	0
ENSTGUG00000000785	3.02839	2.0612	0	12.8337	16.2052	5.99077	1.0183	17.4004	1.8846	0	0	4.44067
ENSTGUG00000000786	10.2965	11.3366	10.3813	12.8337	11.9778	7.18893	11.2013	7.90927	19.7883	13.4961	17.0252	16.6525
ENSTGUG00000000787	3.02839	8.2448	31.144	27.6419	4.22745	2.39631	1.0183	14.2367	6.5961	3.11448	90.4464	128.779
ENSTGUG00000000788	64.8076	17.5202	10.3813	22.7059	50.7294	5.99077	7.12807	22.1459	27.3267	0	11.7048	1.11017
ENSTGUG00000000789	0	0	0	0	0	0	0	0	0	0	0	1.11017
ENSTGUG00000000790	4.84543	15.459	5.19067	12.8337	7.75033	13.1797	19.3476	41.1282	20.7306	15.5724	13.833	9.9915
ENSTGUG00000000792	23.0158	13.3978	9.08368	24.6803	27.4784	2.39631	2.03659	7.90927	7.53841	4.15264	6.38445	11.1017
ENSTGUG00000000793	3260.37	113.366	150.53	254.7	564.365	1691.79	438.886	105.984	234.633	114.198	251.122	116.567
ENSTGUG00000000794	12.7193	4.1224	5.19067	12.8337	10.5686	5.99077	1.0183	3.95463	2.8269	0	0	0
ENSTGUG00000000795	28.4669	88.6316	60.9904	104.644	62.7072	15.576	47.8599	69.6015	159.249	102.778	76.6134	53.288
ENSTGUG00000000796	74.4985	38.1322	18.1674	37.514	26.0693	3.59446	9.16466	70.3925	22.6152	29.0685	17.0252	28.8643
ENSTGUG00000000797	299.811	585.381	345.18	510.388	472.77	242.027	257.629	757.708	734.052	497.279	403.284	274.211
ENSTGUG00000000798	0	0	0	0	0	1.19815	0	0	0	0	0	0
ENSTGUG00000000799	1100.52	517.361	311.44	704.869	668.642	443.317	241.336	438.964	392.939	192.06	337.312	178.737
ENSTGUG00000000800	6.05679	0	0	0	44.3882	161.751	1267.78	4554.95	145.114	16.6106	36.1785	9.9915
ENSTGUG00000000801	774.057	291.66	293.273	336.639	364.265	177.327	248.464	174.795	445.708	214.899	386.259	250.898
ENSTGUG00000000802	0	0	0	0	0	0	0	0	0	0	0	0
ENSTGUG00000000803	63.5963	15.459	22.0604	35.5396	49.3203	49.1243	34.6221	151.067	28.269	9.34344	6.38445	18.8728
ENSTGUG00000000804	191.394	245.283	221.901	200.404	176.144	74.2856	86.5552	174.795	269.498	278.227	218.135	270.881
ENSTGUG00000000805	560.253	419.454	363.347	383.038	453.042	431.336	372.696	338.517	539.938	404.882	338.376	327.499
ENSTGUG00000000806	51.4827	128.825	85.6461	48.3733	28.183	11.9815	21.3842	49.8284	272.325	32.183	30.8582	74.3812
ENSTGUG00000000807	3.63407	10.306	3.89301	7.89769	5.6366	1.19815	3.05489	5.53649	12.2499	5.1908	5.32037	5.55083
ENSTGUG00000000808	0	0	0	0	1.40915	0	0	0	0	0	0	0
ENSTGUG00000000809	0	0	0	0	0	0	0	0	0	0	0	0
ENSTGUG00000000810	0	0	0	0	0	0	0	0	0	0	0	0
ENSTGUG00000000811	208.353	263.834	307.547	200.404	208.554	189.308	245.409	163.722	263.844	317.677	311.774	323.058
ENSTGUG00000000812	140.517	98.9376	83.0508	92.7978	95.1176	142.58	98.7747	162.14	78.211	87.2054	120.24	88.8133
ENSTGUG00000000813	271.95	302.996	278.999	287.278	177.553	134.193	227.08	194.568	356.19	346.745	317.094	348.592
ENSTGUG00000000814	182.915	42.2546	35.0371	116.491	30.2967	61.1059	51.9331	189.031	63.1341	39.4501	45.7552	71.0507
ENSTGUG00000000815	291.937	201.998	155.72	248.777	191.644	197.695	218.934	593.195	168.672	144.304	157.483	109.906
ENSTGUG00000000816	0	0	0	0	0	0	0	0	0	0	0	0
ENSTGUG00000000817	30.2839	5.153	11.679	15.7954	21.8418	15.576	13.2378	73.5562	22.6152	16.6106	21.2815	14.4322
ENSTGUG00000000818	473.035	207.151	295.868	363.294	383.993	212.073	177.184	294.225	227.094	205.556	250.058	203.16
ENSTGUG00000000819	138.095	144.284	110.302	130.312	159.939	141.382	127.287	185.868	141.345	144.304	115.984	136.55
ENSTGUG00000000820	1347.64	1007.93	1228.89	1374.2	889.174	1394.65	1442.93	1820.71	893.301	1219.84	1052.37	1520.93
ENSTGUG00000000821	68.4417	124.703	102.516	95.7595	64.1163	15.576	33.6038	64.065	113.076	93.4344	95.7667	113.237
ENSTGUG00000000822	0	0	0	0	0	0	0	1.58185	0	0	0	0
ENSTGUG00000000823	16.3533	5.153	7.78601	11.8465	9.86405	0	0	27.6824	3.7692	6.22896	3.19222	4.44067
ENSTGUG00000000824	373.704	852.306	657.918	763.114	665.824	1004.05	708.734	450.828	695.418	847.138	799.12	820.413
ENSTGUG00000000825	31.4953	6.1836	3.89301	8.8849	9.86405	19.1705	5.09148	27.6824	8.48071	2.07632	6.38445	3.3305
ENSTGUG00000000826	291.937	739.971	840.889	898.362	437.541	172.534	293.269	494.329	1257.03	781.734	759.749	795.989
ENSTGUG00000000827	42.3975	24.7344	10.3813	15.7954	33.115	17.9723	14.2561	72.7652	7.53841	5.1908	7.44852	8.88133
ENSTGUG00000000828	15.7476	17.5202	12.9767	20.7314	28.8876	0	5.09148	12.6548	45.2304	18.6869	14.897	15.5423
ENSTGUG00000000829	138.7	180.355	268.617	129.325	153.597	190.507	188.385	87.0019	156.422	267.845	211.751	125.449
ENSTGUG00000000830	36.9464	17.5202	36.3347	16.7826	32.4105	22.7649	66.1892	191.404	9.42301	9.34344	20.2174	11.1017
ENSTGUG00000000831	43.6089	10.306	15.572	29.6163	12.6824	8.38708	5.09148	73.5562	3.7692	6.22896	11.7048	16.6525
ENSTGUG00000000832	339.786	413.271	468.458	412.654	496.725	866.265	469.434	223.041	365.613	445.371	354.337	357.474
ENSTGUG00000000833	89.0348	114.397	48.0137	82.9257	114.141	135.391	123.214	43.501	104.595	74.7475	81.9338	79.932
ENSTGUG00000000834	86.6121	25.765	48.0137	22.7059	58.4797	131.797	630.325	2538.87	104.595	30.1066	35.1145	55.5083
ENSTGUG00000000835	780.72	3601.95	4884.42	3203.5	2730.23	6593.44	4064.02	1332.71	2667.65	4872.08	4620.21	3800.1
ENSTGUG00000000836	254.991	1123.35	1151.03	716.715	789.829	1167	1038.66	560.767	992.243	1185.58	869.349	1363.28
ENSTGUG00000000837	17.5647	23.7038	37.6324	20.7314	30.2967	13.1797	29.5306	16.6095	35.8074	16.6106	31.9222	27.7542
ENSTGUG00000000838	195.634	133.978	128.469	120.44	210.668	70.6911	109.976	109.148	105.538	148.457	81.9338	147.652
ENSTGUG00000000839	35.1294	9.2754	10.3813	23.6931	20.4327	1.19815	6.10978	242.814	9.42301	2.07632	4.2563	6.661
ENSTGUG00000000840	34.5237	20.612	2.59534	29.6163	32.4105	26.3594	8.14637	19.7732	12.2499	7.26712	9.57667	7.77117
ENSTGUG00000000841	545.111	142.223	537.235	115.504	306.49	79.0782	164.964	387.554	228.979	339.478	121.305	164.305
ENSTGUG00000000842	84.795	13.3978	11.679	17.7698	209.963	442.119	4364.42	27288.5	918.743	104.854	259.634	127.669
ENSTGUG00000000843	744.985	275.17	278.999	472.874	682.029	358.248	351.312	222.25	292.113	383.081	446.911	326.389
ENSTGUG00000000844	457.893	245.283	236.176	328.741	391.039	397.787	328.91	460.319	186.576	268.883	280.916	314.177
ENSTGUG00000000845	285.88	278.262	421.742	340.588	169.098	180.921	170.055	131.294	234.633	229.433	252.186	311.957
ENSTGUG00000000846	539.054	914.142	689.062	982.275	826.467	492.441	649.673	453.992	1574.58	775.505	755.493	843.727
ENSTGUG00000000847	0	0	2.59534	0	0.704575	2.39631	0	0	0.942301	0	1.06407	0
ENSTGUG00000000848	0	0	0	0	0	0	0	8.70019	0	0	0	0
ENSTGUG00000000849	0	0	0	0	0	0	0	21.355	0.942301	0	0	0
ENSTGUG00000000850	1176.23	2079.75	2152.83	1895.44	1578.95	1900.27	2092.6	948.321	2008.04	1847.92	2160.07	1618.62
ENSTGUG00000000851	44.8202	23.7038	11.679	14.8082	20.4327	28.7557	15.2744	81.4654	14.1345	12.4579	12.7689	14.4322
ENSTGUG00000000852	427.003	169.018	129.767	168.813	283.239	232.442	157.836	268.915	162.076	116.274	143.65	94.3641
ENSTGUG00000000853	0.605679	0	0	0	2.8183	2.39631	23.4208	109.939	3.7692	0	2.12815	0
ENSTGUG00000000854	0	0	0	0	0	0	0	0	0	0	0	0
ENSTGUG00000000855	0	0	0	0	0	0	0	0	0	0	0	0
ENSTGUG00000000856	13.9306	27.8262	31.144	28.6291	23.251	23.9631	35.6404	83.0473	30.1536	55.0225	35.1145	63.2795
ENSTGUG00000000857	0.605679	1.0306	0	0	3.52288	1.19815	2.03659	68.8106	1.8846	1.03816	3.19222	2.22033
ENSTGUG00000000858	0	0	0	0	0.704575	0	0	0	0	0	0	0
ENSTGUG00000000859	1.21136	3.0918	0	0	0	1.19815	0	3.16371	1.8846	1.03816	2.12815	2.22033
ENSTGUG00000000860	0	0	0	0	1.40915	0	0	0	0	0	1.06407	0
ENSTGUG00000000861	0.605679	1.0306	0	0	0	0	3.05489	0.790927	0	2.07632	0	1.11017
ENSTGUG00000000862	2.42271	0	0	0	1.40915	2.39631	0	0	0.942301	0	0	0
ENSTGUG00000000863	0	0	0	0	0	2.39631	0	0	0	0	0	0
ENSTGUG00000000864	0	0	0	0	0	0	0	3.16371	0	0	1.06407	0
ENSTGUG00000000865	1373.07	1762.33	2581.06	2642.76	1275.28	4745.89	3331.86	1732.92	1379.53	1972.5	2448.44	1581.99
ENSTGUG00000000866	64.8076	43.2852	25.9534	48.3733	61.298	124.608	121.177	320.325	33.9228	24.9158	39.3708	27.7542
ENSTGUG00000000867	66.019	70.0808	55.7997	95.7595	76.0941	79.0782	36.6587	75.9289	53.7111	93.4344	69.1649	81.0422
ENSTGUG00000000868	0	0	0	0	0	0	0	0	0	0	0	0
ENSTGUG00000000869	531.18	722.451	814.936	745.344	881.424	1092.72	970.436	616.132	1042.18	665.46	1248.16	1144.58
ENSTGUG00000000870	96.3029	90.6928	162.209	145.12	75.3895	44.3317	50.9148	32.428	88.5763	151.571	78.7415	153.203
ENSTGUG00000000871	7.26814	9.2754	2.59534	2.96163	9.15948	1.19815	3.05489	38.7554	3.7692	0	3.19222	4.44067
ENSTGUG00000000872	267.104	329.792	241.366	282.342	207.145	129.401	159.872	154.231	216.729	255.387	261.762	247.567
ENSTGUG00000000873	1.21136	2.0612	11.679	0.987211	2.11373	9.58523	50.9148	516.475	8.48071	1.03816	1.06407	5.55083
ENSTGUG00000000874	623.849	1646.9	2429.24	1492.66	1334.47	2160.27	2231.09	986.285	1897.79	1678.7	1872.77	1387.71
ENSTGUG00000000875	6.05679	3.0918	1.29767	4.93605	2.8183	0	1.0183	2.37278	7.53841	2.07632	5.32037	3.3305
ENSTGUG00000000876	1218.02	1217.14	1500.1	1225.13	1384.49	1134.65	1261.67	708.67	1264.57	1672.48	1475.87	1283.35
ENSTGUG00000000877	0	0	0	0	0	1.19815	0	2.37278	0	0	0	0
ENSTGUG00000000878	1.21136	1.0306	0	0.987211	7.75033	1.19815	4.07318	0	0.942301	3.11448	2.12815	1.11017
ENSTGUG00000000879	385.817	317.425	220.604	245.816	205.031	146.175	270.867	108.357	163.018	266.807	316.03	229.804
ENSTGUG00000000880	763.155	555.494	426.933	629.841	479.816	378.617	385.934	321.907	308.132	642.621	563.96	571.736
ENSTGUG00000000881	600.228	421.516	400.98	371.191	512.226	599.077	418.52	484.838	327.921	560.606	369.234	502.905
ENSTGUG00000000882	17228.5	9109.48	6034.16	10550.3	16726.6	13430.1	14229.7	28553.2	8198.02	2265.26	5927.96	3115.13
ENSTGUG00000000883	4.23975	2.0612	2.59534	2.96163	2.11373	0	0	5.53649	2.8269	3.11448	1.06407	4.44067
ENSTGUG00000000884	1523.28	1976.69	1516.97	2021.81	2810.55	1957.78	1339.06	2849.71	1546.32	1581.12	1745.08	1978.32
ENSTGUG00000000885	3.63407	0	0	0	0	0	0	0	0.942301	0	0	1.11017
ENSTGUG00000000886	69.653	60.8054	67.4788	44.4245	36.6379	8.38708	10.183	41.9191	39.5766	71.633	87.2541	86.593
ENSTGUG00000000887	0.605679	10.306	11.679	4.93605	2.8183	4.79262	3.05489	4.74556	6.5961	11.4198	3.19222	2.22033
ENSTGUG00000000888	0.605679	0	0	1.97442	0	0	4.07318	36.3826	3.7692	0	1.06407	0
ENSTGUG00000000889	838.865	2187.96	1253.55	2748.4	1925.6	2138.71	1857.37	2247.81	1861.04	2249.69	1223.69	1716.32
ENSTGUG00000000890	740.139	2538.37	1602.62	2081.04	1001.2	3161.93	1889.96	867.646	1166.57	2589.17	2118.57	1401.03
ENSTGUG00000000891	71.4701	104.091	221.901	82.9257	179.667	68.2948	126.269	139.994	314.728	113.159	151.099	160.974
ENSTGUG00000000892	38.7634	11.3366	14.2744	10.8593	21.1373	20.3686	17.311	61.6923	12.2499	14.5342	15.9611	22.2033
ENSTGUG00000000893	63.5963	20.612	16.8697	32.578	40.8654	5.99077	13.2378	22.9369	18.846	22.8395	13.833	6.661
ENSTGUG00000000894	23.6215	6.1836	6.48834	8.8849	22.5464	4.79262	12.2196	21.355	9.42301	0	3.19222	2.22033
ENSTGUG00000000895	269.527	516.331	788.982	723.626	372.016	1092.72	899.155	1480.61	478.689	592.789	753.365	404.101
ENSTGUG00000000896	5.45111	15.459	11.679	14.8082	4.22745	0	6.10978	47.4556	43.3458	10.3816	2.12815	13.322
ENSTGUG00000000897	0.605679	0	0	0	2.8183	1.19815	0	0	0.942301	0	2.12815	0
ENSTGUG00000000898	677.754	1607.74	1263.93	1097.78	612.276	496.036	1020.33	447.664	1525.58	1067.23	1172.61	1002.48
ENSTGUG00000000899	2134.41	6048.59	6498.72	8088.22	2695	11746.7	6834.8	3905.6	3460.13	6326.55	7677.3	4584.99
ENSTGUG00000000900	173.224	38.1322	33.7394	64.1687	59.1843	132.995	53.9697	27.6824	48.0573	26.9922	53.2037	46.627
ENSTGUG00000000901	341.603	384.414	286.785	423.513	288.171	548.755	408.337	331.398	226.152	449.523	390.515	415.202
ENSTGUG00000000902	59.9622	9.2754	10.3813	10.8593	17.6144	13.1797	3.05489	25.3096	12.2499	2.07632	6.38445	7.77117
ENSTGUG00000000903	664.43	128.825	229.687	170.787	403.722	528.386	528.496	1430	195.056	102.778	167.06	183.177
ENSTGUG00000000904	59.3565	10.306	11.679	23.6931	19.0235	25.1612	28.5123	179.54	13.1922	31.1448	22.3456	8.88133
ENSTGUG00000000905	380.972	238.069	250.45	251.739	102.163	7.18893	38.6953	127.339	245.94	240.853	224.52	224.254
ENSTGUG00000000906	1323.41	347.312	275.106	478.797	689.074	236.036	411.392	260.215	544.65	446.409	467.129	339.711
ENSTGUG00000000907	49.06	26.7956	36.3347	31.5907	25.3647	10.7834	10.183	2.37278	73.4994	15.5724	19.1533	22.2033
ENSTGUG00000000908	0.605679	0	0	0	0	0	0	2.37278	0	0	0	0
ENSTGUG00000000909	0	0	0	0	0	0	0	0	0	0	0	0
ENSTGUG00000000910	1.81704	1.0306	0	0	0.704575	3.59446	0	7.11834	0	0	0	2.22033
ENSTGUG00000000911	17.5647	3.0918	5.19067	9.87211	5.6366	3.59446	0	70.3925	2.8269	2.07632	3.19222	0
ENSTGUG00000000912	0	1.0306	0	0	0	0	0	0.790927	0	0	0	0
ENSTGUG00000000913	36.3407	17.5202	14.2744	10.8593	23.9556	4.79262	17.311	88.5838	10.3653	22.8395	10.6407	12.2118
ENSTGUG00000000914	4.84543	3.0918	5.19067	4.93605	11.2732	9.58523	9.16466	0	16.0191	1.03816	3.19222	9.9915
ENSTGUG00000000915	0	0	0	0	0	0	0	0.790927	0	0	0	0
ENSTGUG00000000916	64.2019	26.7956	20.7627	27.6419	32.4105	33.5483	19.3476	40.3373	29.2113	17.6487	19.1533	22.2033
ENSTGUG00000000917	1.21136	0	0	0	0.704575	0	0	0	0	1.03816	1.06407	1.11017
ENSTGUG00000000918	1.81704	0	1.29767	0	3.52288	0	0	0	0.942301	0	0	1.11017
ENSTGUG00000000919	2453.6	3836.92	6352.09	3215.35	3102.24	7817.96	6136.25	2257.3	3772.03	3838.08	3183.71	4928.03
ENSTGUG00000000920	912.152	577.136	582.653	500.516	819.421	1098.71	1545.77	4704.43	595.534	527.385	586.305	435.185
ENSTGUG00000000921	1377.92	1599.49	1919.25	1430.47	1602.91	1507.28	1229.08	720.534	1708.39	1696.35	1569.51	2028.27
ENSTGUG00000000922	331.306	299.905	371.133	340.588	309.308	372.626	359.459	212.759	323.209	330.135	331.991	268.66
ENSTGUG00000000923	844.316	410.179	375.026	604.173	395.971	25.1612	63.1344	267.333	472.093	328.058	397.964	353.033
ENSTGUG00000000924	592.959	302.996	333.501	272.47	391.744	567.925	441.941	821.773	318.498	312.486	342.632	339.711
ENSTGUG00000000925	1182.89	749.246	1055	910.208	804.625	369.031	543.77	418.4	666.207	853.367	837.427	1497.61
ENSTGUG00000000926	66.019	353.496	631.965	211.263	367.788	537.971	230.135	176.377	205.422	463.019	260.698	477.372
ENSTGUG00000000927	13.9306	3.0918	1.29767	6.91048	14.7961	2.39631	7.12807	84.6291	3.7692	1.03816	3.19222	3.3305
ENSTGUG00000000928	2890.9	7480.1	4297.88	4925.2	4414.87	5872.15	4946.88	3852.6	5529.42	3869.22	5107.56	4260.82
ENSTGUG00000000929	662.007	204.059	164.804	354.409	458.678	388.202	193.476	124.966	273.267	224.242	279.852	169.855
ENSTGUG00000000930	125.375	8.2448	14.2744	28.6291	39.4562	38.3409	96.7381	907.984	31.0959	10.3816	27.6659	14.4322
ENSTGUG00000000931	1905.47	7904.7	11293.6	3312.09	5790.2	7605.88	6374.53	5460.56	4930.12	7769.59	7445.33	7992.09
ENSTGUG00000000932	8.4795	2.0612	12.9767	2.96163	6.34118	22.7649	33.6038	162.931	9.42301	9.34344	10.6407	7.77117
ENSTGUG00000000933	96.3029	282.384	245.259	134.261	126.119	53.9169	78.4088	99.6567	197.883	193.098	144.714	150.983
ENSTGUG00000000934	0	0	0	0	0	0	0	0	0	0	1.06407	0
ENSTGUG00000000935	139.306	193.753	144.041	174.736	146.552	70.6911	129.324	94.1203	238.402	193.098	160.675	182.067
ENSTGUG00000000936	38.1578	163.865	110.302	67.1303	88.0719	43.1336	31.5672	45.0828	149.826	89.2817	39.3708	65.4998
ENSTGUG00000000937	1.21136	2.0612	7.78601	2.96163	1.40915	0	3.05489	3.16371	2.8269	2.07632	2.12815	5.55083
ENSTGUG00000000938	316.164	625.574	346.478	443.258	389.63	200.092	314.653	444.501	522.035	360.241	468.193	351.923
ENSTGUG00000000939	160.505	576.106	403.575	342.562	348.06	168.94	236.245	274.452	376.92	453.676	251.122	427.414
ENSTGUG00000000940	26.6499	15.459	16.8697	24.6803	20.4327	5.99077	20.3659	71.9743	20.7306	13.4961	21.2815	17.7627
ENSTGUG00000000941	0	0	0	0	0	0	0	0	0	0	0	0
ENSTGUG00000000942	1.81704	0	0	0	0.704575	0	0	22.9369	0.942301	0	0	0
ENSTGUG00000000943	107.205	653.401	809.745	592.327	294.512	402.58	506.093	283.943	542.765	565.797	648.022	579.507
ENSTGUG00000000944	1.21136	13.3978	0	7.89769	1.40915	0	2.03659	18.1913	2.8269	5.1908	2.12815	5.55083
ENSTGUG00000000945	2266.45	5679.64	7719.83	5026.88	3538.38	1919.44	4949.94	2023.98	8058.55	5398.43	5632.15	6198.06
ENSTGUG00000000946	49.6657	4.1224	9.08368	12.8337	3.52288	2.39631	2.03659	0	9.42301	1.03816	6.38445	11.1017
ENSTGUG00000000947	1155.03	387.506	539.83	650.572	684.847	167.742	361.495	257.842	469.266	599.018	716.122	402.99
ENSTGUG00000000948	56.3281	83.4786	105.111	92.7978	128.233	89.8616	168.019	69.6015	159.249	179.602	111.728	133.22
ENSTGUG00000000949	245.3	35.0404	40.2277	95.7595	92.2993	104.239	468.416	2054.04	141.345	53.9843	268.147	144.322
ENSTGUG00000000950	2225.26	6594.81	8684	5869.96	4051.31	3602.85	5529.35	2125.22	7766.44	5959.04	6294	6520.01
ENSTGUG00000000951	451.836	783.256	1600.03	910.208	593.252	717.694	864.533	327.444	1150.55	1184.54	1508.86	1742.96
ENSTGUG00000000952	3.63407	14.4284	0	2.96163	2.8183	2.39631	5.09148	20.5641	4.7115	7.26712	3.19222	3.3305
ENSTGUG00000000953	166.562	18.5508	29.8464	66.1431	50.7294	71.8893	310.58	857.364	74.4417	44.6409	158.547	96.5845
ENSTGUG00000000954	617.187	720.39	776.006	636.751	496.021	153.364	511.185	251.515	955.493	549.186	641.637	747.142
ENSTGUG00000000955	30.8896	11.3366	1.29767	14.8082	11.9778	15.576	12.2196	26.1006	14.1345	6.22896	9.57667	7.77117
ENSTGUG00000000956	0	0	0	0	0.704575	1.19815	0	4.74556	0	0	0	0
ENSTGUG00000000957	14.5363	8.2448	0	10.8593	4.93203	2.39631	2.03659	37.1735	8.48071	3.11448	7.44852	6.661
ENSTGUG00000000958	0	1.0306	0	0	0.704575	0	1.0183	8.70019	0	0	0	0
ENSTGUG00000000959	987.256	203.028	263.427	325.78	301.558	218.064	270.867	132.085	154.537	159.877	155.355	380.787
ENSTGUG00000000960	17.5647	5.153	12.9767	5.92327	11.2732	14.3779	12.2196	21.355	5.6538	6.22896	12.7689	3.3305
ENSTGUG00000000961	33.918	15.459	11.679	19.7442	13.3869	10.7834	13.2378	28.4734	16.0191	20.7632	24.4737	16.6525
ENSTGUG00000000962	3.02839	2.0612	1.29767	0	1.40915	1.19815	28.5123	55.3649	2.8269	3.11448	27.6659	3.3305
ENSTGUG00000000963	482.726	318.455	355.561	216.199	341.014	316.313	532.569	242.024	261.017	373.737	353.273	410.762
ENSTGUG00000000964	0.605679	0	0	0	0	0	3.05489	98.0749	0	0	0	0
ENSTGUG00000000965	478.486	56.683	54.5021	118.465	128.233	113.825	67.2075	103.611	119.672	53.9843	81.9338	48.8473
ENSTGUG00000000966	187.155	136.039	107.706	123.401	88.0719	5.99077	17.311	142.367	183.749	128.732	136.202	121.008
ENSTGUG00000000967	828.568	698.747	964.168	613.058	596.775	613.455	672.075	945.157	592.707	836.757	718.251	709.396
ENSTGUG00000000968	2073.24	553.432	657.918	956.607	1267.53	395.391	762.704	590.822	794.359	917.733	820.402	818.193
ENSTGUG00000000969	0	0	0	0.987211	0	1.19815	2.03659	0	1.8846	0	1.06407	0
ENSTGUG00000000970	90.2461	59.7748	41.5254	54.2966	94.4131	79.0782	155.799	520.43	57.4803	28.0303	76.6134	35.5253
ENSTGUG00000000971	37.5521	52.5606	49.3114	38.5012	22.5464	10.7834	24.4391	56.9467	51.8265	39.4501	51.0756	33.305
ENSTGUG00000000972	2899.38	6155.78	7260.46	4601.39	3109.99	3856.86	4513.09	3016.59	4880.17	5266.58	6348.27	5316.59
ENSTGUG00000000973	1150.18	3557.63	3397.3	2642.76	1443.67	1908.66	1942.91	1301.07	2646.92	2843.52	2553.78	2658.85
ENSTGUG00000000974	271.95	59.7748	109.004	95.7595	139.506	128.202	145.616	450.828	72.5571	67.4804	117.048	114.347
ENSTGUG00000000975	137.489	97.907	110.302	104.644	70.4575	21.5668	60.0795	143.158	120.614	115.236	80.8697	115.457
ENSTGUG00000000976	29.0726	8.2448	18.1674	28.6291	7.04575	3.59446	2.03659	11.8639	22.6152	12.4579	9.57667	13.322
ENSTGUG00000000977	13.9306	9.2754	7.78601	1.97442	5.6366	7.18893	7.12807	15.0276	10.3653	2.07632	5.32037	3.3305
ENSTGUG00000000978	0.605679	2.0612	0	0	1.40915	0	1.0183	19.7732	2.8269	11.4198	4.2563	3.3305
ENSTGUG00000000979	0	0	0	0	0	0	0	0	0	0	0	0
ENSTGUG00000000980	450.019	676.074	1025.16	672.291	518.567	975.298	645.6	804.372	541.823	836.757	633.125	670.541
ENSTGUG00000000981	0	0	0	0	0	0	0	0	0.942301	0	0	1.11017
ENSTGUG00000000982	0	0	0	0	0	0	0	0	0	0	0	0
ENSTGUG00000000983	8.4795	8.2448	24.6557	18.757	42.2745	3.59446	4.07318	65.6469	17.9037	9.34344	2.12815	7.77117
ENSTGUG00000000984	9.08518	13.3978	6.48834	7.89769	7.75033	14.3779	11.2013	109.939	3.7692	11.4198	7.44852	4.44067
ENSTGUG00000000985	323.432	532.82	480.137	422.526	456.565	808.754	477.581	280.779	462.67	638.468	486.282	709.396
ENSTGUG00000000986	174.435	466.862	467.161	461.027	333.969	524.792	280.031	240.442	426.862	382.043	444.783	325.279
ENSTGUG00000000987	71.4701	141.192	149.232	159.928	121.892	203.686	137.47	67.2288	109.307	142.228	172.38	168.745
ENSTGUG00000000988	265.893	305.058	241.366	232.982	279.716	337.879	407.318	216.714	311.902	292.761	256.442	290.864
ENSTGUG00000000989	92.6688	59.7748	96.0275	65.1559	86.6627	88.6634	74.3356	295.807	49.9419	128.732	161.739	73.271
ENSTGUG00000000990	1024.81	1735.53	1435.22	1676.28	1469.04	1687	1498.93	677.824	2269.06	1325.73	1512.05	1363.28
ENSTGUG00000000991	0	1.0306	1.29767	1.97442	2.11373	3.59446	2.03659	113.893	0.942301	3.11448	2.12815	0
ENSTGUG00000000992	221.678	519.423	445.1	406.731	196.576	65.8985	138.488	161.349	523.919	422.531	409.669	448.507
ENSTGUG00000000993	5.45111	3.0918	22.0604	5.92327	9.86405	7.18893	9.16466	13.4458	8.48071	10.3816	9.57667	7.77117
ENSTGUG00000000994	166.562	159.743	116.79	151.043	104.277	32.3502	80.4454	97.284	283.632	168.182	147.906	157.644
ENSTGUG00000000995	887.925	1303.71	1507.89	1121.47	913.129	1344.33	1231.12	601.895	1131.7	1313.27	1319.45	1028.01
ENSTGUG00000000996	51.4827	63.8972	71.3718	105.632	56.366	26.3594	47.8599	64.065	114.018	43.6027	97.8949	97.6946
ENSTGUG00000000997	600.833	1491.28	995.312	1138.25	507.999	167.742	296.324	547.321	2228.54	863.749	976.821	925.879
ENSTGUG00000000998	2174.99	2911.45	3825.53	2062.28	2124.29	3310.5	3368.52	1602.42	2756.23	3419.7	2842.14	3241.69
ENSTGUG00000000999	0	0	0	0	0	0	0	1.58185	0	0	0	0
ENSTGUG00000001000	187.76	483.352	421.742	315.907	395.267	340.276	331.965	176.377	435.343	402.806	358.593	427.414
ENSTGUG00000001001	16.959	53.5912	49.3114	69.1048	66.9346	91.0597	43.7867	26.1006	104.595	63.3277	55.3319	62.1693
ENSTGUG00000001002	189.577	83.4786	51.9067	175.724	120.482	153.364	43.7867	155.022	43.3458	26.9922	41.4989	76.6015
ENSTGUG00000001003	76.9212	15.459	15.572	29.6163	33.115	23.9631	39.7135	200.104	21.6729	14.5342	10.6407	23.3135
ENSTGUG00000001004	4179.18	3619.47	6703.76	3888.62	1931.95	769.215	3705.58	1693.37	3380.97	5673.54	5199.07	5392.08
ENSTGUG00000001005	658.373	502.933	417.849	573.57	729.94	186.912	374.733	578.958	635.111	538.805	561.832	457.389
ENSTGUG00000001006	1.81704	2.0612	0	0	7.75033	1.19815	3.05489	37.1735	0.942301	1.03816	3.19222	0
ENSTGUG00000001008	2.42271	0	2.59534	3.94884	1.40915	0	1.0183	15.8185	0	0	1.06407	0
ENSTGUG00000001009	1862.46	990.407	1249.65	1134.31	1302.76	1891.89	965.345	849.455	919.685	1402.55	960.86	1104.62
ENSTGUG00000001010	130.221	84.5092	55.7997	79.9641	59.8889	26.3594	42.7684	75.9289	58.4226	87.2054	64.9086	53.288
ENSTGUG00000001011	148.997	62.8666	80.4555	83.9129	128.937	73.0874	94.7015	196.941	73.4994	86.1673	54.2678	96.5845
ENSTGUG00000001012	981.199	2524.97	2507.1	2547	2446.99	3336.86	2424.56	1445.81	2247.39	2947.34	2732.54	2291.38
ENSTGUG00000001013	774.663	929.601	1114.7	776.935	684.847	301.935	521.368	411.282	717.091	1164.82	901.271	1057.99
ENSTGUG00000001014	92.6688	22.6732	15.572	15.7954	62.7072	86.2671	419.538	2042.96	108.365	31.1448	37.2426	23.3135
ENSTGUG00000001015	1078.71	399.873	500.9	669.329	733.463	215.668	525.441	453.201	488.112	502.469	539.486	514.007
ENSTGUG00000001016	2.42271	0	0	0.987211	0	0	1.0183	9.49112	0.942301	0	0	0
ENSTGUG00000001017	486.36	828.603	718.908	505.452	462.201	353.455	482.672	357.499	698.245	716.33	831.043	779.337
ENSTGUG00000001018	1.81704	0	1.29767	3.94884	2.11373	1.19815	0	0	1.8846	2.07632	2.12815	0
ENSTGUG00000001019	270.738	266.925	220.604	215.212	215.6	470.875	392.044	745.053	150.768	260.578	254.314	281.982
ENSTGUG00000001020	58.1452	47.4076	46.7161	47.3861	83.8444	50.3225	43.7867	110.73	45.2304	53.9843	19.1533	46.627
ENSTGUG00000001021	30.2839	38.1322	37.6324	35.5396	66.9346	43.1336	29.5306	132.085	55.5957	49.8317	31.9222	36.6355
ENSTGUG00000001022	1916.97	5977.48	7500.52	6440.56	5125.78	12790.3	6420.36	3883.45	5180.77	5502.25	7288.91	5357.66
ENSTGUG00000001023	130.221	131.917	124.576	124.389	124.71	92.2579	122.196	101.239	147.941	143.266	137.266	163.194
ENSTGUG00000001024	831.597	1202.71	742.266	1258.69	1655.75	1032.81	1054.95	838.382	1760.22	664.422	1144.94	878.142
ENSTGUG00000001025	0	0	0	0	0	0	0	0	0	0	0	0
ENSTGUG00000001026	15.7476	2.0612	6.48834	17.7698	24.6601	11.9815	12.2196	47.4556	12.2499	8.30528	11.7048	11.1017
ENSTGUG00000001027	102.36	41.224	38.9301	43.4373	46.502	33.5483	42.7684	97.284	36.7497	35.2974	39.3708	29.9745
ENSTGUG00000001028	2416.05	799.746	907.07	986.224	2256.75	917.786	912.393	963.349	781.167	1311.2	1281.15	1019.13
ENSTGUG00000001029	496.051	97.907	127.172	153.018	286.762	317.511	214.86	205.641	136.634	91.3581	130.881	76.6015
ENSTGUG00000001030	42.3975	8.2448	9.08368	11.8465	13.3869	3.59446	11.2013	11.8639	15.0768	12.4579	18.0893	8.88133
ENSTGUG00000001031	309.502	665.768	529.449	475.836	406.54	285.161	426.666	244.396	809.436	611.476	541.614	577.287
ENSTGUG00000001032	276.189	375.138	411.361	351.447	375.539	148.571	267.812	205.641	625.688	431.874	594.818	611.702
ENSTGUG00000001033	82.978	45.3464	107.706	67.1303	171.212	43.1336	65.1709	202.477	29.2113	42.5645	68.1008	37.7457
ENSTGUG00000001034	0	0	0	0.987211	2.11373	1.19815	0	0	0.942301	0	0	1.11017
ENSTGUG00000001035	65.4133	36.071	36.3347	44.4245	44.3882	45.5299	50.9148	53.783	41.4612	60.2133	69.1649	42.1863
ENSTGUG00000001036	89.0348	5.153	3.89301	26.6547	25.3647	21.5668	37.677	152.649	16.9614	6.22896	19.1533	11.1017
ENSTGUG00000001037	0	0	0	0.987211	0	1.19815	0	0	0	0	0	0
ENSTGUG00000001038	3.63407	0	0	0	0	0	0	0.790927	0	0	0	1.11017
ENSTGUG00000001039	3.02839	1.0306	0	1.97442	0.704575	1.19815	1.0183	0.790927	0.942301	0	3.19222	1.11017
ENSTGUG00000001040	1045.4	514.27	408.766	643.662	791.238	968.109	499.983	539.412	404.247	238.777	324.543	348.592
ENSTGUG00000001041	64.8076	57.7136	42.8231	58.2454	48.6157	26.3594	50.9148	57.7376	97.057	119.388	79.8056	103.245
ENSTGUG00000001042	41.7918	24.7344	60.9904	14.8082	34.5242	23.9631	41.7501	259.424	81.0379	66.4422	57.46	11.1017
ENSTGUG00000001043	524.518	1092.44	1119.89	1034.6	864.514	322.303	617.087	729.234	1335.24	1009.09	941.706	1039.12
ENSTGUG00000001044	12.1136	23.7038	14.2744	18.757	21.1373	17.9723	18.3293	9.49112	16.0191	13.4961	17.0252	14.4322
ENSTGUG00000001045	35.735	45.3464	72.6694	44.4245	35.2288	11.9815	41.7501	18.1913	97.057	52.9461	35.1145	74.3812
ENSTGUG00000001046	4.23975	12.3672	3.89301	6.91048	8.4549	3.59446	7.12807	33.2189	21.6729	6.22896	11.7048	4.44067
ENSTGUG00000001047	0	1.0306	0	0	1.40915	0	0	7.11834	1.8846	1.03816	0	1.11017
ENSTGUG00000001048	310.713	252.497	311.44	257.662	230.396	407.372	291.233	448.455	176.21	309.372	244.737	377.457
ENSTGUG00000001049	706.827	888.377	969.358	714.741	618.617	281.566	581.447	378.063	796.244	901.123	875.734	880.362
ENSTGUG00000001050	298.6	328.761	330.905	232.982	353.697	717.694	451.105	434.219	362.786	505.584	474.577	522.888
ENSTGUG00000001051	261.048	360.71	385.408	395.872	309.308	457.695	275.958	156.603	535.227	481.706	441.591	422.973
ENSTGUG00000001052	119.924	83.4786	106.409	120.44	108.505	23.9631	51.9331	39.5463	152.653	94.4725	93.6386	72.1608
ENSTGUG00000001053	22.4101	40.1934	10.3813	35.5396	21.1373	1.19815	13.2378	6.32741	51.8265	17.6487	82.9978	66.61
ENSTGUG00000001054	1460.9	1161.49	1026.46	1115.55	1144.93	1411.43	1324.8	1411.8	894.243	1400.48	1223.69	1104.62
ENSTGUG00000001055	59.9622	21.6426	15.572	36.5268	48.6157	33.5483	8.14637	59.3195	8.48071	7.26712	11.7048	13.322
ENSTGUG00000001056	0	0	0	0	0	0	0	0.790927	0.942301	1.03816	1.06407	0
ENSTGUG00000001057	1209.54	1980.81	2450	1474.89	642.573	131.797	497.947	485.629	1895.91	1826.12	1812.12	1955
ENSTGUG00000001058	1.81704	0	0	0	2.11373	0	0	3.16371	0.942301	0	2.12815	0
ENSTGUG00000001059	1387.61	2858.89	2625.18	2152.12	2230.68	1351.52	2287.09	1034.53	3147.28	2593.32	2603.79	3151.76
ENSTGUG00000001060	4.23975	3.0918	1.29767	2.96163	2.11373	0	0	2.37278	7.53841	1.03816	1.06407	1.11017
ENSTGUG00000001061	0	1.0306	1.29767	0.987211	0	0	0	0	0	1.03816	0	0
ENSTGUG00000001062	569.338	449.342	526.853	526.183	550.273	903.408	748.448	962.558	342.997	368.547	368.17	536.21
ENSTGUG00000001063	0	0	0	0.987211	0	0	0	0	0	0	0	0
ENSTGUG00000001064	3.02839	0	0	0	2.8183	1.19815	0	3.95463	1.8846	0	3.19222	0
ENSTGUG00000001065	0	0	0	0	0	0	2.03659	14.2367	0	0	0	0
ENSTGUG00000001066	12.7193	6.1836	3.89301	2.96163	4.22745	9.58523	4.07318	59.3195	8.48071	2.07632	4.2563	4.44067
ENSTGUG00000001067	16.3533	3.0918	1.29767	9.87211	7.04575	2.39631	2.03659	7.11834	6.5961	3.11448	5.32037	3.3305
ENSTGUG00000001068	1477.86	2083.87	3018.38	1788.83	1585.29	2112.35	2128.24	881.092	2468.83	2722.05	2432.48	2370.21
ENSTGUG00000001069	0	0	0	0	0	0	0	0	0	0	0	0
ENSTGUG00000001070	72.6814	53.5912	23.358	39.4884	111.323	77.88	37.677	55.3649	41.4612	22.8395	25.5378	22.2033
ENSTGUG00000001071	615.975	510.147	785.089	628.853	434.723	281.566	647.636	179.54	913.089	609.4	525.653	494.024
ENSTGUG00000001072	31.4953	87.601	85.6461	77.9897	71.1621	34.7465	66.1892	63.2741	145.114	101.74	77.6775	62.1693
ENSTGUG00000001073	2.42271	1.0306	0	0.987211	2.8183	8.38708	46.8416	752.171	11.3076	0	3.19222	1.11017
ENSTGUG00000001074	1.21136	0	1.29767	0	0.704575	1.19815	8.14637	81.4654	1.8846	0	3.19222	1.11017
ENSTGUG00000001075	337.363	806.96	541.128	583.442	479.111	363.041	359.459	503.029	563.496	629.125	507.564	650.558
ENSTGUG00000001076	90.2461	125.733	119.386	113.529	124.005	73.0874	150.708	73.5562	126.268	150.533	128.753	180.957
ENSTGUG00000001077	275.584	631.758	377.622	369.217	463.61	618.248	484.709	385.181	465.497	386.195	436.271	480.702
ENSTGUG00000001078	6.66247	4.1224	1.29767	2.96163	1.40915	2.39631	8.14637	59.3195	5.6538	3.11448	2.12815	4.44067
ENSTGUG00000001079	0	1.0306	1.29767	0	3.52288	2.39631	16.2927	64.065	0.942301	3.11448	0	1.11017
ENSTGUG00000001080	384.606	1036.78	1263.93	708.817	641.163	358.248	668.002	282.361	1183.53	645.735	988.526	834.845
ENSTGUG00000001081	11.5079	16.4896	19.465	18.757	6.34118	4.79262	11.2013	16.6095	21.6729	23.8777	9.57667	21.0932
ENSTGUG00000001082	487.571	880.133	859.057	594.301	717.962	1093.91	818.71	331.398	619.092	873.092	1251.35	883.693
ENSTGUG00000001083	31.4953	10.306	12.9767	11.8465	35.9333	4.79262	11.2013	61.6923	12.2499	4.15264	13.833	9.9915
ENSTGUG00000001084	0	0	0	0	0	0	0	2.37278	0	0	0	0
ENSTGUG00000001085	26318	55788.5	53714.4	45234	37545.4	46049.9	55385.1	24100.3	68205.6	45789.1	52615.3	51811.5
ENSTGUG00000001086	0	0	0	0	0	0	0	0	0	0	0	0
ENSTGUG00000001087	133.855	87.601	49.3114	55.2838	79.617	13.1797	24.4391	158.976	75.3841	50.8698	62.7804	61.0592
ENSTGUG00000001088	17.5647	22.6732	18.1674	22.7059	14.0915	4.79262	15.2744	17.4004	45.2304	23.8777	29.7941	28.8643
ENSTGUG00000001089	6.05679	6.1836	9.08368	6.91048	17.6144	4.79262	28.5123	13.4458	6.5961	2.07632	20.2174	26.644
ENSTGUG00000001090	192	170.049	193.353	145.12	124.005	142.58	175.147	68.8106	215.787	162.991	176.636	173.186
ENSTGUG00000001091	15829.4	10756.4	24378	12974.9	8707.14	13771.6	18739.7	2690.73	11542.2	18997.3	14516.1	17127.6
ENSTGUG00000001092	681.994	1859.2	1803.76	1969.49	1327.42	2047.65	2132.31	1041.65	1818.64	1384.91	1883.41	1143.47
ENSTGUG00000001093	72.0758	210.242	145.339	220.148	153.597	352.257	216.897	55.3649	228.037	140.152	280.916	167.635
ENSTGUG00000001094	0	0	1.29767	0.987211	0	1.19815	0	5.53649	0	0	0	0
ENSTGUG00000001095	20.5931	38.1322	12.9767	25.6675	5.6366	9.58523	6.10978	8.70019	35.8074	35.2974	28.73	33.305
ENSTGUG00000001096	1202.27	3948.23	6675.21	3330.85	2240.55	8294.82	6148.47	1732.13	3102.05	6141.75	5445.94	5567.48
ENSTGUG00000001097	511.798	598.779	515.174	462.015	472.065	523.593	453.142	377.272	649.245	524.271	471.385	522.888
ENSTGUG00000001098	81.1609	41.224	22.0604	58.2454	27.4784	14.3779	20.3659	65.6469	44.2881	34.2593	207.495	15.5423
ENSTGUG00000001099	13.3249	38.1322	0	3.94884	21.1373	10.7834	18.3293	0	10.3653	5.1908	13.833	29.9745
ENSTGUG00000001100	4.23975	3.0918	0	11.8465	4.93203	9.58523	2.03659	8.70019	0	1.03816	1.06407	0
ENSTGUG00000001101	0.605679	0	0	0	0	0	0	1.58185	0	0	0	0
ENSTGUG00000001102	926.083	1748.93	2084.06	1614.09	1689.57	2516.12	1774.89	776.69	1888.37	1990.15	1769.56	2031.6
ENSTGUG00000001103	26.0442	22.6732	25.9534	28.6291	49.3203	63.5022	78.4088	234.114	23.5575	28.0303	23.4096	41.0762
ENSTGUG00000001104	396.72	396.781	320.524	275.432	367.788	321.105	451.105	326.653	242.171	493.126	407.541	538.431
ENSTGUG00000001105	1301.6	2343.58	3000.21	1813.51	1769.89	3408.75	2606.84	1150.01	1994.85	2703.37	2770.85	2974.14
ENSTGUG00000001106	81.7666	19.5814	20.7627	35.5396	30.2967	7.18893	6.10978	151.067	19.7883	8.30528	21.2815	11.1017
ENSTGUG00000001107	5908.4	10234.9	14422.3	9477.22	8670.5	11964.8	14021.9	2340.35	12372.4	12521.2	11157.9	14990.6
ENSTGUG00000001108	4.23975	1.0306	1.29767	0	2.11373	2.39631	3.05489	14.2367	0	0	3.19222	1.11017
ENSTGUG00000001109	100.543	25.765	18.1674	29.6163	38.7516	15.576	10.183	75.138	36.7497	7.26712	11.7048	15.5423
ENSTGUG00000001110	9.69086	24.7344	14.2744	14.8082	9.15948	45.5299	19.3476	4.74556	19.7883	17.6487	19.1533	25.5338
ENSTGUG00000001111	8.4795	3.0918	1.29767	5.92327	4.93203	9.58523	8.14637	13.4458	1.8846	0	1.06407	1.11017
ENSTGUG00000001112	86.6121	15.459	10.3813	19.7442	23.9556	5.99077	10.183	63.2741	19.7883	12.4579	10.6407	7.77117
ENSTGUG00000001113	285.88	164.896	75.2648	132.286	257.17	221.659	78.4088	109.148	98.9416	30.1066	51.0756	57.7287
ENSTGUG00000001114	3534.14	3320.59	3403.78	3088	3779.34	5985.98	4054.86	2920.1	2627.13	5347.56	3272.03	5681.83
ENSTGUG00000001115	1.81704	0	0	0	0.704575	2.39631	0	2.37278	0	0	0	0
ENSTGUG00000001116	376.732	95.8458	70.0741	119.453	184.599	216.866	223.007	483.256	115.903	86.1673	100.023	91.0336
ENSTGUG00000001117	910.335	619.391	628.072	1357.41	1637.43	1667.83	1472.46	884.256	1763.99	791.078	978.949	716.057
ENSTGUG00000001118	1.21136	1.0306	0	0.987211	1.40915	1.19815	2.03659	1.58185	1.8846	1.03816	0	1.11017
ENSTGUG00000001119	890.348	465.831	583.951	514.337	772.214	418.156	463.325	367.781	408.016	596.942	521.397	541.761
ENSTGUG00000001120	10.9022	3.0918	6.48834	4.93605	0.704575	3.59446	0	19.7732	4.7115	0	0	2.22033
ENSTGUG00000001121	49.06	11.3366	22.0604	27.6419	54.2523	82.6726	271.885	779.854	46.1727	19.725	15.9611	22.2033
ENSTGUG00000001122	3.63407	2.0612	1.29767	2.96163	1.40915	2.39631	1.0183	45.8737	3.7692	3.11448	2.12815	2.22033
ENSTGUG00000001123	20.5931	10.306	14.2744	5.92327	23.9556	9.58523	24.4391	49.0374	46.1727	8.30528	9.57667	11.1017
ENSTGUG00000001124	25495.4	116887	92439.4	98261	91138.2	163361	79370.1	42449	81894.4	104612	120775	95287.8
ENSTGUG00000001125	3667.99	2289.99	2041.23	2573.66	4000.58	3691.51	5067.04	2495.37	3052.11	3297.2	2881.51	3142.88
ENSTGUG00000001126	527.546	1441.81	2909.37	1857.93	635.527	854.284	1415.43	497.493	1007.32	1467.96	1651.44	1263.37
ENSTGUG00000001127	122.347	98.9376	105.111	115.504	131.051	117.419	126.269	183.495	80.0956	147.419	94.7027	152.093
ENSTGUG00000001128	33.3123	39.1628	15.572	42.4501	21.1373	58.7096	25.4574	11.073	17.9037	33.2211	57.46	37.7457
ENSTGUG00000001129	0	0	0	0	0	0	0	0	0	0	0	0
ENSTGUG00000001130	6.66247	5.153	0	1.97442	2.11373	1.19815	3.05489	4.74556	2.8269	0	4.2563	1.11017
ENSTGUG00000001131	39.3691	20.612	16.8697	27.6419	24.6601	53.9169	92.6649	223.832	22.6152	7.26712	19.1533	23.3135
ENSTGUG00000001132	16.3533	6.1836	5.19067	11.8465	8.4549	9.58523	4.07318	22.1459	10.3653	5.1908	5.32037	4.44067
ENSTGUG00000001133	2291.89	1417.08	1241.87	1633.83	2239.14	2465.8	2047.79	1482.2	1833.72	1320.54	1134.3	1726.31
ENSTGUG00000001134	654.739	357.618	538.532	439.309	414.995	478.064	360.477	266.542	367.497	404.882	404.348	347.482
ENSTGUG00000001135	316.164	357.618	216.711	346.511	204.327	59.9077	116.086	395.463	426.862	276.15	337.312	345.262
ENSTGUG00000001136	239.243	102.029	77.8601	122.414	171.916	295.944	80.4454	341.68	100.826	43.6027	59.5882	86.593
ENSTGUG00000001137	28.4669	2.0612	2.59534	5.92327	12.6824	19.1705	20.3659	27.6824	8.48071	3.11448	3.19222	5.55083
ENSTGUG00000001138	308.29	296.813	324.417	317.882	298.035	282.764	372.696	248.351	280.806	594.866	794.864	545.092
ENSTGUG00000001139	15.142	7.2142	5.19067	25.6675	25.3647	4.79262	8.14637	82.2564	9.42301	3.11448	8.5126	6.661
ENSTGUG00000001140	332.518	108.213	127.172	166.839	148.665	116.221	88.5918	124.966	101.768	89.2817	64.9086	76.6015
ENSTGUG00000001141	0	0	0	0	0	0	0	0	0	0	0	0
ENSTGUG00000001142	0	0	0	0	2.8183	1.19815	1.0183	18.1913	1.8846	0	0	0
ENSTGUG00000001143	0	0	0	0	0	0	0	0	0	0	0	0
ENSTGUG00000001144	1.81704	4.1224	1.29767	3.94884	2.11373	2.39631	4.07318	39.5463	0	3.11448	0	0
ENSTGUG00000001145	1.81704	1.0306	1.29767	0	0	3.59446	2.03659	3.16371	0	0	3.19222	3.3305
ENSTGUG00000001146	13.3249	9.2754	1.29767	11.8465	8.4549	7.18893	5.09148	29.2643	4.7115	6.22896	2.12815	3.3305
ENSTGUG00000001147	0	0	0	0	0	0	0	0	0	0	0	1.11017
ENSTGUG00000001148	526.335	150.468	138.851	208.301	237.442	97.0505	118.122	100.448	97.9993	139.113	347.952	143.211
ENSTGUG00000001149	335.546	656.492	716.313	904.285	624.254	777.602	707.716	275.242	577.63	787.963	736.34	736.04
ENSTGUG00000001150	0	0	0	0	0	0	0	10.282	0	0	0	0
ENSTGUG00000001151	279.218	423.577	524.258	359.345	496.021	581.105	439.904	386.763	392.939	500.393	367.106	468.49
ENSTGUG00000001152	20.5931	4.1224	3.89301	24.6803	18.319	9.58523	6.10978	8.70019	12.2499	20.7632	17.0252	23.3135
ENSTGUG00000001153	0	0	0	0	0	0	0	0.790927	0	0	0	0
ENSTGUG00000001154	678.966	553.432	606.011	564.685	903.265	1718.15	4972.34	14803.8	1138.3	653.002	742.724	606.151
ENSTGUG00000001155	4685.53	9777.3	8616.52	7836.48	6943.59	12072.6	10702.3	5270.73	7711.79	7868.21	8759.46	8056.48
ENSTGUG00000001156	0.605679	0	0	0	2.11373	1.19815	0	2.37278	0	0	0	0
ENSTGUG00000001157	1.21136	0	0	0.987211	1.40915	1.19815	4.07318	18.1913	1.8846	1.03816	1.06407	0
ENSTGUG00000001158	118.713	129.856	195.948	109.58	119.073	137.788	176.165	74.3471	189.402	177.525	197.918	208.711
ENSTGUG00000001159	0	0	0	0	0	0	0	0	0	0	0	0
ENSTGUG00000001160	1.21136	0	0	1.97442	1.40915	2.39631	11.2013	60.9013	0.942301	0	0	0
ENSTGUG00000001161	0	1.0306	0	0	0.704575	1.19815	0	0.790927	0	0	0	0
ENSTGUG00000001162	377.338	842	1073.17	1043.48	860.286	1279.63	965.345	1805.69	704.841	1171.04	839.555	1343.3
ENSTGUG00000001163	700.165	1680.91	1590.94	1398.88	1122.39	1151.43	1683.24	317.952	1031.82	1749.3	1069.4	2314.7
ENSTGUG00000001164	5.45111	15.459	27.251	20.7314	16.9098	31.152	34.6221	24.5187	13.1922	42.5645	7.44852	37.7457
ENSTGUG00000001165	134.461	71.1114	68.7764	99.7083	104.982	94.6542	75.3539	214.341	82.9225	51.908	71.293	102.135
ENSTGUG00000001166	0	1.0306	0	0.987211	0	0	2.03659	0.790927	1.8846	2.07632	0	0
ENSTGUG00000001167	233.186	73.1726	64.8834	77.9897	121.892	89.8616	114.049	685.733	80.0956	73.7093	86.1901	91.0336
ENSTGUG00000001168	3411.18	6909.14	9284.82	6456.36	4457.85	8552.42	7103.63	3965.71	5239.19	7848.49	7649.63	6869.71
ENSTGUG00000001169	1400.93	1253.21	1455.98	1009.92	1457.77	1412.62	1417.47	1186.39	1426.64	1336.11	1032.15	1388.82
ENSTGUG00000001170	34.5237	22.6732	49.3114	22.7059	47.2065	57.5114	34.6221	22.1459	41.4612	42.5645	43.6271	17.7627
ENSTGUG00000001171	0	1.0306	0	0.987211	0	0	0	0.790927	3.7692	1.03816	0	0
ENSTGUG00000001172	10.2965	2.0612	0	2.96163	11.9778	1.19815	4.07318	102.82	0.942301	3.11448	0	1.11017
ENSTGUG00000001173	0	0	0	0	0	0	0	0	2.8269	0	0	0
ENSTGUG00000001174	18.1704	1.0306	5.19067	2.96163	6.34118	4.79262	0	4.74556	2.8269	2.07632	5.32037	4.44067
ENSTGUG00000001175	49.06	16.4896	12.9767	30.6035	33.115	15.576	18.3293	29.2643	65.0187	23.8777	27.6659	15.5423
ENSTGUG00000001176	359.167	1.0306	2.59534	0.987211	1925.6	7133.81	44623.8	141019	5664.17	691.414	2154.75	557.304
ENSTGUG00000001177	465.161	173.141	181.674	222.122	336.082	206.083	243.373	391.509	575.746	191.021	211.751	168.745
ENSTGUG00000001178	330.701	145.315	97.3251	170.787	178.962	227.649	165.982	269.706	161.133	106.93	186.213	189.838
ENSTGUG00000001179	394.903	1703.58	2806.86	1562.75	767.282	1144.24	1632.33	742.68	1812.99	1426.43	1819.57	1241.17
ENSTGUG00000001180	0.605679	0	0	0	1.40915	0	0	4.74556	0	0	0	0
ENSTGUG00000001181	0.605679	1.0306	1.29767	0	3.52288	1.19815	0	0.790927	0	0	2.12815	0
ENSTGUG00000001182	0	0	0	0	0	0	0	1.58185	0	0	0	0
ENSTGUG00000001183	1.21136	0	2.59534	0.987211	3.52288	0	0	0	0	3.11448	0	1.11017
ENSTGUG00000001184	22.4101	10.306	10.3813	7.89769	9.86405	10.7834	9.16466	22.1459	11.3076	2.07632	7.44852	9.9915
ENSTGUG00000001185	3479.62	4207.94	4165.52	4253.89	5306.16	4705.15	4491.7	3208	3679.68	5349.64	4938.37	5734.01
ENSTGUG00000001186	87.8234	48.4382	22.0604	38.5012	54.2523	17.9723	37.677	39.5463	33.9228	25.954	36.1785	18.8728
ENSTGUG00000001187	2121.09	1629.38	2287.79	1394.93	1200.6	1066.36	1454.13	839.173	1382.36	1423.32	1641.87	1100.17
ENSTGUG00000001188	44.8202	8.2448	11.679	27.6419	11.2732	13.1797	11.2013	33.2189	15.0768	5.1908	7.44852	16.6525
ENSTGUG00000001189	0	0	0	0	0	1.19815	0	1.58185	0.942301	0	0	0
ENSTGUG00000001190	132.644	98.9376	71.3718	97.7339	109.209	178.525	136.452	242.024	74.4417	88.2436	111.728	67.7202
ENSTGUG00000001191	219.861	76.2644	51.9067	134.261	100.05	116.221	51.9331	89.3747	65.0187	41.5264	62.7804	49.9575
ENSTGUG00000001192	0	0	0	0	0	0	0	0	0	0	0	0
ENSTGUG00000001193	0.605679	0	0	0	0	1.19815	0	0	0	0	0	0
ENSTGUG00000001194	57.5395	23.7038	20.7627	27.6419	38.7516	17.9723	20.3659	36.3826	42.4035	49.8317	19.1533	12.2118
ENSTGUG00000001195	256.202	540.035	537.235	585.416	413.586	619.446	681.24	786.972	484.343	523.232	635.253	528.439
ENSTGUG00000001196	0	0	0	0	0	0	4.07318	45.8737	0	0	0	0
ENSTGUG00000001197	26.0442	66.989	86.9438	56.271	57.0706	38.3409	48.8782	43.501	54.6534	57.0988	74.4852	65.4998
ENSTGUG00000001198	31.4953	92.754	67.4788	67.1303	16.9098	7.18893	13.2378	34.0098	115.903	78.9001	81.9338	74.3812
ENSTGUG00000001199	0	0	1.29767	2.96163	0	0	1.0183	2.37278	0.942301	0	0	0
ENSTGUG00000001200	0	2.0612	1.29767	0	0.704575	1.19815	0	0	0.942301	0	0	0
ENSTGUG00000001201	654.133	1562.39	3052.12	2394.97	822.944	3043.31	1857.37	671.497	1098.72	2016.11	2121.77	1474.3
ENSTGUG00000001202	141.123	189.63	173.888	216.199	125.414	51.5206	54.988	79.0927	266.671	169.22	156.419	178.737
ENSTGUG00000001203	24.8328	7.2142	2.59534	12.8337	15.5007	8.38708	4.07318	52.9921	10.3653	4.15264	2.12815	7.77117
ENSTGUG00000001204	0	0	0	0	0	0	0	0	0	0	0	0
ENSTGUG00000001205	376.732	839.939	1053.71	675.252	503.771	627.833	623.197	332.189	536.169	971.717	906.592	790.439
ENSTGUG00000001206	109.022	54.6218	58.3951	84.9001	131.051	132.995	43.7867	46.6647	130.037	34.2593	32.9863	31.0847
ENSTGUG00000001207	0	0	0	0	0.704575	0	0	0	0	0	0	0
ENSTGUG00000001208	96.3029	48.4382	36.3347	60.2199	104.982	150.967	122.196	390.718	68.7879	25.954	35.1145	29.9745
ENSTGUG00000001209	125.375	95.8458	107.706	117.478	93.0039	135.391	186.348	269.706	115.903	130.808	103.215	106.576
ENSTGUG00000001210	4578.33	7567.7	12386.2	9870.13	5215.27	13160.5	11103.5	5067.47	4245.06	9647.62	9263.84	6054.85
ENSTGUG00000001211	2007.82	5735.29	6109.42	5272.69	5274.45	3781.37	3523.3	2008.16	4577.7	7240.13	4783.02	6346.82
ENSTGUG00000001212	341.603	302.996	569.677	616.02	255.056	676.957	709.752	612.177	291.171	576.179	411.797	455.168
ENSTGUG00000001213	582.057	617.33	790.28	872.694	1028.68	662.579	1097.72	678.615	1038.42	1130.56	1017.26	1297.78
ENSTGUG00000001214	76.9212	43.2852	27.251	58.2454	43.6837	22.7649	37.677	50.6193	48.0573	39.4501	43.6271	64.3897
ENSTGUG00000001215	73.8928	14.4284	6.48834	10.8593	11.9778	2.39631	7.12807	22.9369	25.4421	9.34344	14.897	5.55083
ENSTGUG00000001216	18.776	9.2754	3.89301	23.6931	23.251	16.7742	82.482	328.235	76.3264	16.6106	29.7941	5.55083
ENSTGUG00000001217	7.87382	12.3672	6.48834	4.93605	9.15948	8.38708	9.16466	3.16371	12.2499	10.3816	10.6407	12.2118
ENSTGUG00000001218	1833.39	906.928	1439.11	1305.09	1017.41	480.46	921.558	582.122	974.339	1370.37	1273.7	949.192
ENSTGUG00000001219	4.23975	3.0918	0	1.97442	2.11373	5.99077	3.05489	7.90927	1.8846	1.03816	1.06407	2.22033
ENSTGUG00000001220	1.21136	0	0	0	0	1.19815	16.2927	78.3017	0.942301	0	0	0
ENSTGUG00000001221	0	0	0	0	0.704575	1.19815	18.3293	68.8106	0.942301	0	2.12815	0
ENSTGUG00000001222	0	0	0	0	0	2.39631	0	0	0	0	0	0
ENSTGUG00000001223	488.783	292.69	417.849	374.153	381.175	531.98	441.941	556.812	304.363	347.784	334.12	556.193
ENSTGUG00000001224	0	0	0	0	1.40915	0	9.16466	23.7278	1.8846	0	0	0
ENSTGUG00000001225	110.234	56.683	140.148	109.58	55.6614	37.1428	35.6404	220.669	204.479	56.0606	77.6775	69.9405
ENSTGUG00000001226	0	0	0	0	0	0	0	0.790927	0	0	0	0
ENSTGUG00000001227	7.87382	1.0306	1.29767	0.987211	3.52288	9.58523	42.7684	91.7475	15.0768	2.07632	4.2563	5.55083
ENSTGUG00000001228	0	0	0	0	0	1.19815	1.0183	2.37278	0	0	1.06407	0
ENSTGUG00000001229	0	0	0	0	0	0	0	0	0	0	0	0
ENSTGUG00000001230	0	0	0	0.987211	0	0	0	0	0	0	0	0
ENSTGUG00000001231	0	0	0	0	0	0	0	0	0	0	0	0
ENSTGUG00000001232	89.6404	97.907	158.316	96.7467	85.9582	204.884	101.83	151.858	73.4994	72.6712	101.087	59.949
ENSTGUG00000001233	4.23975	6.1836	1.29767	3.94884	4.93203	3.59446	26.4757	108.357	10.3653	3.11448	5.32037	2.22033
ENSTGUG00000001234	64.8076	94.8152	92.1345	68.1176	35.2288	19.1705	45.8233	88.5838	65.0187	104.854	55.3319	96.5845
ENSTGUG00000001235	0	0	0	0	0	1.19815	0	0	0	0	0	0
ENSTGUG00000001236	13.9306	36.071	50.6091	20.7314	21.1373	22.7649	35.6404	45.8737	28.269	39.4501	53.2037	52.1778
ENSTGUG00000001237	0	0	0	0	0	0	0	0	0	0	0	0
ENSTGUG00000001238	27.2555	7.2142	2.59534	13.821	21.1373	2.39631	6.10978	3.95463	7.53841	1.03816	4.2563	4.44067
ENSTGUG00000001239	0	0	0	0	0	0	0	0	0	0	0	0
ENSTGUG00000001240	1.81704	6.1836	0	1.97442	0.704575	0	2.03659	2.37278	3.7692	1.03816	4.2563	3.3305
ENSTGUG00000001241	84.795	274.14	294.571	202.378	166.984	188.11	269.848	166.095	254.421	335.326	360.721	303.075
ENSTGUG00000001242	1017.54	1702.55	2542.13	2387.08	1575.43	1912.25	2124.17	625.623	1806.39	1430.58	1681.24	1675.24
ENSTGUG00000001243	342.208	56.683	54.5021	102.67	160.643	117.419	92.6649	276.033	83.8648	47.7553	72.3571	81.0422
ENSTGUG00000001244	0	0	0	0	0	0	0	0	0	0	0	0
ENSTGUG00000001245	0	0	0	0	0	4.79262	0	0	0	0	0	0
ENSTGUG00000001246	387.634	140.162	155.72	143.146	232.51	359.446	185.33	373.317	116.845	169.22	126.625	219.813
ENSTGUG00000001247	0	1.0306	0	0	0.704575	7.18893	4.07318	30.0552	0	0	0	0
ENSTGUG00000001248	503.319	247.344	172.59	249.764	288.876	315.115	313.635	693.643	258.19	149.495	177.701	196.499
ENSTGUG00000001249	0	0	0	0	0	0	0	0.790927	0	0	0	0
ENSTGUG00000001250	2.42271	0	0	0.987211	0.704575	1.19815	1.0183	3.95463	0	1.03816	0	0
ENSTGUG00000001251	0	0	0	0	0	0	0	0	0	0	0	0
ENSTGUG00000001252	129.615	39.1628	44.1207	52.3222	62.7072	51.5206	125.25	480.883	69.7302	29.0685	46.8193	33.305
ENSTGUG00000001253	1.81704	2.0612	1.29767	1.97442	2.11373	1.19815	2.03659	0.790927	1.8846	1.03816	0	1.11017
ENSTGUG00000001254	1194.4	936.816	3119.6	1322.86	1667.02	2478.98	2162.86	4293.94	1556.68	2047.25	1808.93	2269.18
ENSTGUG00000001255	24.2271	25.765	31.144	24.6803	24.6601	26.3594	57.0246	139.994	44.2881	30.1066	23.4096	16.6525
ENSTGUG00000001256	118.713	459.648	430.826	311.959	381.88	476.865	492.855	282.361	617.207	325.982	275.595	389.668
ENSTGUG00000001257	1242.25	2192.09	2969.07	2148.17	1580.36	673.363	1300.36	984.704	2970.13	2447.98	2264.35	2295.82
ENSTGUG00000001258	557.224	887.347	1287.29	719.677	775.033	553.547	902.21	366.99	849.013	990.404	912.976	1235.62
ENSTGUG00000001259	0	0	0	0	0	1.19815	0	0	0	0	0	0
ENSTGUG00000001260	1534.18	2946.49	3337.6	2503.57	2183.48	2682.67	3077.29	1967.03	3092.63	3429.04	2785.75	3306.08
ENSTGUG00000001261	1.21136	5.153	2.59534	4.93605	1.40915	1.19815	3.05489	0	0.942301	6.22896	5.32037	0
ENSTGUG00000001262	95.0916	17.5202	25.9534	45.4117	72.5712	31.152	46.8416	84.6291	40.5189	38.4119	36.1785	25.5338
ENSTGUG00000001263	476.669	54.6218	37.6324	47.3861	176.848	190.507	184.312	81.4654	117.788	51.908	77.6775	51.0677
ENSTGUG00000001264	0	0	0	0	2.11373	0	0	3.16371	0.942301	0	0	0
ENSTGUG00000001265	0	0	0	0	0	0	0	2.37278	0	0	0	0
ENSTGUG00000001266	560.253	1401.62	1640.25	1532.15	870.855	924.975	1103.83	663.587	1402.14	1303.93	1438.63	1177.89
ENSTGUG00000001267	522.701	2870.22	1710.33	1360.38	1399.29	1637.88	1771.84	514.893	1315.45	2336.9	2243.07	3257.23
ENSTGUG00000001268	287.092	603.932	1021.27	570.608	439.655	1002.86	748.448	363.035	560.669	917.733	760.814	801.54
ENSTGUG00000001269	926.083	2024.1	2187.87	1676.28	1309.1	1631.89	2013.17	1555.75	2017.47	2125.11	1652.51	2137.07
ENSTGUG00000001270	42.3975	15.459	7.78601	16.7826	50.0248	19.1705	8.14637	4.74556	13.1922	4.15264	7.44852	6.661
ENSTGUG00000001271	176.858	15.459	16.8697	18.757	66.9346	50.3225	67.2075	25.3096	50.8842	23.8777	23.4096	21.0932
ENSTGUG00000001272	14.5363	10.306	11.679	6.91048	48.6157	39.5391	29.5306	1.58185	28.269	13.4961	17.0252	13.322
ENSTGUG00000001273	27.2555	5.153	2.59534	3.94884	16.2052	25.1612	163.946	684.151	68.7879	12.4579	32.9863	4.44067
ENSTGUG00000001274	723.18	900.745	1013.48	679.201	589.729	692.533	908.32	208.014	817.917	1197	629.932	1186.77
ENSTGUG00000001275	121.136	52.5606	37.6324	86.8746	54.9569	191.705	146.635	209.596	83.8648	26.9922	42.563	75.4913
ENSTGUG00000001276	67.2303	15.459	12.9767	19.7442	34.5242	28.7557	31.5672	151.067	16.9614	11.4198	19.1533	8.88133
ENSTGUG00000001277	52.0884	28.8568	45.4184	34.5524	47.2065	57.5114	59.0612	257.842	51.8265	16.6106	17.0252	53.288
ENSTGUG00000001278	276.189	407.087	679.978	505.452	505.18	470.875	575.337	380.436	408.016	765.124	751.237	540.651
ENSTGUG00000001279	831.597	2428.09	3576.37	1640.74	1722.69	698.524	1260.65	1316.89	2167.29	2277.72	1849.36	2171.49
ENSTGUG00000001280	711.067	1119.23	1501.4	980.3	914.539	1604.33	1792.2	1601.63	961.147	1459.65	1178.99	1567.56
ENSTGUG00000001281	468.19	781.195	887.605	731.523	684.847	500.828	778.997	401.791	1068.57	739.17	853.388	714.947
ENSTGUG00000001282	600.228	1876.72	981.037	2249.85	2895.1	1397.05	1336	669.124	2317.12	1263.44	1374.78	993.599
ENSTGUG00000001283	4225.82	16057.8	14720.8	14981.9	5397.05	1002.86	1485.69	5623.49	20951.1	11373	13709.5	13237.6
ENSTGUG00000001284	205.931	458.617	468.458	386.987	305.081	76.6819	390.007	181.913	472.093	303.143	455.424	369.685
ENSTGUG00000001285	281.035	317.425	412.659	325.78	234.624	331.889	365.568	128.921	311.902	472.363	507.564	465.16
ENSTGUG00000001286	1518.44	2337.4	3166.31	2042.54	2411.06	5443.21	3048.78	1209.33	2048.56	3652.25	2189.87	3890.02
ENSTGUG00000001287	453.653	374.108	481.435	416.603	298.74	469.676	584.502	235.696	334.517	498.317	455.424	442.956
ENSTGUG00000001288	119.924	22.6732	24.6557	28.6291	46.502	115.023	50.9148	62.4832	31.0959	23.8777	21.2815	22.2033
ENSTGUG00000001289	155.054	51.53	40.2277	47.3861	140.915	146.175	104.884	257.842	53.7111	26.9922	24.4737	33.305
ENSTGUG00000001290	298.6	87.601	57.0974	108.593	84.549	77.88	78.4088	196.941	112.134	26.9922	84.0619	56.6185
ENSTGUG00000001291	14375.8	29049.5	36849.9	31774.4	20227.6	32338.2	41302.1	8948.54	22591.7	49761.1	42902.4	47781.6
ENSTGUG00000001292	4.23975	3.0918	0	0.987211	2.11373	5.99077	1.0183	8.70019	3.7692	0	1.06407	0
ENSTGUG00000001293	4068.34	11952.9	13275.1	11406.2	2108.79	519.999	553.953	4254.39	14456.8	10327.6	12214.5	12520.5
ENSTGUG00000001294	5286.97	10592.5	21585.4	9412.07	5483	23062.1	8983.41	8252.53	5594.44	12127.8	12543.3	10130.3
ENSTGUG00000001295	10.9022	4.1224	6.48834	20.7314	18.319	4.79262	11.2013	11.073	13.1922	14.5342	22.3456	9.9915
ENSTGUG00000001296	227.13	57.7136	60.9904	64.1687	146.552	174.931	47.8599	59.3195	52.7688	35.2974	81.9338	53.288
ENSTGUG00000001297	0	0	0	1.97442	0	2.39631	4.07318	34.8008	0.942301	1.03816	0	1.11017
ENSTGUG00000001298	24356.8	22816.5	29751.6	21898.3	18182.3	32866.6	24705.9	6362.21	21644.6	22193.8	21932.7	23284.6
ENSTGUG00000001299	89.6404	7.2142	3.89301	6.91048	2.8183	8.38708	1.0183	26.8915	22.6152	6.22896	17.0252	2.22033
ENSTGUG00000001300	2543.85	4171.87	5054.42	3427.6	3368.57	5325.8	5425.48	1950.42	3458.24	5157.58	4227.57	5525.3
ENSTGUG00000001301	0	0	0	0	0	2.39631	0	1.58185	0	0	0	0
ENSTGUG00000001302	55.1168	76.2644	102.516	72.0664	79.617	122.212	127.287	64.065	65.961	112.121	123.433	96.5845
ENSTGUG00000001303	488.783	597.748	1104.32	592.327	533.363	1032.81	1049.86	513.311	570.092	858.558	976.821	956.963
ENSTGUG00000001304	1.21136	1.0306	0	0	0.704575	0	0	0	0	1.03816	4.2563	1.11017
ENSTGUG00000001305	1.81704	0	0	0	0	3.59446	0	1.58185	0	0	0	0
ENSTGUG00000001306	473.641	1821.07	921.345	882.567	1147.75	1425.8	1386.92	458.737	1006.38	2016.11	1236.46	944.752
ENSTGUG00000001307	0	0	0	0	0.704575	0	0	2.37278	0	0	0	0
ENSTGUG00000001308	0	0	0	0	0	0	0	0	0	0	0	0
ENSTGUG00000001309	433.06	579.197	769.517	476.823	420.631	192.903	350.294	228.578	574.803	684.147	616.099	751.583
ENSTGUG00000001310	230.764	629.697	896.689	381.063	496.725	134.193	286.141	177.958	476.804	528.423	433.078	723.829
ENSTGUG00000001311	418.524	75.2338	40.2277	67.1303	97.2314	52.7188	83.5003	58.5286	117.788	57.0988	97.8949	52.1778
ENSTGUG00000001312	0	0	0	0	0	0	0	0	0	0	0	1.11017
ENSTGUG00000001313	373.704	213.334	144.041	163.877	133.869	156.958	188.385	137.621	241.229	166.106	154.291	129.889
ENSTGUG00000001314	333.123	1595.37	2534.35	1164.91	799.693	1274.84	1432.74	510.939	969.627	1370.37	1514.18	1326.65
ENSTGUG00000001315	793.439	865.704	1109.51	729.549	717.962	555.944	744.374	372.526	563.496	1015.32	937.45	1205.64
ENSTGUG00000001316	13.3249	12.3672	10.3813	12.8337	18.319	8.38708	33.6038	310.043	5.6538	0	0	3.3305
ENSTGUG00000001317	17.5647	1.0306	1.29767	2.96163	3.52288	2.39631	2.03659	4.74556	10.3653	5.1908	4.2563	5.55083
ENSTGUG00000001318	1224.68	415.332	570.974	697.958	1022.34	764.422	626.252	571.049	434.401	478.592	617.163	676.091
ENSTGUG00000001319	0.605679	1.0306	0	0	0.704575	0	0	0	0.942301	0	0	0
ENSTGUG00000001320	606.89	270.017	162.209	193.493	410.767	627.833	2251.45	8275.46	378.805	114.198	248.994	117.678
ENSTGUG00000001321	36.3407	19.5814	35.0371	10.8593	25.3647	46.728	27.494	102.03	9.42301	12.4579	41.4989	9.9915
ENSTGUG00000001322	0	1.0306	0	1.97442	0	3.59446	0	0.790927	0.942301	0	0	0
ENSTGUG00000001323	0	2.0612	2.59534	0.987211	0	0	2.03659	18.9822	0	1.03816	2.12815	0
ENSTGUG00000001324	364.619	1160.46	1106.91	1312.99	630.595	1790.04	1189.37	788.554	636.995	1080.72	1449.27	913.667
ENSTGUG00000001325	98.7256	360.71	368.538	403.769	307.899	171.336	215.879	130.503	728.398	460.943	402.22	387.448
ENSTGUG00000001326	107.811	171.08	188.162	146.107	2.8183	93.456	163.946	19.7732	239.344	83.0528	59.5882	204.271
ENSTGUG00000001327	4.84543	0	0	0.987211	1.40915	16.7742	44.805	257.842	2.8269	1.03816	2.12815	3.3305
ENSTGUG00000001328	0	0	0	0	0	0	0	3.16371	0	0	0	0
ENSTGUG00000001329	0	0	1.29767	0	0	0	0	25.3096	0	0	0	0
ENSTGUG00000001330	0.605679	3.0918	0	0	0	1.19815	0	7.90927	0	0	0	0
ENSTGUG00000001331	7876.85	8996.11	15333.3	7747.63	8807.19	27540.8	13307.1	3853.39	11465.9	17063.2	9931.01	16248.4
ENSTGUG00000001332	4417.82	9876.24	16351.9	9109.98	5662.67	8733.35	11043.4	2810.16	9292.97	13637.3	10889.7	13111.1
ENSTGUG00000001333	1.81704	0	2.59534	0	2.11373	1.19815	1.0183	16.6095	2.8269	0	2.12815	0
ENSTGUG00000001334	20.5931	4.1224	96.0275	0.987211	4.22745	1.19815	7.12807	1.58185	3.7692	3.11448	12.7689	15.5423
ENSTGUG00000001335	299.205	429.76	525.556	329.728	384.698	267.188	505.075	328.235	614.38	503.507	527.781	615.032
ENSTGUG00000001336	15.142	8.2448	7.78601	10.8593	23.251	28.7557	13.2378	82.2564	11.3076	12.4579	6.38445	14.4322
ENSTGUG00000001337	334.335	318.455	352.966	289.253	275.489	335.483	190.421	318.743	315.671	324.944	227.712	420.753
ENSTGUG00000001338	718.335	347.312	238.771	359.345	565.069	500.828	350.294	371.735	378.805	302.104	393.708	344.152
ENSTGUG00000001339	3.02839	0	0	0	0.704575	0	0	0	0	0	0	0
ENSTGUG00000001340	310.107	99.9682	103.813	139.197	186.008	34.7465	81.4637	80.6745	76.3264	104.854	136.202	91.0336
ENSTGUG00000001341	0.605679	2.0612	0	0	0	1.19815	0	1.58185	0	1.03816	0	2.22033
ENSTGUG00000001342	391.874	593.626	426.933	680.188	537.591	365.437	251.519	446.083	1111.91	450.561	338.376	399.66
ENSTGUG00000001343	0	3.0918	2.59534	0	0.704575	0	1.0183	3.16371	1.8846	0	2.12815	0
ENSTGUG00000001344	3.02839	6.1836	5.19067	10.8593	6.34118	8.38708	8.14637	16.6095	9.42301	9.34344	13.833	16.6525
ENSTGUG00000001345	374.309	211.273	203.734	317.882	300.149	319.907	313.635	303.716	359.017	192.06	370.298	337.491
ENSTGUG00000001346	0	0	0	0	0	0	0	0	0	0	0	0
ENSTGUG00000001347	224.707	72.142	176.483	157.954	95.1176	56.3132	339.093	736.353	885.763	478.592	71.293	65.4998
ENSTGUG00000001348	0	0	1.29767	0	0	0	0	0	0.942301	0	0	0
ENSTGUG00000001349	0	2.0612	1.29767	0	1.40915	2.39631	0	2.37278	0.942301	0	0	0
ENSTGUG00000001350	1763.74	6367.05	3794.38	5230.24	4280.29	3733.45	2803.37	1071.71	6922.14	3364.68	4486.14	3851.17
ENSTGUG00000001351	0	0	0	0	0	0	0	0	0	0	0	0
ENSTGUG00000001352	0.605679	1.0306	0	0	0.704575	1.19815	1.0183	10.282	0	0	2.12815	0
ENSTGUG00000001353	2.42271	5.153	3.89301	0	4.93203	11.9815	43.7867	90.1656	13.1922	5.1908	1.06407	3.3305
ENSTGUG00000001354	1912.13	6446.4	8625.6	6306.3	3890.66	8614.73	4625.1	1498.81	4802.91	7466.44	7081.42	6306.86
ENSTGUG00000001355	0.605679	1.0306	0	0	0	0	1.0183	29.2643	0	0	1.06407	0
ENSTGUG00000001356	51.4827	19.5814	9.08368	23.6931	35.2288	23.9631	29.5306	92.5384	9.42301	5.1908	10.6407	13.322
ENSTGUG00000001357	9.08518	10.306	12.9767	10.8593	12.6824	33.5483	9.16466	2.37278	20.7306	14.5342	10.6407	8.88133
ENSTGUG00000001358	0.605679	0	0	1.97442	0.704575	0	0	0.790927	1.8846	0	0	2.22033
ENSTGUG00000001359	11.5079	7.2142	14.2744	5.92327	21.1373	11.9815	12.2196	14.2367	14.1345	6.22896	8.5126	12.2118
ENSTGUG00000001360	76.3155	32.9792	48.0137	51.335	52.1386	43.1336	41.7501	51.4102	40.5189	61.2514	58.5241	41.0762
ENSTGUG00000001361	11.5079	6.1836	11.679	16.7826	14.7961	11.9815	6.10978	3.95463	3.7692	3.11448	3.19222	3.3305
ENSTGUG00000001362	167.773	124.703	105.111	146.107	123.301	52.7188	62.1161	206.432	66.9033	74.7475	78.7415	66.61
ENSTGUG00000001363	7.87382	9.2754	7.78601	9.87211	4.22745	3.59446	3.05489	16.6095	15.0768	5.1908	13.833	4.44067
ENSTGUG00000001364	1970.27	3578.24	4862.36	3002.11	2566.77	4804.6	3691.32	1843.65	2746.81	4071.66	3810.45	3644.68
ENSTGUG00000001365	2.42271	1.0306	1.29767	0.987211	4.93203	2.39631	3.05489	33.2189	0	1.03816	1.06407	1.11017
ENSTGUG00000001366	42.3975	52.5606	32.4417	70.092	70.4575	91.0597	39.7135	173.213	68.7879	65.4041	24.4737	24.4237
ENSTGUG00000001367	0	0	0	0	0.704575	1.19815	0	1.58185	0	0	0	1.11017
ENSTGUG00000001368	0	0	0	0	0	2.39631	0	0.790927	0	0	0	0
ENSTGUG00000001369	257.413	655.462	629.369	625.892	901.152	403.778	518.313	725.28	561.611	796.269	546.935	1149.02
ENSTGUG00000001370	54.5111	18.5508	11.679	39.4884	40.1608	37.1428	69.2441	336.935	21.6729	15.5724	35.1145	27.7542
ENSTGUG00000001371	791.622	1083.16	1637.66	913.17	934.267	1555.2	1129.29	480.092	858.436	1065.15	1156.65	1067.98
ENSTGUG00000001372	441.54	668.86	560.593	611.084	680.62	857.878	697.533	690.479	640.764	632.239	567.152	569.515
ENSTGUG00000001373	27.2555	6.1836	2.59534	13.821	14.0915	5.99077	2.03659	21.355	8.48071	3.11448	9.57667	1.11017
ENSTGUG00000001374	144.757	493.658	590.439	429.437	343.833	539.169	378.806	202.477	324.151	332.211	515.012	328.609
ENSTGUG00000001375	1643.21	1035.75	1010.88	1114.56	1392.95	1432.99	1136.42	962.558	1235.36	987.29	1227.94	964.735
ENSTGUG00000001376	1220.44	2640.4	4342	2052.41	1945.33	1012.44	2162.86	1175.32	3423.38	2520.65	2781.49	3528.11
ENSTGUG00000001377	85.4007	112.335	66.1811	93.785	114.141	111.428	118.122	624.832	59.3649	69.5567	25.5378	63.2795
ENSTGUG00000001378	142.334	23.7038	10.3813	102.67	109.914	47.9262	97.7564	219.087	48.9996	88.2436	56.396	23.3135
ENSTGUG00000001379	1907.28	4536.7	6314.46	4550.06	4383.87	6124.96	6168.84	2490.63	8259.26	3678.2	6268.47	4451.77
ENSTGUG00000001380	0	0	0	0	0	0	0	0	0	0	0	0
ENSTGUG00000001381	0.605679	0	0	0	0.704575	1.19815	0	0.790927	0.942301	0	1.06407	0
ENSTGUG00000001382	30.2839	20.612	22.0604	16.7826	31.7059	16.7742	75.3539	262.588	70.6725	18.6869	20.2174	15.5423
ENSTGUG00000001383	0	1.0306	0	0	0	0	0	0	0	0	0	0
ENSTGUG00000001384	0	0	0	0	0	0	0	0	0	0	0	0
ENSTGUG00000001385	3.02839	4.1224	2.59534	1.97442	2.8183	0	0	2.37278	5.6538	0	2.12815	2.22033
ENSTGUG00000001386	693.502	1435.63	1614.3	1377.16	1826.96	1320.37	1298.33	685.733	1529.35	1758.64	1678.05	1899.49
ENSTGUG00000001387	3.02839	3.0918	3.89301	2.96163	7.75033	0	6.10978	11.8639	26.3844	2.07632	4.2563	3.3305
ENSTGUG00000001388	60.5679	19.5814	31.144	23.6931	41.5699	25.1612	16.2927	76.7199	29.2113	18.6869	13.833	12.2118
ENSTGUG00000001389	374.915	858.49	796.769	602.199	665.119	605.068	629.307	386.763	1109.09	669.613	867.221	743.812
ENSTGUG00000001390	0	0	0	0	0	1.19815	0	2.37278	0	0	0	0
ENSTGUG00000001391	0	0	0	0	0	0	0	14.2367	0.942301	0	0	0
ENSTGUG00000001392	503.925	669.89	513.877	582.454	747.554	826.726	701.606	1193.51	528.631	554.377	518.204	627.244
ENSTGUG00000001393	122.953	429.76	242.664	301.099	323.4	479.262	257.629	162.931	295.882	147.419	322.415	113.237
ENSTGUG00000001394	45.4259	4.1224	5.19067	22.7059	23.9556	9.58523	9.16466	75.138	9.42301	5.1908	4.2563	3.3305
ENSTGUG00000001395	1230.74	2586.81	2948.3	2631.9	2463.9	3368.01	2895.02	1605.58	3244.34	2552.83	2582.51	2086
ENSTGUG00000001396	102.36	30.918	31.144	32.578	46.502	70.6911	96.7381	350.38	40.5189	26.9922	18.0893	32.1948
ENSTGUG00000001397	6.05679	2.0612	1.29767	11.8465	14.0915	4.79262	6.10978	37.1735	3.7692	1.03816	1.06407	1.11017
ENSTGUG00000001398	126.587	116.458	110.302	137.222	131.051	141.382	95.7198	112.312	63.1341	132.884	139.394	137.661
ENSTGUG00000001399	2.42271	0	0	0	1.40915	2.39631	11.2013	125.757	0.942301	0	0	0
ENSTGUG00000001400	97.5143	302.996	212.818	247.79	192.349	300.737	387.971	980.749	185.633	265.769	274.531	246.457
ENSTGUG00000001401	236.82	208.181	192.055	181.647	243.078	122.212	146.635	109.939	208.248	172.335	220.264	258.669
ENSTGUG00000001402	217.439	657.523	770.815	518.286	287.467	340.276	430.739	223.832	347.709	537.767	528.845	516.227
ENSTGUG00000001403	27.8612	294.752	469.756	202.378	94.4131	214.47	143.58	157.394	167.73	303.143	238.353	542.871
ENSTGUG00000001404	0	0	0	0	0.704575	2.39631	0	0	0	0	0	0
ENSTGUG00000001405	103.571	165.927	134.958	97.7339	155.007	300.737	215.879	69.6015	212.018	114.198	131.945	186.508
ENSTGUG00000001406	0	0	0	0	0	0	0	0	0	0	0	0
ENSTGUG00000001407	1.21136	0	1.29767	0.987211	0	7.18893	42.7684	181.913	3.7692	6.22896	7.44852	4.44067
ENSTGUG00000001408	1.21136	0	1.29767	0	8.4549	1.19815	1.0183	1.58185	0.942301	3.11448	0	0
ENSTGUG00000001409	1.21136	0	3.89301	0.987211	0	0	6.10978	95.7021	0	3.11448	2.12815	2.22033
ENSTGUG00000001410	1077.5	2082.84	3826.82	2655.6	2360.33	5172.43	2860.39	1517	2079.66	4481.74	3567.84	4076.53
ENSTGUG00000001411	9.69086	5.153	6.48834	4.93605	9.15948	15.576	17.311	26.8915	7.53841	4.15264	7.44852	5.55083
ENSTGUG00000001412	24.8328	11.3366	3.89301	16.7826	19.7281	15.576	11.2013	23.7278	13.1922	1.03816	8.5126	2.22033
ENSTGUG00000001413	1104.15	225.701	233.58	252.726	577.752	800.367	689.386	1350.11	359.959	197.25	186.213	212.042
ENSTGUG00000001414	0	0	1.29767	0	0	0	0	0	0.942301	0	2.12815	0
ENSTGUG00000001415	1877	4359.44	2911.97	3894.55	3670.84	3334.46	4058.93	2544.41	5692.44	2848.71	3821.09	3524.78
ENSTGUG00000001416	109.628	12.3672	16.8697	30.6035	43.6837	35.9446	28.5123	63.2741	20.7306	8.30528	15.9611	12.2118
ENSTGUG00000001417	78.1326	40.1934	54.5021	94.7722	75.3895	243.225	77.3905	79.0927	55.5957	100.701	85.126	36.6355
ENSTGUG00000001418	16.3533	15.459	2.59534	7.89769	11.2732	5.99077	6.10978	18.9822	13.1922	4.15264	12.7689	13.322
ENSTGUG00000001419	0.605679	0	0	0	2.11373	3.59446	1.0183	2.37278	0.942301	0	0	0
ENSTGUG00000001420	45.4259	21.6426	15.572	23.6931	29.5922	37.1428	22.4025	59.3195	20.7306	16.6106	21.2815	24.4237
ENSTGUG00000001421	334.335	383.383	269.915	204.353	365.675	273.179	341.129	973.631	313.786	396.577	324.543	267.55
ENSTGUG00000001422	1134.44	2059.14	3320.73	2613.15	1575.43	3945.52	2610.91	1150.01	1850.68	2381.54	2542.07	1970.55
ENSTGUG00000001423	0	0	0	0	0	0	1.0183	0	0	0	0	0
ENSTGUG00000001424	9.08518	6.1836	11.679	10.8593	5.6366	0	5.09148	11.8639	16.0191	14.5342	15.9611	8.88133
ENSTGUG00000001425	7.26814	0	0	1.97442	1.40915	0	2.03659	0.790927	0	0	0	0
ENSTGUG00000001426	1.21136	1.0306	1.29767	0.987211	1.40915	1.19815	0	92.5384	0	0	0	2.22033
ENSTGUG00000001427	1.21136	0	3.89301	0.987211	1.40915	5.99077	8.14637	15.0276	0.942301	0	0	0
ENSTGUG00000001428	0	1.0306	0	0	0.704575	0	0	0	0	0	0	0
ENSTGUG00000001429	0	0	0	0	0	1.19815	0	0	0	0	0	0
ENSTGUG00000001430	164.139	56.683	85.6461	57.2582	69.7529	107.834	67.2075	213.55	35.8074	56.0606	74.4852	43.2965
ENSTGUG00000001431	91.4575	204.059	157.018	196.455	144.438	219.262	130.342	139.203	231.806	164.029	155.355	197.61
ENSTGUG00000001432	108.416	147.376	193.353	137.222	107.095	71.8893	118.122	89.3747	161.133	123.541	123.433	179.847
ENSTGUG00000001433	717.729	510.147	637.155	485.708	647.505	699.722	563.118	408.118	544.65	566.835	609.715	542.871
ENSTGUG00000001434	3.02839	3.0918	1.29767	0.987211	4.22745	5.99077	1.0183	1.58185	0	0	2.12815	2.22033
ENSTGUG00000001436	1.81704	1.0306	1.29767	0	1.40915	1.19815	0	0	0	1.03816	0	2.22033
ENSTGUG00000001437	218.044	109.244	64.8834	169.8	162.052	101.843	104.884	296.597	143.23	89.2817	119.176	106.576
ENSTGUG00000001438	262.259	155.621	169.995	155.979	179.667	49.1243	98.7747	156.603	143.23	194.136	203.238	154.313
ENSTGUG00000001439	629.3	1195.5	1513.08	864.797	802.511	839.906	1261.67	561.558	1094.01	1255.14	1550.36	1038.01
ENSTGUG00000001440	0	0	0	0	1.40915	0	0	0	0	0	0	0
ENSTGUG00000001441	545.716	537.973	291.975	524.209	283.944	879.445	509.148	911.938	702.956	322.868	339.44	205.381
ENSTGUG00000001442	14.5363	0	0	1.97442	2.8183	2.39631	0	1.58185	0	0	2.12815	0
ENSTGUG00000001443	2401.52	3222.69	3977.35	2342.65	3432.69	2126.72	3819.63	2155.27	3142.57	5418.16	3096.46	4802.58
ENSTGUG00000001444	7.87382	7.2142	0	5.92327	7.75033	3.59446	3.05489	41.1282	6.5961	5.1908	3.19222	6.661
ENSTGUG00000001445	377.944	1170.76	1060.2	1093.83	577.752	1488.11	1000.99	611.386	596.476	905.275	981.077	822.633
ENSTGUG00000001446	3290.65	2669.25	2353.97	4280.55	2301.85	3085.25	3842.03	3774.3	5413.52	1744.11	2941.1	1737.41
ENSTGUG00000001447	1145.34	3235.05	4449.71	2889.57	1407.74	3806.54	3267.71	1669.65	1747.03	3712.46	3891.32	3076.27
ENSTGUG00000001448	432.455	926.51	896.689	874.669	743.327	1380.27	974.509	968.885	633.226	778.62	1022.58	776.006
ENSTGUG00000001449	267.104	494.688	679.978	499.529	373.425	512.81	590.612	364.617	390.112	705.949	634.189	653.888
ENSTGUG00000001450	0	0	0	0	0	0	0	0	0	0	0	0
ENSTGUG00000001451	296.177	55.6524	67.4788	60.2199	126.824	228.847	1043.75	4117.56	170.556	52.9461	59.5882	94.3641
ENSTGUG00000001452	74.4985	85.5398	76.5624	121.427	81.7307	134.193	128.305	215.923	56.538	62.2896	54.2678	101.025
ENSTGUG00000001453	192	125.733	98.6228	121.427	171.212	148.571	216.897	932.502	102.711	84.0909	73.4212	95.4743
ENSTGUG00000001454	3.02839	1.0306	0	2.96163	3.52288	1.19815	1.0183	7.11834	0	0	1.06407	0
ENSTGUG00000001455	0.605679	0	0	0	0.704575	0	1.0183	22.1459	0	0	0	0
ENSTGUG00000001456	1739.51	1016.17	1304.16	1110.61	1856.56	2772.53	2112.96	2701.01	1498.26	1250.98	1132.18	1173.45
ENSTGUG00000001457	1.21136	1.0306	0	0	0	0	0	0	0	0	0	0
ENSTGUG00000001458	1095.67	1101.71	2873.04	1313.98	811.671	1407.83	1744.34	757.708	1114.74	2275.65	2323.94	2214.78
ENSTGUG00000001459	333.729	144.284	88.2415	139.197	168.393	122.212	168.019	334.562	92.3455	120.427	124.497	87.7032
ENSTGUG00000001460	0	0	0	0	0	0	0	0	0	0	0	0
ENSTGUG00000001461	0	0	0	0	0	2.39631	0	0	0	0	0	0
ENSTGUG00000001462	1760.1	704.931	1130.27	929.953	1299.94	2700.64	3402.13	6305.27	1072.34	1336.11	901.271	1301.12
ENSTGUG00000001463	740.139	893.53	856.461	717.702	659.482	703.317	860.46	254.678	1020.51	1012.21	931.066	1087.96
ENSTGUG00000001464	285.88	71.1114	129.767	115.504	186.008	44.3317	76.3722	71.9743	127.211	104.854	102.151	96.5845
ENSTGUG00000001465	99.3313	82.448	38.9301	63.1815	107.8	103.041	122.196	420.773	68.7879	35.2974	45.7552	54.3982
ENSTGUG00000001466	2276.75	5789.91	3244.17	5246.04	4090.76	4223.49	4695.36	3125.74	6161.7	3691.7	3504	3235.03
ENSTGUG00000001467	35.735	147.376	157.018	100.696	68.3438	346.267	124.232	52.9921	137.576	131.846	239.417	128.779
ENSTGUG00000001469	1700.75	2953.7	1910.17	2525.29	2476.58	4777.04	2844.1	2035.84	2040.08	2196.75	2770.85	2003.85
ENSTGUG00000001470	16.3533	6.1836	15.572	2.96163	9.15948	9.58523	21.3842	113.893	10.3653	11.4198	9.57667	2.22033
ENSTGUG00000001471	208.959	79.3562	84.3485	112.542	148.665	76.6819	87.5735	238.86	102.711	105.892	107.472	87.7032
ENSTGUG00000001472	239.243	211.273	343.882	216.199	195.872	186.912	221.989	139.994	192.229	329.097	234.096	205.381
ENSTGUG00000001473	26.0442	45.3464	66.1811	39.4884	60.5935	70.6911	120.159	276.033	57.4803	39.4501	64.9086	51.0677
ENSTGUG00000001474	0	0	0	0	0	0	1.0183	5.53649	0	0	0	0
ENSTGUG00000001475	55.1168	30.918	51.9067	45.4117	78.2078	75.4837	44.805	60.1104	65.961	49.8317	45.7552	52.1778
ENSTGUG00000001476	16.3533	11.3366	7.78601	11.8465	9.86405	23.9631	6.10978	30.0552	11.3076	14.5342	62.7804	13.322
ENSTGUG00000001477	0	0	0	0	0	0	0	0	0	0	0	0
ENSTGUG00000001478	325.855	660.615	622.881	401.795	603.821	700.92	528.496	752.962	484.343	523.232	429.886	445.177
ENSTGUG00000001479	410.044	658.554	847.378	516.311	515.044	777.602	568.209	318.743	386.343	1122.25	860.837	999.15
ENSTGUG00000001480	0	0	0	0	0	0	0	0	0	0	0	0
ENSTGUG00000001481	235.609	161.804	75.2648	193.493	236.737	174.931	133.397	446.083	130.98	139.113	167.06	134.33
ENSTGUG00000001482	210.171	372.047	471.054	325.78	292.399	180.921	270.867	158.976	343.94	521.156	356.465	407.431
ENSTGUG00000001483	0	0	0	0	0	0	0	0	0	0	0	0
ENSTGUG00000001484	0	1.0306	0	0.987211	1.40915	0	0	26.8915	0	0	0	0
ENSTGUG00000001485	10.2965	3.0918	0	6.91048	2.8183	1.19815	3.05489	26.8915	4.7115	0	1.06407	2.22033
ENSTGUG00000001486	898.827	682.257	1241.87	641.687	433.314	853.086	574.319	135.248	708.61	807.688	520.333	832.625
ENSTGUG00000001487	0	0	0	0	0	0	0	0	0	0	0	0
ENSTGUG00000001488	165.956	37.1016	36.3347	43.4373	74.685	79.0782	190.421	914.311	67.8456	19.725	46.8193	26.644
ENSTGUG00000001489	190.789	815.205	434.719	457.079	577.047	539.169	526.459	279.197	490.939	454.714	489.474	492.914
ENSTGUG00000001490	67.2303	46.377	20.7627	45.4117	61.298	23.9631	39.7135	116.266	44.2881	17.6487	32.9863	46.627
ENSTGUG00000001491	87.8234	194.783	153.125	125.376	200.804	149.769	144.598	85.4201	177.153	101.74	138.33	140.991
ENSTGUG00000001492	405.199	391.628	381.515	241.867	503.067	334.285	274.94	320.325	445.708	355.051	229.84	467.38
ENSTGUG00000001493	316.77	125.733	123.279	195.468	349.469	154.562	98.7747	116.266	144.172	101.74	147.906	88.8133
ENSTGUG00000001494	534.209	284.446	500.9	351.447	355.106	569.123	480.636	312.416	311.902	418.378	281.98	391.889
ENSTGUG00000001495	55.7224	20.612	18.1674	15.7954	37.3425	5.99077	11.2013	30.0552	9.42301	15.5724	11.7048	11.1017
ENSTGUG00000001496	7.87382	0	2.59534	0	2.11373	0	3.05489	150.276	2.8269	0	2.12815	1.11017
ENSTGUG00000001497	267.104	55.6524	45.4184	71.0792	83.8444	26.3594	72.299	123.385	57.4803	102.778	71.293	73.271
ENSTGUG00000001498	0	0	0	0	0	0	0	0	0	0	0	0
ENSTGUG00000001499	927.294	3120.66	2466.87	1894.46	2385.69	2981.01	2377.72	1633.26	2554.58	3076.07	2404.81	2097.1
ENSTGUG00000001500	238.637	565.8	576.165	514.337	341.014	424.147	429.721	319.534	450.42	617.705	576.729	521.778
ENSTGUG00000001501	499.685	386.475	434.719	496.567	634.118	408.571	405.282	543.367	263.844	501.431	334.12	579.507
ENSTGUG00000001502	0	0	0	0	2.8183	2.39631	4.07318	24.5187	0.942301	0	0	3.3305
ENSTGUG00000001503	52.0884	10.306	15.572	11.8465	14.0915	7.18893	5.09148	52.2012	20.7306	4.15264	10.6407	8.88133
ENSTGUG00000001504	0	0	0	0	0	1.19815	0	3.95463	0	0	0	0
ENSTGUG00000001505	392.48	183.447	144.041	122.414	379.766	666.174	2091.58	7205.34	442.881	180.64	162.803	254.228
ENSTGUG00000001506	0	0	0	0.987211	0	0	0	0	0	0	2.12815	0
ENSTGUG00000001507	213.805	609.085	528.151	604.173	337.491	638.616	441.941	333.771	403.305	415.264	517.14	392.999
ENSTGUG00000001508	0	0	0	0	0	0	0	6.32741	0	0	0	0
ENSTGUG00000001509	1.81704	5.153	3.89301	0.987211	1.40915	0	3.05489	2.37278	2.8269	3.11448	1.06407	7.77117
ENSTGUG00000001510	259.836	69.0502	62.2881	103.657	114.141	27.5575	57.0246	139.203	61.2495	55.0225	96.8308	73.271
ENSTGUG00000001511	0	0	0	0	4.93203	11.9815	0	1.58185	0	0	0	0
ENSTGUG00000001512	0	0	1.29767	0	1.40915	1.19815	0	2.37278	0	0	0	0
ENSTGUG00000001513	282.246	203.028	250.45	267.534	196.576	92.2579	145.616	79.8836	158.307	302.104	154.291	258.669
ENSTGUG00000001514	0	0	0	0	0	0	0	0	0	0	0	0
ENSTGUG00000001515	788.594	340.098	249.152	304.061	307.195	291.151	251.519	208.014	288.344	122.503	342.632	166.525
ENSTGUG00000001516	1305.24	988.346	1031.65	478.797	1069.55	1305.99	656.801	1024.25	1297.55	709.063	619.292	1583.1
ENSTGUG00000001517	1393.06	821.388	560.593	1035.58	1128.02	657.787	635.417	520.43	1147.72	415.264	782.095	432.965
ENSTGUG00000001518	594.776	278.262	90.8368	288.266	310.718	336.681	264.757	353.544	317.555	177.525	294.749	168.745
ENSTGUG00000001519	689.262	345.251	362.05	355.396	530.545	552.349	432.776	537.83	413.67	236.7	331.991	311.957
ENSTGUG00000001520	73.8928	213.334	219.306	164.864	124.005	49.1243	125.25	102.03	371.266	134.961	192.598	175.406
ENSTGUG00000001521	0	0	0	0	0	1.19815	0	0	0	0	0	0
ENSTGUG00000001522	1.21136	0	0	0	2.11373	11.9815	117.104	314.789	16.0191	2.07632	5.32037	0
ENSTGUG00000001523	165.35	34.0098	44.1207	88.849	40.8654	44.3317	50.9148	34.8008	32.9805	23.8777	54.2678	29.9745
ENSTGUG00000001524	0	0	0	0	0	0	0	0	0	0	0	0
ENSTGUG00000001525	0.605679	1.0306	0	0.987211	0	0	1.0183	0	0.942301	0	0	0
ENSTGUG00000001526	245.906	328.761	141.446	307.023	342.424	412.165	289.196	325.862	327.921	175.449	155.355	206.491
ENSTGUG00000001527	254.991	81.4174	112.897	98.7211	131.756	137.788	125.25	158.185	102.711	95.5107	103.215	112.127
ENSTGUG00000001528	464.556	205.089	228.39	342.562	414.995	246.82	69.2441	277.615	94.2301	44.6409	82.9978	58.8388
ENSTGUG00000001529	298.6	440.066	415.254	162.89	300.854	500.828	1309.53	3825.71	295.882	292.761	195.79	315.287
ENSTGUG00000001530	0	1.0306	0	0	0	3.59446	0	0	2.8269	0	0	4.44067
ENSTGUG00000001531	4.23975	1.0306	0	0	1.40915	4.79262	2.03659	4.74556	1.8846	4.15264	1.06407	2.22033
ENSTGUG00000001532	0	0	0	0	0.704575	0	3.05489	0	0	0	1.06407	3.3305
ENSTGUG00000001533	263.47	571.983	468.458	600.224	386.107	234.838	528.496	427.891	814.148	522.194	537.358	429.634
ENSTGUG00000001534	187.76	381.322	197.246	292.214	412.881	276.774	339.093	280.779	384.459	296.914	346.888	261.999
ENSTGUG00000001535	0	1.0306	0	0	0	0	0	3.16371	0.942301	2.07632	0	1.11017
ENSTGUG00000001536	0.605679	0	0	0.987211	0	0	0	0.790927	0	0	0	0
ENSTGUG00000001537	33.3123	130.886	163.506	110.568	80.3216	35.9446	119.141	95.7021	328.863	194.136	246.865	198.72
ENSTGUG00000001538	62.9906	160.774	198.543	84.9001	71.1621	81.4745	75.3539	51.4102	76.3264	133.923	144.714	136.55
ENSTGUG00000001539	1623.22	2135.4	2474.65	1980.35	1054.75	554.745	1056.99	542.576	2747.75	2054.52	2237.75	3171.75
ENSTGUG00000001540	211.382	477.168	1101.72	332.69	262.102	437.326	460.27	194.568	216.729	649.888	602.266	542.871
ENSTGUG00000001541	6.05679	7.2142	3.89301	6.91048	11.2732	5.99077	9.16466	4.74556	7.53841	1.03816	6.38445	11.1017
ENSTGUG00000001542	0.605679	1.0306	0	0.987211	0.704575	0	1.0183	0.790927	0	1.03816	2.12815	0
ENSTGUG00000001543	12.1136	9.2754	16.8697	1.97442	7.04575	10.7834	0	1.58185	6.5961	2.07632	6.38445	0
ENSTGUG00000001544	287.092	573.014	852.568	566.659	469.247	581.105	559.045	218.296	620.976	481.706	543.742	585.058
ENSTGUG00000001545	20.5931	25.765	22.0604	42.4501	36.6379	33.5483	31.5672	31.6371	30.1536	23.8777	34.0504	35.5253
ENSTGUG00000001546	1537.82	2771.28	3030.06	2266.64	2198.27	5261.1	3075.25	2555.48	2003.33	2501.96	2427.15	2245.87
ENSTGUG00000001547	802.524	3290.71	2954.79	2279.47	1939.7	2727	2481.59	1617.44	2715.71	2252.81	2018.55	1715.21
ENSTGUG00000001548	204.114	325.67	329.608	252.726	212.782	287.557	253.556	216.714	277.979	365.432	333.055	334.16
ENSTGUG00000001549	5.45111	11.3366	5.19067	6.91048	9.86405	7.18893	4.07318	15.0276	5.6538	4.15264	9.57667	2.22033
ENSTGUG00000001550	0	0	0	0	0.704575	0	7.12807	35.5917	1.8846	0	1.06407	0
ENSTGUG00000001551	0	0	0	0	0.704575	0	1.0183	8.70019	0	0	0	0
ENSTGUG00000001552	775.269	881.163	1055	935.876	756.009	546.358	758.631	257.842	1260.8	1041.27	1135.37	1387.71
ENSTGUG00000001553	1174.41	1859.2	2116.5	1439.35	581.979	233.64	522.386	476.138	1373.87	2169.75	1828.08	1998.3
ENSTGUG00000001554	166.562	236.007	175.185	213.238	249.42	206.083	257.629	390.718	326.036	219.052	178.765	166.525
ENSTGUG00000001555	1758.89	2806.32	2255.35	2183.71	3148.75	3030.13	2703.58	2527.01	3074.73	2431.37	2515.47	2296.93
ENSTGUG00000001556	767.395	611.146	811.043	388.961	475.588	582.303	618.106	282.361	394.824	475.477	300.069	588.388
ENSTGUG00000001557	52.0884	537.973	1160.12	388.961	164.166	720.091	457.215	198.523	245.94	556.454	510.756	461.829
ENSTGUG00000001558	80.5553	31.9486	27.251	27.6419	24.6601	58.7096	65.1709	102.82	54.6534	32.183	11.7048	36.6355
ENSTGUG00000001559	0	0	0	1.97442	0	0	10.183	87.7928	0	0	0	0
ENSTGUG00000001560	2025.39	4097.67	6184.69	3938.97	3817.39	5336.58	4204.54	1703.66	4294.06	5505.36	4070.09	5415.39
ENSTGUG00000001561	102.965	317.425	358.157	166.839	147.961	147.373	232.172	221.459	150.768	325.982	286.236	384.118
ENSTGUG00000001562	1.81704	0	0	0.987211	0	1.19815	0	0.790927	0	0	0	0
ENSTGUG00000001563	649.893	713.175	813.638	607.135	546.75	155.76	398.154	252.306	874.455	642.621	656.534	841.506
ENSTGUG00000001564	0	0	0	0	0	1.19815	0	0	0	0	0	0
ENSTGUG00000001565	460.921	655.462	206.329	539.017	512.226	246.82	334.001	275.242	526.746	446.409	262.827	308.626
ENSTGUG00000001566	145.969	16.4896	29.8464	32.578	49.3203	57.5114	39.7135	110.73	38.6343	32.183	23.4096	38.8558
ENSTGUG00000001567	0.605679	0	0	0	0.704575	0	0	0	0	0	0	0
ENSTGUG00000001568	10.9022	4.1224	12.9767	15.7954	20.4327	3.59446	2.03659	8.70019	2.8269	1.03816	2.12815	0
ENSTGUG00000001569	0	0	0	0	0	1.19815	0	4.74556	0	0	0	0
ENSTGUG00000001570	3353.04	1365.55	1151.03	1863.85	2250.41	1835.57	1242.32	1153.96	1656.56	1353.76	1504.6	1213.41
ENSTGUG00000001571	0	0	0	0	0	1.19815	0	3.16371	0	0	0	1.11017
ENSTGUG00000001572	1030.87	4.1224	11.679	13.821	3929.42	10891.2	86974.7	340380	11970	2016.11	5782.18	2122.64
ENSTGUG00000001573	77.5269	18.5508	23.358	43.4373	42.2745	13.1797	10.183	16.6095	21.6729	22.8395	19.1533	18.8728
ENSTGUG00000001574	0	0	0	0	0.704575	0	0	1.58185	0	0	1.06407	2.22033
ENSTGUG00000001575	1.21136	0	0	0	2.11373	0	0	1.58185	0	0	0	0
ENSTGUG00000001576	1652.9	3489.61	4788.4	3565.81	2860.58	3426.72	3092.57	1793.03	4037.76	3431.12	3443.35	3464.83
ENSTGUG00000001577	406.41	1608.77	2813.35	1133.32	1327.42	1943.41	2172.03	4293.94	1369.16	2175.98	1531.2	2158.16
ENSTGUG00000001578	65.4133	128.825	137.553	115.504	113.437	166.543	173.11	52.9921	137.576	173.373	147.906	146.542
ENSTGUG00000001579	116.29	45.3464	45.4184	70.092	62.0026	77.88	86.5552	224.623	34.8651	31.1448	52.1397	36.6355
ENSTGUG00000001580	1420.92	3656.57	3424.55	2541.08	1702.25	1111.89	911.375	1501.97	3500.65	3299.27	3459.31	3115.13
ENSTGUG00000001581	746.802	1083.16	1363.85	1182.68	782.078	572.718	1044.77	414.445	874.455	1066.19	722.507	1018.02
ENSTGUG00000001582	2326.41	1428.41	1806.35	1669.37	2002.4	2939.07	6268.63	14996.8	1941.14	1806.4	1878.09	1510.94
ENSTGUG00000001583	92.0632	126.764	119.386	206.327	112.027	67.0966	96.7381	307.67	326.036	59.1751	121.305	235.355
ENSTGUG00000001584	0	1.0306	2.59534	0.987211	0.704575	1.19815	0	0.790927	0.942301	2.07632	0	1.11017
ENSTGUG00000001585	1090.22	1545.9	2632.97	1202.42	861.695	1625.9	2099.73	1145.26	1113.8	2382.58	1905.76	2228.1
ENSTGUG00000001586	205.931	107.182	63.5858	112.542	100.05	128.202	61.0978	60.1104	81.9802	74.7475	122.369	56.6185
ENSTGUG00000001587	500.896	1286.19	1693.46	1019.79	875.082	180.921	478.599	586.867	763.264	1614.34	1500.35	1317.77
ENSTGUG00000001588	774.057	50.4994	38.9301	136.235	92.2993	2.39631	40.7318	25.3096	97.9993	28.0303	71.293	56.6185
ENSTGUG00000001589	0.605679	1.0306	0	0.987211	1.40915	2.39631	6.10978	31.6371	2.8269	0	1.06407	0
ENSTGUG00000001590	0.605679	3.0918	1.29767	0	0	0	1.0183	3.16371	0	1.03816	0	0
ENSTGUG00000001591	66.019	176.233	171.292	110.568	123.301	143.779	165.982	139.203	164.903	197.25	162.803	159.864
ENSTGUG00000001592	190.789	458.617	560.593	387.974	235.328	103.041	171.074	136.039	467.381	607.323	343.696	535.1
ENSTGUG00000001593	27.2555	178.294	80.4555	87.8618	45.7974	15.576	39.7135	98.0749	102.711	117.312	120.24	82.1523
ENSTGUG00000001594	100.543	146.345	266.022	197.442	107.8	333.087	252.537	414.445	97.057	187.907	237.289	192.059
ENSTGUG00000001595	19.9874	6.1836	9.08368	6.91048	11.9778	20.3686	18.3293	66.4378	14.1345	10.3816	9.57667	5.55083
ENSTGUG00000001596	45.4259	2.0612	7.78601	9.87211	10.5686	3.59446	4.07318	0.790927	10.3653	5.1908	6.38445	4.44067
ENSTGUG00000001597	18.776	8.2448	10.3813	12.8337	6.34118	1.19815	4.07318	22.9369	11.3076	2.07632	14.897	4.44067
ENSTGUG00000001598	0	1.0306	2.59534	0	0.704575	0	0	0	0	2.07632	2.12815	3.3305
ENSTGUG00000001599	6.66247	6.1836	3.89301	3.94884	9.15948	0	0	4.74556	9.42301	4.15264	3.19222	1.11017
ENSTGUG00000001600	4.84543	4.1224	0	0.987211	2.8183	2.39631	7.12807	37.1735	2.8269	1.03816	2.12815	0
ENSTGUG00000001601	0	0	0	1.97442	0	4.79262	1.0183	14.2367	0.942301	3.11448	2.12815	3.3305
ENSTGUG00000001602	6.05679	1.0306	0	5.92327	4.22745	1.19815	6.10978	39.5463	4.7115	0	2.12815	2.22033
ENSTGUG00000001603	293.148	194.783	225.794	194.481	183.894	164.147	185.33	153.44	207.306	254.349	183.021	245.347
ENSTGUG00000001604	1166.54	3814.25	4018.88	3842.22	1724.1	4850.13	3213.74	1596.88	2181.43	3861.95	4442.51	3211.71
ENSTGUG00000001605	4.84543	1.0306	6.48834	3.94884	2.11373	3.59446	4.07318	24.5187	2.8269	2.07632	1.06407	0
ENSTGUG00000001606	1699.53	4667.59	4700.16	3523.36	2782.37	2770.13	3414.35	4151.57	3599.59	3921.13	4305.25	4139.81
ENSTGUG00000001607	7.26814	28.8568	114.195	36.5268	7.75033	104.239	36.6587	20.5641	16.9614	35.2974	101.087	44.4067
ENSTGUG00000001608	125.981	141.192	377.622	121.427	104.277	76.6819	65.1709	47.4556	105.538	110.045	89.3823	66.61
ENSTGUG00000001609	0	0	0	0	0	0	0	0	0	0	0	0
ENSTGUG00000001610	0	0	0	0	0	0	0	0	0	0	0	0
ENSTGUG00000001611	211.382	1958.14	3063.8	808.526	865.923	194.101	539.697	1078.03	1796.02	2044.14	1429.05	2167.04
ENSTGUG00000001612	1574.16	2225.07	2669.3	1817.46	1287.26	684.146	1287.13	707.088	2897.57	2229.97	2386.72	2736.56
ENSTGUG00000001613	3.63407	1.0306	2.59534	3.94884	6.34118	7.18893	11.2013	56.1558	5.6538	0	3.19222	2.22033
ENSTGUG00000001614	9.69086	1.0306	1.29767	3.94884	4.93203	0	1.0183	30.0552	0.942301	1.03816	0	0
ENSTGUG00000001615	26.6499	24.7344	20.7627	29.6163	39.4562	11.9815	1.0183	34.8008	10.3653	3.11448	6.38445	11.1017
ENSTGUG00000001616	46.0316	49.4688	63.5858	61.2071	57.0706	33.5483	43.7867	81.4654	39.5766	66.4422	38.3067	48.8473
ENSTGUG00000001618	0	0	0	0.987211	0	0	0	0	0	0	0	0
ENSTGUG00000001619	3.63407	1.0306	1.29767	1.97442	0.704575	1.19815	0	4.74556	4.7115	2.07632	3.19222	3.3305
ENSTGUG00000001620	93.8802	17.5202	20.7627	27.6419	47.2065	45.5299	133.397	904.029	28.269	10.3816	21.2815	14.4322
ENSTGUG00000001621	1.81704	0	0	0.987211	0	1.19815	12.2196	166.095	0.942301	0	2.12815	0
ENSTGUG00000001622	26.0442	39.1628	32.4417	52.3222	47.9111	25.1612	17.311	28.4734	26.3844	37.3737	32.9863	34.4152
ENSTGUG00000001623	0	0	0	0	0	0	0	0	0	0	0	0
ENSTGUG00000001624	488.177	1263.52	1318.43	1248.82	1574.73	2246.54	1149.66	531.503	1546.32	1256.17	1229.01	1065.76
ENSTGUG00000001625	15.142	12.3672	14.2744	7.89769	18.319	8.38708	11.2013	27.6824	15.0768	6.22896	10.6407	3.3305
ENSTGUG00000001626	763.761	1260.42	1558.5	1093.83	1441.56	1121.47	1118.09	605.85	816.032	1358.95	1243.9	1087.96
ENSTGUG00000001628	81.7666	173.141	155.72	131.299	85.2536	50.3225	99.793	84.6291	109.307	96.5489	137.266	142.101
ENSTGUG00000001629	730.448	4295.54	6196.37	4483.91	2506.17	6972.06	5748.28	2194.82	3486.51	4301.1	6192.92	4647.16
ENSTGUG00000001630	513.01	450.372	188.162	414.629	471.361	303.133	220.97	253.887	418.381	242.929	322.415	249.787
ENSTGUG00000001631	662.612	238.069	206.329	371.191	305.786	28.7557	65.1709	249.933	289.286	241.891	300.069	274.211
ENSTGUG00000001632	161.716	129.856	177.781	108.593	106.391	230.046	265.775	483.256	128.153	133.923	129.817	185.398
ENSTGUG00000001633	1175.62	2785.71	3259.74	2205.43	2112.32	1700.18	2289.13	1116.79	3396.99	3507.94	2499.51	3423.75
ENSTGUG00000001634	943.042	487.474	330.905	609.109	858.173	512.81	457.215	256.26	663.38	333.249	472.449	306.406
ENSTGUG00000001635	0	11.3366	6.48834	3.94884	4.93203	3.59446	6.10978	0.790927	10.3653	2.07632	4.2563	11.1017
ENSTGUG00000001636	4.23975	2.0612	1.29767	1.97442	0.704575	5.99077	6.10978	21.355	0.942301	3.11448	1.06407	2.22033
ENSTGUG00000001637	111.445	29.8874	16.8697	53.3094	104.277	34.7465	42.7684	24.5187	83.8648	22.8395	27.6659	23.3135
ENSTGUG00000001638	0.605679	0	0	0.987211	0	0	0	0.790927	1.8846	1.03816	2.12815	1.11017
ENSTGUG00000001639	0	0	0	0	0	0	0	0	0	0	0	0
ENSTGUG00000001640	167.773	139.131	158.316	178.685	90.8902	75.4837	96.7381	90.1656	168.672	106.93	130.881	117.678
ENSTGUG00000001641	906.701	1891.15	1380.72	1312	1313.33	3188.29	2034.56	1324.01	1371.05	1472.11	1344.99	1334.42
ENSTGUG00000001642	0	0	0	0	0.704575	2.39631	0	0	0	0	0	0
ENSTGUG00000001643	0	0	0	0	0.704575	1.19815	0	0	0	0	0	0
ENSTGUG00000001644	26.0442	19.5814	9.08368	12.8337	37.3425	52.7188	95.7198	548.903	28.269	8.30528	17.0252	5.55083
ENSTGUG00000001645	5.45111	4.1224	3.89301	1.97442	12.6824	3.59446	6.10978	2.37278	11.3076	3.11448	8.5126	1.11017
ENSTGUG00000001647	0	1.0306	0	0	1.40915	0	0	0	0.942301	1.03816	1.06407	0
ENSTGUG00000001648	906.095	1339.78	1969.86	1260.67	1306.99	1297.6	1547.81	722.116	1553.85	2280.84	1707.84	2299.15
ENSTGUG00000001649	0	5.153	3.89301	4.93605	1.40915	0	1.0183	2.37278	1.8846	4.15264	2.12815	4.44067
ENSTGUG00000001650	60.5679	78.3256	131.065	113.529	99.3451	134.193	249.483	363.035	166.787	109.007	98.959	109.906
ENSTGUG00000001651	33.918	62.8666	60.9904	63.1815	40.8654	34.7465	64.1527	40.3373	28.269	63.3277	87.2541	68.8303
ENSTGUG00000001652	0	0	0	0	0	1.19815	5.09148	15.0276	0.942301	1.03816	0	0
ENSTGUG00000001653	98.1199	18.5508	29.8464	55.2838	52.8431	9.58523	9.16466	176.377	27.3267	19.725	8.5126	14.4322
ENSTGUG00000001654	32.7066	22.6732	20.7627	18.757	14.0915	23.9631	40.7318	37.1735	12.2499	22.8395	26.6019	15.5423
ENSTGUG00000001655	59.3565	45.3464	37.6324	24.6803	53.5477	43.1336	42.7684	44.2919	32.0382	58.1369	34.0504	41.0762
ENSTGUG00000001656	1191.98	2010.7	1895.89	1805.61	1849.51	1473.73	660.874	1004.48	1846.91	1994.3	2148.37	1620.84
ENSTGUG00000001657	393.691	1121.29	1388.51	920.081	637.641	1035.21	628.289	344.053	1264.57	1825.08	423.502	1315.55
ENSTGUG00000001658	1.81704	2.0612	0	0.987211	1.40915	2.39631	0	0.790927	0.942301	1.03816	2.12815	1.11017
ENSTGUG00000001659	3.02839	0	0	0	0	0	0	0	0	0	0	0
ENSTGUG00000001660	90.8518	80.3868	96.0275	74.0408	81.0261	82.6726	62.1161	125.757	101.768	68.5185	55.3319	62.1693
ENSTGUG00000001661	81.7666	213.334	153.125	143.146	197.986	396.589	1350.26	3008.68	461.727	84.0909	164.932	56.6185
ENSTGUG00000001662	24.8328	83.4786	18.1674	49.3605	20.4327	88.6634	45.8233	71.1834	70.6725	65.4041	90.4464	44.4067
ENSTGUG00000001663	387.634	371.016	524.258	387.974	371.311	871.058	577.374	957.021	311.902	501.431	454.36	478.482
ENSTGUG00000001664	316.164	46.377	23.358	68.1176	125.414	167.742	151.726	103.611	97.9993	21.8014	142.586	37.7457
ENSTGUG00000001665	298.6	448.311	633.262	214.225	414.995	379.815	398.154	690.479	207.306	684.147	248.994	371.906
ENSTGUG00000001666	335.546	112.335	141.446	121.427	195.167	98.2486	129.324	104.402	146.999	240.853	173.444	230.915
ENSTGUG00000001667	1121.11	4609.87	6196.37	3815.57	2967.67	3364.42	5783.92	888.21	4283.7	5280.08	4526.57	7429.23
ENSTGUG00000001668	0	1.0306	0	1.97442	0	5.99077	1.0183	0.790927	1.8846	1.03816	0	0
ENSTGUG00000001669	0.605679	0	2.59534	0	4.22745	0	0	15.0276	1.8846	5.1908	2.12815	0
ENSTGUG00000001670	12.7193	2.0612	3.89301	5.92327	7.75033	9.58523	52.9514	518.057	21.6729	1.03816	6.38445	9.9915
ENSTGUG00000001671	458.499	180.355	137.553	332.69	457.974	128.202	110.994	151.858	120.614	334.287	144.714	167.635
ENSTGUG00000001672	4.23975	2.0612	7.78601	1.97442	4.22745	2.39631	4.07318	4.74556	2.8269	1.03816	2.12815	4.44067
ENSTGUG00000001673	1251.94	1761.3	2485.04	1824.37	1456.36	1740.92	2354.3	941.203	2126.77	2363.89	1733.38	2870.89
ENSTGUG00000001674	235.609	1478.91	901.88	1073.1	1001.91	1137.05	597.74	449.246	704.841	1457.58	736.34	651.668
ENSTGUG00000001675	57.5395	123.672	175.185	113.529	118.369	159.355	142.561	257.051	111.191	131.846	170.252	153.203
ENSTGUG00000001676	62.9906	61.836	86.9438	171.775	257.17	43.1336	105.903	53.783	55.5957	82.0146	45.7552	21.0932
ENSTGUG00000001677	1.21136	5.153	3.89301	2.96163	2.11373	1.19815	2.03659	16.6095	9.42301	4.15264	3.19222	8.88133
ENSTGUG00000001678	148.391	206.12	276.403	197.442	191.644	410.967	378.806	424.728	191.287	251.235	160.675	286.423
ENSTGUG00000001679	72.0758	63.8972	125.874	71.0792	64.1163	85.0689	113.031	39.5463	66.9033	131.846	51.0756	126.559
ENSTGUG00000001680	654.739	234.977	207.627	334.664	382.584	101.843	183.293	170.84	297.767	232.548	264.955	197.61
ENSTGUG00000001681	66.6247	160.774	206.329	203.365	171.916	124.608	159.872	278.406	227.094	254.349	189.405	210.932
ENSTGUG00000001682	56.3281	59.7748	44.1207	51.335	41.5699	104.239	75.3539	101.239	68.7879	24.9158	46.8193	35.5253
ENSTGUG00000001683	1274.95	3945.14	5661.73	4300.29	2396.26	6020.72	3989.68	1411.8	2575.31	5159.65	3824.29	4528.37
ENSTGUG00000001684	29.0726	12.3672	7.78601	15.7954	15.5007	21.5668	27.494	83.8382	17.9037	17.6487	9.57667	6.661
ENSTGUG00000001685	184.126	311.241	240.069	228.046	246.601	224.055	239.3	293.434	219.556	252.273	228.776	184.288
ENSTGUG00000001686	0	0	0	0	0	0	0	6.32741	0	0	0	0
ENSTGUG00000001687	210.171	384.414	384.11	346.511	352.992	170.138	308.544	300.552	456.074	487.935	404.348	410.762
ENSTGUG00000001688	1206.51	2264.23	1302.86	1484.77	1475.38	1157.42	1245.38	1023.46	2718.54	1237.49	1423.73	1530.92
ENSTGUG00000001689	203.508	341.129	298.464	241.867	306.49	112.626	269.848	189.822	237.46	282.379	285.172	190.949
ENSTGUG00000001690	57.5395	1.0306	3.89301	7.89769	7.75033	9.58523	7.12807	39.5463	11.3076	12.4579	10.6407	7.77117
ENSTGUG00000001691	0.605679	0	0	0	0	1.19815	1.0183	6.32741	0	0	0	0
ENSTGUG00000001692	0	0	0	0	0	1.19815	0	0	0	0	0	0
ENSTGUG00000001694	0	0	0	0	0.704575	0	0	3.16371	0	0	0	0
ENSTGUG00000001695	1.21136	0	0	0	0	0	10.183	295.807	1.8846	1.03816	0	0
ENSTGUG00000001696	760.127	1467.57	2887.31	1518.33	975.132	1889.49	1902.18	817.027	1251.38	2356.62	2165.39	1889.5
ENSTGUG00000001697	0	0	0	0	0.704575	1.19815	0	5.53649	0	0	0	0
ENSTGUG00000001698	0.605679	0	1.29767	3.94884	0.704575	0	0	0.790927	2.8269	3.11448	5.32037	1.11017
ENSTGUG00000001699	11.5079	0	0	0.987211	37.3425	95.8523	744.374	2072.23	96.1147	16.6106	38.3067	15.5423
ENSTGUG00000001700	3.63407	1.0306	0	1.97442	9.86405	5.99077	0	28.4734	2.8269	1.03816	3.19222	3.3305
ENSTGUG00000001701	6.05679	9.2754	12.9767	12.8337	5.6366	8.38708	6.10978	6.32741	13.1922	8.30528	7.44852	14.4322
ENSTGUG00000001702	0	0	0	0	0	0	0	0	0	0	0	0
ENSTGUG00000001703	0.605679	1.0306	0	0	0	1.19815	0	9.49112	3.7692	0	1.06407	0
ENSTGUG00000001704	273.161	532.82	577.463	355.396	274.08	303.133	335.019	118.639	260.075	484.821	561.832	469.6
ENSTGUG00000001705	0	0	0	0	0	0	0	6.32741	0	0	1.06407	0
ENSTGUG00000001706	6.05679	0	2.59534	0	3.52288	4.79262	3.05489	1.58185	6.5961	6.22896	1.06407	1.11017
ENSTGUG00000001707	192	53.5912	31.144	88.849	114.141	53.9169	71.2807	109.148	68.7879	122.503	78.7415	52.1778
ENSTGUG00000001708	720.152	2284.84	3098.83	2009.96	1287.26	1950.6	1408.3	892.165	1879.89	2419.95	2115.38	2611.11
ENSTGUG00000001709	377.338	315.364	260.831	292.214	357.22	164.147	291.233	427.891	417.439	320.791	306.454	363.024
ENSTGUG00000001710	10.9022	27.8262	35.0371	14.8082	6.34118	46.728	9.16466	4.74556	11.3076	22.8395	9.57667	19.983
ENSTGUG00000001711	53.9054	21.6426	19.465	38.5012	38.7516	51.5206	43.7867	113.893	19.7883	20.7632	15.9611	23.3135
ENSTGUG00000001712	0	0	0	0	0	0	0	0	0	0	0	0
ENSTGUG00000001713	161.716	170.049	177.781	214.225	163.461	93.456	86.5552	113.102	187.518	179.602	127.689	208.711
ENSTGUG00000001714	1206.51	885.286	849.973	903.298	975.132	865.067	882.863	1038.49	851.84	852.329	778.903	1063.54
ENSTGUG00000001715	0	1.0306	1.29767	0	0	0	0	3.95463	0.942301	0	0	0
ENSTGUG00000001716	0	0	1.29767	0	0	1.19815	1.0183	2.37278	0.942301	0	0	0
ENSTGUG00000001717	0	0	0	0	0	0	0	0	0	0	0	0
ENSTGUG00000001718	35.735	50.4994	93.4321	22.7059	36.6379	2.39631	29.5306	17.4004	49.9419	82.0146	43.6271	75.4913
ENSTGUG00000001719	65.4133	62.8666	38.9301	124.389	50.0248	33.5483	23.4208	33.2189	66.9033	32.183	56.396	61.0592
ENSTGUG00000001720	0	1.0306	2.59534	0.987211	0.704575	1.19815	10.183	22.9369	3.7692	3.11448	0	3.3305
ENSTGUG00000001721	115.685	96.8764	62.2881	146.107	67.6392	29.9539	36.6587	53.783	115.903	61.2514	62.7804	73.271
ENSTGUG00000001722	1631.7	1743.78	1611.7	1544.99	1581.07	1579.17	1680.19	1578.69	1920.41	1652.75	1687.62	1750.73
ENSTGUG00000001723	113.262	57.7136	80.4555	89.8362	51.434	14.3779	27.494	158.185	81.0379	62.2896	46.8193	91.0336
ENSTGUG00000001724	3.02839	0	0	1.97442	1.40915	0	3.05489	1.58185	0	2.07632	1.06407	0
ENSTGUG00000001725	2.42271	4.1224	3.89301	3.94884	4.93203	3.59446	2.03659	5.53649	4.7115	4.15264	2.12815	4.44067
ENSTGUG00000001727	208.959	672.982	968.061	634.777	343.128	546.358	704.661	226.205	471.15	611.476	652.278	552.863
ENSTGUG00000001728	606.89	255.589	267.32	437.334	412.176	369.031	929.704	2413.91	345.824	282.379	320.287	254.228
ENSTGUG00000001729	818.272	492.627	448.993	572.582	777.851	917.786	657.819	805.163	518.265	528.423	438.399	386.338
ENSTGUG00000001730	32.101	13.3978	12.9767	25.6675	22.5464	10.7834	17.311	14.2367	11.3076	20.7632	20.2174	22.2033
ENSTGUG00000001731	637.174	316.394	229.687	430.424	456.565	295.944	455.178	805.163	340.171	319.753	336.248	333.05
ENSTGUG00000001732	148.391	402.965	416.552	350.46	209.259	71.8893	135.433	228.578	390.112	388.272	341.568	455.168
ENSTGUG00000001733	15.142	15.459	5.19067	9.87211	16.9098	34.7465	16.2927	107.566	14.1345	7.26712	12.7689	11.1017
ENSTGUG00000001734	1.81704	0	1.29767	0.987211	0.704575	0	0	0.790927	1.8846	0	1.06407	1.11017
ENSTGUG00000001735	89.0348	122.641	127.172	95.7595	97.9359	64.7003	76.3722	189.031	174.326	114.198	107.472	190.949
ENSTGUG00000001736	0	0	0	0	0	0	0	0	0	0	0	0
ENSTGUG00000001737	152.631	534.882	205.032	285.304	233.214	230.046	309.562	105.984	158.307	552.301	341.568	621.693
ENSTGUG00000001738	293.148	160.774	188.162	244.828	247.306	79.0782	97.7564	339.307	452.304	116.274	218.135	159.864
ENSTGUG00000001739	331.912	704.931	503.495	602.199	510.112	907.003	687.35	889.001	364.67	759.933	660.791	710.507
ENSTGUG00000001740	0	1.0306	0	1.97442	0.704575	0	1.0183	3.16371	0	1.03816	0	0
ENSTGUG00000001741	0	2.0612	0	0	0.704575	0	0	3.16371	0.942301	0	1.06407	1.11017
ENSTGUG00000001742	0	0	0	0	0.704575	0	0	0.790927	0	0	0	0
ENSTGUG00000001743	1476.64	2245.68	873.331	2859.95	4168.27	2318.43	2112.96	2042.96	2993.69	2016.11	1452.46	4077.64
ENSTGUG00000001744	0.605679	0	0	0	0	4.79262	0	1.58185	0	0	0	0
ENSTGUG00000001745	111.445	91.7234	141.446	155.979	152.893	56.3132	50.9148	208.014	340.171	104.854	192.598	156.533
ENSTGUG00000001746	10.9022	14.4284	19.465	9.87211	11.2732	3.59446	8.14637	61.6923	10.3653	12.4579	21.2815	22.2033
ENSTGUG00000001747	38.1578	15.459	10.3813	15.7954	22.5464	5.99077	10.183	65.6469	7.53841	4.15264	8.5126	9.9915
ENSTGUG00000001748	61.7792	18.5508	12.9767	37.514	28.8876	22.7649	24.4391	185.077	45.2304	16.6106	21.2815	29.9745
ENSTGUG00000001749	4035.64	4897.41	7883.34	4941.98	3704.66	8692.61	7099.56	7456.06	3128.44	6287.1	6107.79	5059.03
ENSTGUG00000001750	0.605679	0	0	0.987211	1.40915	2.39631	1.0183	2.37278	0.942301	0	0	1.11017
ENSTGUG00000001751	0	0	0	0	0	0	0	0	0	0	0	0
ENSTGUG00000001752	565.098	485.413	446.398	471.887	412.176	345.068	482.672	496.702	393.882	445.371	489.474	478.482
ENSTGUG00000001753	0	0	0	0	0.704575	0	0	3.16371	0	0	0	0
ENSTGUG00000001754	0	0	0	0	0.704575	0	0	0	0	0	0	0
ENSTGUG00000001755	58.7508	21.6426	19.465	29.6163	29.5922	19.1705	45.8233	151.858	32.0382	14.5342	25.5378	19.983
ENSTGUG00000001756	84.1893	165.927	163.506	110.568	76.0941	20.3686	42.7684	112.312	118.73	170.258	150.035	164.305
ENSTGUG00000001757	0	0	0	0	0	0	0	0	0	0	0	0
ENSTGUG00000001758	12.1136	2.0612	14.2744	7.89769	5.6366	1.19815	8.14637	15.8185	26.3844	4.15264	2.12815	4.44067
ENSTGUG00000001759	540.871	2788.8	1122.48	1519.32	1514.13	1577.97	1188.35	794.881	1695.2	953.031	1825.95	1367.73
ENSTGUG00000001760	1439.7	2116.85	2046.42	1638.77	1664.21	1939.81	2125.18	3039.53	2136.2	1914.37	1960.03	1626.39
ENSTGUG00000001761	0	0	0	0	0	0	0	1.58185	0	0	0	0
ENSTGUG00000001762	1329.46	3106.23	4392.61	3235.09	1986.9	2861.19	3171.99	1485.36	3159.53	5188.72	4103.07	4095.4
ENSTGUG00000001763	38.7634	15.459	11.679	11.8465	18.319	27.5575	78.4088	243.605	15.0768	8.30528	19.1533	14.4322
ENSTGUG00000001764	7.26814	10.306	12.9767	6.91048	5.6366	8.38708	14.2561	3.95463	15.0768	15.5724	9.57667	11.1017
ENSTGUG00000001765	225.312	436.975	420.445	661.431	389.63	113.825	273.922	290.27	380.689	474.439	476.706	462.939
ENSTGUG00000001766	274.978	834.786	936.917	808.526	740.508	1260.46	1004.04	443.71	715.206	713.216	722.507	593.939
ENSTGUG00000001767	123.558	47.4076	33.7394	49.3605	26.7739	46.728	35.6404	72.7652	34.8651	25.954	38.3067	26.644
ENSTGUG00000001768	452.442	589.503	567.081	432.398	286.058	121.014	156.818	296.597	543.707	649.888	599.074	680.532
ENSTGUG00000001769	289.514	135.009	103.813	158.941	195.167	427.741	606.904	1336.67	224.268	116.274	141.522	118.788
ENSTGUG00000001770	117.502	53.5912	29.8464	48.3733	81.0261	101.843	84.5186	306.879	48.9996	52.9461	44.6911	34.4152
ENSTGUG00000001771	121.136	87.601	116.79	133.273	104.982	137.788	113.031	181.913	96.1147	105.892	93.6386	67.7202
ENSTGUG00000001772	223.495	566.83	451.589	594.301	416.404	372.626	411.392	135.248	505.073	333.249	285.172	419.643
ENSTGUG00000001773	443.962	993.499	848.675	732.51	668.642	1044.79	767.795	522.802	810.379	869.978	749.109	671.651
ENSTGUG00000001774	200.48	373.077	362.05	330.716	100.05	16.7742	37.677	174.795	400.478	312.486	343.696	346.372
ENSTGUG00000001775	423.369	625.574	655.323	579.493	587.616	886.634	557.008	550.485	564.438	534.652	436.271	488.473
ENSTGUG00000001776	7.87382	3.0918	10.3813	0.987211	0.704575	1.19815	7.12807	41.1282	8.48071	7.26712	9.57667	5.55083
ENSTGUG00000001777	901.856	2497.14	5568.3	2479.87	1104.07	3632.8	2585.45	1122.32	1486.01	3214.14	3346.52	2485.66
ENSTGUG00000001778	522.701	590.534	686.467	599.237	469.952	123.41	236.245	151.067	764.206	524.271	344.76	575.066
ENSTGUG00000001779	407.622	515.3	657.918	613.058	559.433	827.925	639.49	630.368	480.573	737.093	656.534	371.906
ENSTGUG00000001780	640.808	2549.71	1780.4	1892.48	1454.95	3395.57	2248.4	1413.39	1731.01	1449.27	2115.38	1248.94
ENSTGUG00000001781	0	5.153	2.59534	1.97442	0	3.59446	1.0183	2.37278	3.7692	0	2.12815	4.44067
ENSTGUG00000001782	2856.38	5592.04	7039.85	7137.53	2833.1	6295.1	4589.46	2983.37	2569.65	4449.55	4813.87	3754.58
ENSTGUG00000001783	0.605679	0	0	0	2.8183	0	1.0183	14.2367	0	1.03816	0	2.22033
ENSTGUG00000001784	137.489	150.468	175.185	154.005	95.8222	20.3686	50.9148	52.9921	228.037	125.617	91.5104	147.652
ENSTGUG00000001785	82.3723	49.4688	46.7161	78.9769	71.1621	10.7834	22.4025	45.0828	30.1536	25.954	19.1533	24.4237
ENSTGUG00000001786	0	0	0	0	0	0	1.0183	0.790927	0.942301	0	0	1.11017
ENSTGUG00000001787	119.924	52.5606	83.0508	92.7978	169.098	86.2671	78.4088	166.095	88.5763	96.5489	50.0115	75.4913
ENSTGUG00000001788	65.4133	114.397	169.995	102.67	54.2523	57.5114	57.0246	48.2465	109.307	112.121	142.586	144.322
ENSTGUG00000001789	0	0	0	0	0	0	0	0	0	0	0	0
ENSTGUG00000001790	1048.43	1607.74	1777.81	1408.75	1597.98	2317.23	2154.71	1332.71	1518.05	2059.71	1786.58	2170.38
ENSTGUG00000001791	0.605679	0	0	0	0	1.19815	0	0	0	0	0	0
ENSTGUG00000001792	385.817	232.916	478.84	345.524	420.631	243.225	331.965	437.382	313.786	372.699	209.623	345.262
ENSTGUG00000001793	0	0	0	0	0	0	1.0183	0	0	0	0	0
ENSTGUG00000001794	0	0	0	0	0	0	0	0	0	0	0	0
ENSTGUG00000001795	196.846	211.273	151.827	237.918	167.689	33.5483	93.6832	159.767	306.248	157.8	163.868	182.067
ENSTGUG00000001796	179.887	64.9278	120.683	122.414	149.37	77.88	105.903	99.6567	91.4032	87.2054	61.7163	75.4913
ENSTGUG00000001797	413.073	891.469	761.731	1646.67	638.345	2667.09	1250.47	824.145	727.456	1431.62	1658.89	929.209
ENSTGUG00000001798	14.5363	13.3978	1.29767	7.89769	8.4549	9.58523	1.0183	22.1459	12.2499	4.15264	8.5126	8.88133
ENSTGUG00000001799	253.174	43.2852	75.2648	86.8746	139.506	74.2856	51.9331	77.5108	104.595	69.5567	97.8949	55.5083
ENSTGUG00000001800	38.1578	2.0612	5.19067	6.91048	7.04575	5.99077	5.09148	17.4004	6.5961	5.1908	7.44852	0
ENSTGUG00000001801	21.8044	19.5814	9.08368	10.8593	17.6144	22.7649	14.2561	59.3195	16.0191	13.4961	8.5126	16.6525
ENSTGUG00000001802	7.87382	3.0918	1.29767	2.96163	1.40915	4.79262	6.10978	7.90927	3.7692	1.03816	4.2563	5.55083
ENSTGUG00000001803	6.66247	5.153	5.19067	5.92327	11.9778	15.576	47.8599	113.893	18.846	8.30528	11.7048	7.77117
ENSTGUG00000001804	313.136	1066.67	814.936	658.47	512.931	1387.46	782.051	493.538	604.957	883.474	727.827	825.964
ENSTGUG00000001805	606.284	759.552	949.893	795.692	771.51	1878.71	1442.93	1766.93	858.436	1464.84	764.006	970.285
ENSTGUG00000001806	8.4795	5.153	7.78601	0	8.4549	2.39631	5.09148	175.586	0.942301	0	1.06407	24.4237
ENSTGUG00000001807	0.605679	0	0	1.97442	0.704575	2.39631	1.0183	5.53649	0	2.07632	1.06407	1.11017
ENSTGUG00000001808	98.7256	3.0918	7.78601	9.87211	15.5007	4.79262	18.3293	205.641	1.8846	1.03816	7.44852	0
ENSTGUG00000001809	4.23975	1.0306	0	2.96163	2.8183	0	0	36.3826	3.7692	1.03816	2.12815	1.11017
ENSTGUG00000001810	32.101	10.306	2.59534	18.757	12.6824	7.18893	7.12807	31.6371	8.48071	3.11448	3.19222	3.3305
ENSTGUG00000001811	86.0064	27.8262	16.8697	42.4501	29.5922	34.7465	6.10978	39.5463	19.7883	6.22896	11.7048	9.9915
ENSTGUG00000001812	29.0726	9.2754	5.19067	17.7698	23.251	11.9815	12.2196	30.0552	11.3076	8.30528	4.2563	5.55083
ENSTGUG00000001813	82.3723	17.5202	15.572	27.6419	36.6379	49.1243	23.4208	62.4832	33.9228	19.725	17.0252	15.5423
ENSTGUG00000001814	784.96	892.5	1160.12	671.303	1001.2	778.8	692.441	75.9289	677.514	846.1	524.589	1374.39
ENSTGUG00000001815	6.66247	1.0306	0	6.91048	5.6366	2.39631	0	3.95463	0.942301	1.03816	3.19222	0
ENSTGUG00000001816	201.085	89.6622	111.599	144.133	147.256	86.2671	108.958	210.386	56.538	146.381	112.792	129.889
ENSTGUG00000001817	8.4795	0	0	0.987211	2.11373	1.19815	9.16466	9.49112	0.942301	0	1.06407	1.11017
ENSTGUG00000001818	47.2429	24.7344	28.5487	39.4884	45.0928	10.7834	2.03659	4.74556	7.53841	0	1.06407	6.661
ENSTGUG00000001819	11.5079	4.1224	2.59534	6.91048	0.704575	5.99077	2.03659	7.11834	3.7692	1.03816	4.2563	0
ENSTGUG00000001820	2.42271	1.0306	2.59534	2.96163	2.11373	1.19815	0	5.53649	1.8846	0	0	0
ENSTGUG00000001821	228.947	121.611	81.7531	130.312	192.349	75.4837	70.2624	117.057	67.8456	76.8238	68.1008	63.2795
ENSTGUG00000001822	24.2271	48.4382	27.251	45.4117	24.6601	3.59446	13.2378	98.8658	61.2495	31.1448	42.563	42.1863
ENSTGUG00000001823	30.2839	13.3978	5.19067	3.94884	23.251	25.1612	47.8599	321.907	21.6729	5.1908	2.12815	5.55083
ENSTGUG00000001824	215.016	70.0808	86.9438	87.8618	120.482	256.405	302.434	661.215	85.7494	84.0909	93.6386	75.4913
ENSTGUG00000001825	0	0	0	0	0	0	0	0	0	0	0	0
ENSTGUG00000001826	16.959	2.0612	3.89301	10.8593	17.6144	1.19815	3.05489	14.2367	12.2499	1.03816	9.57667	8.88133
ENSTGUG00000001827	376.126	149.437	147.934	158.941	263.511	478.064	518.313	1162.66	216.729	145.342	146.842	146.542
ENSTGUG00000001828	26.6499	4.1224	3.89301	6.91048	9.15948	5.99077	3.05489	40.3373	7.53841	4.15264	6.38445	6.661
ENSTGUG00000001829	2688	2024.1	2640.76	2008.97	1683.93	1762.48	2115	224.623	2226.66	1844.81	1504.6	3467.05
ENSTGUG00000001830	1556.59	2776.44	1899.79	2632.89	2100.34	1803.22	2581.38	1529.65	4964.04	1779.41	2364.37	2381.31
ENSTGUG00000001831	540.871	344.22	273.808	240.879	317.059	430.137	484.709	802.79	366.555	293.799	237.289	266.44
ENSTGUG00000001832	146.574	251.466	311.44	208.301	147.961	146.175	260.684	139.203	185.633	285.494	241.545	213.152
ENSTGUG00000001833	0	0	0	0	0	0	0	0	0	0	0	0
ENSTGUG00000001834	0	0	0	0	0.704575	0	0	1.58185	0	0	0	0
ENSTGUG00000001835	185.943	25.765	18.1674	48.3733	48.6157	44.3317	48.8782	15.0276	59.3649	15.5724	34.0504	12.2118
ENSTGUG00000001836	350.082	48.4382	63.5858	127.35	190.94	248.018	75.3539	53.783	81.0379	41.5264	73.4212	53.288
ENSTGUG00000001837	1.21136	0	0	0	0.704575	3.59446	1.0183	7.11834	1.8846	1.03816	1.06407	0
ENSTGUG00000001838	0	0	0	0	0	0	0	0	0	0	0	0
ENSTGUG00000001839	1.81704	0	0	0	0	0	0	4.74556	0	0	2.12815	0
ENSTGUG00000001840	11.5079	2.0612	3.89301	8.8849	5.6366	5.99077	3.05489	27.6824	0.942301	1.03816	4.2563	1.11017
ENSTGUG00000001841	225.918	136.039	102.516	174.736	154.302	107.834	186.348	236.487	305.305	103.816	119.176	107.686
ENSTGUG00000001842	0	0	0	0	0	0	0	0	0	0	0	0
ENSTGUG00000001843	0	0	0	0	0	0	0	0.790927	0.942301	0	0	0
ENSTGUG00000001844	0	0	1.29767	0	0.704575	4.79262	24.4391	82.2564	1.8846	1.03816	1.06407	0
ENSTGUG00000001845	60.5679	17.5202	19.465	33.5652	50.0248	2.39631	4.07318	90.9566	40.5189	25.954	46.8193	28.8643
ENSTGUG00000001846	0.605679	1.0306	0	0	0	0	0	7.11834	0	0	0	1.11017
ENSTGUG00000001847	0	0	0	0	1.40915	0	0	1.58185	0	0	0	0
ENSTGUG00000001848	39.3691	75.2338	92.1345	51.335	49.3203	73.0874	60.0795	24.5187	44.2881	64.3659	53.2037	72.1608
ENSTGUG00000001849	264.682	4.1224	0	27.6419	16.9098	28.7557	182.275	606.641	139.46	14.5342	34.0504	25.5338
ENSTGUG00000001850	951.521	2257.01	2007.49	1450.21	1148.46	1291.61	1064.12	714.998	1593.43	2180.14	1900.44	2094.88
ENSTGUG00000001851	0.605679	0	0	0	0	0	0	0.790927	0	0	0	1.11017
ENSTGUG00000001852	208.959	60.8054	89.5391	84.9001	114.141	22.7649	43.7867	52.9921	60.3072	43.6027	63.8445	47.7372
ENSTGUG00000001853	6647.32	2813.54	2007.49	4026.83	1907.99	136.59	253.556	1840.49	3823.86	2771.89	3103.91	2592.24
ENSTGUG00000001854	133.855	90.6928	118.088	93.785	93.0039	134.193	149.69	240.442	66.9033	95.5107	76.6134	82.1523
ENSTGUG00000001855	0	0	0	0	0	0	0	2.37278	0	1.03816	1.06407	0
ENSTGUG00000001856	25.4385	8.2448	124.576	6.91048	34.5242	11.9815	19.3476	51.4102	19.7883	11.4198	14.897	9.9915
ENSTGUG00000001857	340.997	439.036	622.881	312.946	486.157	672.165	581.447	226.205	265.729	543.996	302.197	746.032
ENSTGUG00000001858	474.246	591.565	1202.94	543.953	571.41	1057.97	701.606	234.114	311.902	880.359	502.243	1020.24
ENSTGUG00000001859	0.605679	3.0918	1.29767	1.97442	0.704575	4.79262	0	0	3.7692	3.11448	1.06407	4.44067
ENSTGUG00000001860	381.578	433.883	604.714	525.196	643.277	879.445	671.057	718.952	390.112	608.362	470.321	682.752
ENSTGUG00000001861	1.81704	1.0306	5.19067	1.97442	4.22745	3.59446	9.16466	56.1558	1.8846	0	0	2.22033
ENSTGUG00000001862	16.959	13.3978	11.679	7.89769	5.6366	10.7834	4.07318	12.6548	16.9614	4.15264	15.9611	13.322
ENSTGUG00000001863	0.605679	2.0612	0	0	0	1.19815	0	0.790927	0	0	0	0
ENSTGUG00000001864	0	0	0	0	0	0	0	0.790927	0.942301	0	0	0
ENSTGUG00000001865	327.066	980.101	533.342	587.39	283.944	117.419	243.373	325.862	1220.28	454.714	584.177	427.414
ENSTGUG00000001866	1483.91	3441.17	2991.13	3045.55	2883.12	3473.45	3146.53	3824.13	4386.41	3432.16	3169.88	3001.89
ENSTGUG00000001867	43.6089	13.3978	7.78601	22.7059	21.8418	23.9631	18.3293	169.258	10.3653	6.22896	18.0893	14.4322
ENSTGUG00000001868	53.2997	36.071	29.8464	39.4884	27.4784	28.7557	10.183	38.7554	51.8265	32.183	23.4096	31.0847
ENSTGUG00000001869	90.8518	39.1628	23.358	57.2582	73.9804	27.5575	19.3476	0	38.6343	14.5342	67.0367	45.5168
ENSTGUG00000001870	110.234	16.4896	15.572	37.514	57.0706	132.995	36.6587	264.96	33.9228	26.9922	52.1397	9.9915
ENSTGUG00000001871	53.9054	90.6928	55.7997	60.2199	42.9791	10.7834	17.311	18.9822	124.384	64.3659	110.664	97.6946
ENSTGUG00000001872	7226.35	2726.97	2844.49	4394.08	6248.17	4622.48	3144.5	2235.16	3799.36	2755.28	3379.5	2359.1
ENSTGUG00000001873	912.758	625.574	565.784	576.531	388.221	219.262	277.995	245.978	788.706	514.927	574.6	514.007
ENSTGUG00000001874	1551.14	1107.9	593.035	1056.32	1261.89	455.299	576.356	291.852	1290.95	809.765	744.852	712.727
ENSTGUG00000001875	216.833	178.294	157.018	186.583	178.962	61.1059	82.482	100.448	204.479	171.296	130.881	176.516
ENSTGUG00000001876	57.5395	9.2754	7.78601	27.6419	28.8876	74.2856	11.2013	56.9467	9.42301	13.4961	19.1533	8.88133
ENSTGUG00000001877	6.05679	0	0	4.93605	2.11373	0	0	2.37278	1.8846	3.11448	1.06407	2.22033
ENSTGUG00000001878	1453.63	1235.69	1611.7	1246.85	1514.84	1636.68	1531.52	751.38	1312.62	1764.87	1418.41	1549.79
ENSTGUG00000001879	19.9874	7.2142	6.48834	4.93605	5.6366	7.18893	22.4025	158.185	21.6729	6.22896	5.32037	5.55083
ENSTGUG00000001880	169.59	68.0196	36.3347	77.0024	66.9346	10.7834	20.3659	128.13	77.2687	42.5645	78.7415	54.3982
ENSTGUG00000001881	35.1294	55.6524	81.7531	66.1431	76.0941	171.336	56.0063	9.49112	83.8648	47.7553	244.737	53.288
ENSTGUG00000001882	120.53	156.651	291.975	238.905	173.325	83.8708	167.001	60.1104	334.517	203.479	237.289	233.135
ENSTGUG00000001883	0	0	0	0	0.704575	1.19815	0	5.53649	0	0	0	0
ENSTGUG00000001884	5.45111	1.0306	2.59534	6.91048	2.11373	3.59446	2.03659	9.49112	1.8846	1.03816	1.06407	3.3305
ENSTGUG00000001885	15128.6	40919	35028	32642.1	19744.3	43254.6	25497.1	11035.8	45402.9	31329.6	37540.6	35351
ENSTGUG00000001886	18.1704	2.0612	3.89301	3.94884	10.5686	7.18893	1.0183	16.6095	6.5961	1.03816	6.38445	3.3305
ENSTGUG00000001887	0	0	0	0	0	0	0	0	0	0	0	0
ENSTGUG00000001888	52.0884	9.2754	15.572	19.7442	17.6144	21.5668	4.07318	49.8284	15.0768	6.22896	18.0893	12.2118
ENSTGUG00000001889	1296.15	927.54	1520.87	864.797	1035.73	1373.08	1283.05	898.493	790.59	1524.02	1105.57	1368.84
ENSTGUG00000001890	6.66247	2.0612	1.29767	1.97442	2.11373	4.79262	4.07318	10.282	5.6538	2.07632	1.06407	0
ENSTGUG00000001891	1646.23	3462.82	5585.17	3983.4	2283.53	3645.98	3959.14	1335.08	3261.3	4537.8	4863.89	4183.11
ENSTGUG00000001892	4.84543	9.2754	5.19067	11.8465	8.4549	1.19815	2.03659	30.8461	2.8269	1.03816	3.19222	0
ENSTGUG00000001893	274.978	198.906	228.39	239.892	214.191	305.529	238.281	654.096	237.46	95.5107	247.929	207.601
ENSTGUG00000001894	0	0	1.29767	0	0.704575	0	1.0183	16.6095	0	0	0	0
ENSTGUG00000001895	96.9086	196.845	202.436	188.557	135.278	188.11	168.019	156.603	165.845	214.899	233.032	169.855
ENSTGUG00000001896	0	0	0	0.987211	1.40915	0	0	0	0	0	0	0
ENSTGUG00000001897	0	0	0	2.96163	0.704575	1.19815	0	12.6548	0.942301	0	0	0
ENSTGUG00000001898	0.605679	0	1.29767	0	0	0	0	11.073	0	0	0	0
ENSTGUG00000001899	3.63407	5.153	2.59534	1.97442	10.5686	4.79262	3.05489	30.0552	0.942301	1.03816	3.19222	2.22033
ENSTGUG00000001900	14.5363	14.4284	12.9767	10.8593	16.2052	38.3409	19.3476	42.71	8.48071	11.4198	6.38445	8.88133
ENSTGUG00000001901	0.605679	0	0	0	0.704575	0	0	3.95463	0.942301	0	1.06407	0
ENSTGUG00000001902	2522.05	5382.83	3232.49	4105.81	5018.69	3778.98	3901.09	1690.21	11833.4	3164.31	3812.58	3890.02
ENSTGUG00000001903	1471.8	3206.2	2389.01	2510.48	1674.07	436.128	1243.34	972.049	5879.96	2120.96	2694.24	2945.27
ENSTGUG00000001904	76.3155	75.2338	54.5021	72.0664	69.0484	56.3132	67.2075	73.5562	77.2687	129.77	58.5241	91.0336
ENSTGUG00000001905	531.18	321.547	333.501	335.652	304.376	379.815	495.91	711.834	332.632	226.319	225.584	276.431
ENSTGUG00000001906	0	0	1.29767	0	0	0	0	0	0	0	0	0
ENSTGUG00000001907	212.593	65.9584	159.613	120.44	104.277	46.728	50.9148	278.406	61.2495	41.5264	78.7415	35.5253
ENSTGUG00000001908	187.76	283.415	111.599	176.711	82.4353	37.1428	39.7135	177.958	346.767	202.441	134.073	321.948
ENSTGUG00000001909	660.795	1371.73	1855.67	1046.44	1000.5	1145.44	1327.86	524.384	1078.93	1614.34	1396.07	1865.08
ENSTGUG00000001910	0	0	0	0	0	0	0	0	0	0	0	0
ENSTGUG00000001911	230.764	626.605	552.807	419.565	218.418	41.9354	90.6284	272.87	857.494	475.477	488.41	605.041
ENSTGUG00000001912	8.4795	10.306	3.89301	0	2.11373	2.39631	6.10978	9.49112	5.6538	4.15264	5.32037	5.55083
ENSTGUG00000001914	0	4.1224	0	3.94884	0.704575	2.39631	0	0	0	0	0	0
ENSTGUG00000001915	517.855	1080.07	994.014	849.989	756.714	706.911	793.253	583.704	1028.99	1077.61	904.464	963.624
ENSTGUG00000001916	244.694	288.568	221.901	302.087	266.329	342.672	245.409	371.735	179.037	288.608	276.659	314.177
ENSTGUG00000001917	41.7918	34.0098	27.251	21.7186	68.3438	32.3502	53.9697	45.0828	43.3458	32.183	23.4096	21.0932
ENSTGUG00000001918	617.792	343.19	533.342	338.613	508.703	959.722	662.911	654.096	360.901	694.529	486.282	548.422
ENSTGUG00000001919	1.81704	1.0306	0	0.987211	2.11373	3.59446	3.05489	13.4458	2.8269	0	2.12815	1.11017
ENSTGUG00000001920	0	0	0	0.987211	1.40915	0	3.05489	3.95463	0	1.03816	1.06407	0
ENSTGUG00000001921	0	0	0	0.987211	0.704575	0	0	0	0	0	0	0
ENSTGUG00000001922	380.972	165.927	137.553	261.611	345.946	250.414	241.336	124.175	217.671	138.075	222.392	134.33
ENSTGUG00000001923	712.278	1266.61	934.321	1235.99	1431.7	993.27	1039.68	850.246	1634.89	1075.53	1008.74	960.294
ENSTGUG00000001924	2.42271	6.1836	1.29767	0.987211	4.93203	0	4.07318	4.74556	4.7115	6.22896	0	1.11017
ENSTGUG00000001925	591.748	1129.54	1044.62	875.656	848.308	1113.09	656.801	907.193	1509.57	1153.4	692.713	794.879
ENSTGUG00000001926	0	0	0	0	0	3.59446	0	0	0	0	0	0
ENSTGUG00000001927	0.605679	0	0	0	0	1.19815	18.3293	50.6193	0	0	2.12815	0
ENSTGUG00000001928	6.05679	0	3.89301	0	0.704575	5.99077	1.0183	2.37278	0	0	1.06407	1.11017
ENSTGUG00000001929	1.21136	0	0	0	0.704575	0	0	4.74556	0	0	0	0
ENSTGUG00000001930	1022.99	118.519	154.423	218.174	292.399	400.184	564.136	1170.57	247.825	104.854	197.918	111.017
ENSTGUG00000001931	370.07	710.084	639.751	563.697	481.929	248.018	444.995	384.39	745.36	769.276	709.738	649.447
ENSTGUG00000001932	47.2429	120.58	90.8368	87.8618	73.2758	19.1705	45.8233	226.996	99.8839	88.2436	104.279	95.4743
ENSTGUG00000001933	0.605679	0	0	0.987211	0.704575	0	0	11.8639	0.942301	0	0	1.11017
ENSTGUG00000001934	0	0	0	0	0	0	0	0	0	0	0	0
ENSTGUG00000001935	520.278	1363.48	1119.89	1009.92	1062.5	1190.97	1323.78	712.625	1336.18	1235.41	1283.27	1082.41
ENSTGUG00000001936	19.9874	18.5508	35.0371	26.6547	34.5242	16.7742	18.3293	40.3373	39.5766	28.0303	25.5378	27.7542
ENSTGUG00000001937	287.697	184.477	175.185	212.25	195.167	136.59	133.397	315.58	182.806	117.312	131.945	136.55
ENSTGUG00000001938	135.066	96.8764	75.2648	129.325	166.28	192.903	110.994	355.917	51.8265	21.8014	47.8834	57.7287
ENSTGUG00000001939	299.205	761.614	760.434	545.928	444.587	419.354	583.484	302.134	669.976	726.712	790.608	762.684
ENSTGUG00000001940	0.605679	0	0	0.987211	0	3.59446	3.05489	5.53649	0	1.03816	0	0
ENSTGUG00000001941	9.08518	0	0	1.97442	4.22745	3.59446	2.03659	11.8639	3.7692	1.03816	0	4.44067
ENSTGUG00000001942	7.26814	1.0306	6.48834	2.96163	4.22745	1.19815	0	3.95463	3.7692	6.22896	5.32037	4.44067
ENSTGUG00000001943	0	0	0	1.97442	1.40915	0	0	0	1.8846	2.07632	0	0
ENSTGUG00000001944	0	0	0	0	2.11373	0	0	0.790927	0	0	0	0
ENSTGUG00000001945	161.111	12.3672	2.59534	13.821	19.0235	14.3779	17.311	38.7554	23.5575	12.4579	14.897	8.88133
ENSTGUG00000001946	0	0	0	0	0	0	0	0	0	0	0	0
ENSTGUG00000001947	245.3	525.606	679.978	443.258	507.999	511.612	567.191	368.572	556.9	531.538	596.946	557.304
ENSTGUG00000001948	0.605679	0	0	0	0	0	0	3.16371	0	0	0	0
ENSTGUG00000001949	413.679	300.935	207.627	343.549	804.625	322.303	249.483	241.233	375.978	204.517	267.083	214.262
ENSTGUG00000001950	29.6783	7.2142	6.48834	22.7059	44.3882	73.0874	395.099	1600.04	61.2495	8.30528	23.4096	4.44067
ENSTGUG00000001951	0	0	0	0	0	1.19815	0	0	0	0	0	0
ENSTGUG00000001952	1359.14	580.228	517.77	773.973	994.86	1125.07	461.288	430.264	522.977	368.547	505.436	404.101
ENSTGUG00000001953	28.4669	36.071	22.0604	55.2838	24.6601	1.19815	11.2013	11.8639	52.7688	44.6409	40.4348	27.7542
ENSTGUG00000001954	628.694	252.497	321.822	496.567	878.605	420.552	310.58	192.986	412.728	420.455	500.115	368.575
ENSTGUG00000001955	312.53	333.914	417.849	336.639	462.906	333.087	355.385	552.858	444.766	415.264	262.827	290.864
ENSTGUG00000001956	0.605679	2.0612	3.89301	0.987211	0.704575	0	3.05489	1.58185	0.942301	0	2.12815	1.11017
ENSTGUG00000001957	797.073	239.099	245.259	363.294	553.091	113.825	283.086	302.925	171.499	375.814	533.102	450.728
ENSTGUG00000001958	116.896	53.5912	45.4184	63.1815	73.2758	23.9631	30.5489	58.5286	39.5766	41.5264	51.0756	28.8643
ENSTGUG00000001959	67.836	20.612	12.9767	31.5907	38.7516	14.3779	32.5855	46.6647	52.7688	18.6869	42.563	24.4237
ENSTGUG00000001960	78.1326	63.8972	67.4788	50.3478	57.7752	79.0782	57.0246	71.9743	59.3649	83.0528	81.9338	65.4998
ENSTGUG00000001961	393.691	294.752	272.51	223.11	369.902	585.897	436.849	908.775	284.575	300.028	296.877	306.406
ENSTGUG00000001962	66.019	89.6622	75.2648	115.504	90.1856	79.0782	179.22	36.3826	115.903	116.274	129.817	117.678
ENSTGUG00000001963	382.789	318.455	285.487	331.703	410.767	271.981	391.026	226.205	465.497	368.547	303.261	326.389
ENSTGUG00000001964	49.6657	29.8874	25.9534	37.514	26.7739	38.3409	31.5672	119.43	20.7306	25.954	25.5378	16.6525
ENSTGUG00000001965	0	0	0	0	1.40915	5.99077	0	0	0.942301	0	0	0
ENSTGUG00000001966	0	0	0	0	0	1.19815	0	7.11834	0	0	0	0
ENSTGUG00000001967	0	0	0	0.987211	1.40915	0	1.0183	6.32741	0	0	0	0
ENSTGUG00000001968	4721.27	11844.7	12019	9604.57	10093	5512.71	7245.18	7304.21	9802.75	11580.7	9775.66	9995.94
ENSTGUG00000001970	216.227	236.007	311.44	202.378	291.694	269.585	249.483	201.686	220.498	296.914	193.662	244.237
ENSTGUG00000001971	532.392	916.204	991.419	773.973	838.444	1159.81	664.947	1032.16	839.59	1213.61	893.823	1005.81
ENSTGUG00000001972	0	0	0	0	0	0	0	0	0	0	0	0
ENSTGUG00000001973	0.605679	6.1836	1.29767	0.987211	2.8183	4.79262	24.4391	108.357	5.6538	2.07632	793.8	7.77117
ENSTGUG00000001974	4.23975	1.0306	1.29767	3.94884	14.7961	16.7742	193.476	1573.94	29.2113	8.30528	14.897	8.88133
ENSTGUG00000001975	0	0	0	0	0	1.19815	0	1.58185	0	0	0	0
ENSTGUG00000001976	0	0	0	0	0	0	1.0183	0.790927	0	0	0	0
ENSTGUG00000001977	18.776	12.3672	2.59534	2.96163	4.93203	2.39631	0	7.11834	10.3653	4.15264	11.7048	2.22033
ENSTGUG00000001978	30.8896	12.3672	9.08368	20.7314	9.15948	7.18893	0	10.282	11.3076	8.30528	19.1533	5.55083
ENSTGUG00000001979	0	0	0	0	0	0	0	3.16371	0	0	0	0
ENSTGUG00000001980	233.792	111.305	207.627	138.21	180.371	82.6726	175.147	77.5108	192.229	255.387	167.06	216.482
ENSTGUG00000001981	0	0	0	0	2.11373	2.39631	0	6.32741	0.942301	0	0	1.11017
ENSTGUG00000001982	1294.34	5967.18	6432.54	2549.97	3532.74	5875.75	5339.94	3688.88	4409.97	3995.88	5162.89	4004.37
ENSTGUG00000001983	0.605679	0	0	0	0	0	0	0	0	0	0	0
ENSTGUG00000001984	0	0	0	0	0	0	0	0	0	0	0	0
ENSTGUG00000001985	387.634	493.658	433.421	455.104	524.204	565.529	425.648	206.432	504.131	422.531	452.232	432.965
ENSTGUG00000001986	0	0	0	0	0	0	0	0	0	0	0	0
ENSTGUG00000001987	0.605679	2.0612	0	0.987211	0.704575	0	2.03659	15.8185	2.8269	1.03816	4.2563	0
ENSTGUG00000001988	267.71	452.434	382.812	337.626	411.472	355.852	367.605	389.136	276.094	420.455	368.17	417.423
ENSTGUG00000001989	0	0	0	0	0	0	0	0	0	0	0	0
ENSTGUG00000001990	30.2839	29.8874	49.3114	21.7186	47.9111	29.9539	38.6953	22.1459	46.1727	45.679	35.1145	54.3982
ENSTGUG00000001991	0	0	0	0	0	0	0	0	0	0	0	0
ENSTGUG00000001992	0	0	0	0	0.704575	0	0	0	0	0	0	0
ENSTGUG00000001993	0	0	0	0	0	0	0	0	0	1.03816	0	0
ENSTGUG00000001994	3.02839	11.3366	9.08368	6.91048	11.9778	7.18893	15.2744	5.53649	6.5961	6.22896	6.38445	6.661
ENSTGUG00000001995	0	0	0	0	0	0	0	0	0	0	0	0
ENSTGUG00000001996	308.896	29.8874	55.7997	56.271	184.599	109.032	72.299	141.576	104.595	30.1066	76.6134	65.4998
ENSTGUG00000001997	0	0	0	0	0	0	0	0	0	0	0	0
ENSTGUG00000001998	166.562	325.67	171.292	252.726	238.146	277.972	198.568	159.767	342.055	208.67	262.827	266.44
ENSTGUG00000001999	631.117	1168.7	951.191	1003.01	922.289	1048.38	1099.76	639.86	959.262	1123.29	1241.78	1034.68
ENSTGUG00000002000	0	0	0	0	0	0	0	0	0	0	0	0
ENSTGUG00000002001	0	0	0	0	0	0	0	0	0	0	0	0
ENSTGUG00000002002	1701.35	2977.4	3163.72	2558.85	2304.67	3153.54	3329.83	1525.7	2723.25	3127.98	3182.65	3277.21
ENSTGUG00000002003	113.262	285.476	324.417	280.368	167.689	148.571	115.067	170.049	431.574	219.052	271.339	290.864
ENSTGUG00000002004	0	0	0	0	0	0	0	0	0	0	0	0
ENSTGUG00000002005	0	0	0	0	0	1.19815	17.311	68.8106	0	0	1.06407	0
ENSTGUG00000002006	2.42271	3.0918	3.89301	4.93605	4.22745	0	1.0183	2.37278	10.3653	0	4.2563	6.661
ENSTGUG00000002007	1.81704	1.0306	0	0	2.8183	1.19815	0	0.790927	0	1.03816	2.12815	0
ENSTGUG00000002008	1.81704	5.153	0	3.94884	4.93203	4.79262	2.03659	2.37278	5.6538	5.1908	12.7689	6.661
ENSTGUG00000002009	9.08518	2.0612	1.29767	2.96163	4.93203	2.39631	1.0183	0	6.5961	4.15264	1.06407	0
ENSTGUG00000002010	58.7508	22.6732	12.9767	17.7698	17.6144	33.5483	21.3842	83.0473	10.3653	7.26712	14.897	11.1017
ENSTGUG00000002011	74.4985	124.703	96.0275	95.7595	100.05	77.88	97.7564	53.783	107.422	115.236	103.215	109.906
ENSTGUG00000002012	33.3123	12.3672	29.8464	22.7059	16.9098	20.3686	12.2196	75.138	26.3844	9.34344	14.897	34.4152
ENSTGUG00000002013	808.581	1250.12	1400.18	1124.43	1091.39	1756.49	1320.73	718.952	1103.43	1421.24	1226.88	1217.85
ENSTGUG00000002014	0	0	0	0	0	0	0	0	0	0	0	0
ENSTGUG00000002015	370.675	716.267	702.039	530.132	518.567	602.672	730.118	296.597	585.169	787.963	673.559	845.947
ENSTGUG00000002016	7.26814	3.0918	3.89301	5.92327	7.75033	10.7834	7.12807	16.6095	2.8269	1.03816	5.32037	1.11017
ENSTGUG00000002017	0	0	0	0	0	0	0	0	0	0	0	0
ENSTGUG00000002018	0.605679	0	0	0	1.40915	3.59446	13.2378	56.1558	0.942301	0	1.06407	1.11017
ENSTGUG00000002019	19.9874	8.2448	6.48834	8.8849	4.22745	17.9723	4.07318	30.8461	2.8269	4.15264	9.57667	3.3305
ENSTGUG00000002020	17.5647	4.1224	9.08368	7.89769	16.2052	11.9815	4.07318	9.49112	14.1345	4.15264	1.06407	4.44067
ENSTGUG00000002021	0	0	0	0	0	1.19815	0	0	0	0	0	0
ENSTGUG00000002022	206.536	138.1	153.125	112.542	106.391	89.8616	94.7015	141.576	78.211	204.517	134.073	145.432
[truncated: 16,619 more rows]

## Sheet: normalised_counts_liver
Gene_ID	U1	U2	U3	U4	U5	U6	R1	R2	R3	R4	R5	R6
ENSTGUG00000000001	68.4609	54.8416	8.68131	39.0566	60.8542	113.253	62.0408	77.1652	74.9495	54.5803	41.2423	20.99
ENSTGUG00000000002	1944.7	1897.33	7360.01	3012.45	2143.52	2867.8	2294.51	2634.02	2787.41	3273.09	3088.38	7594.87
ENSTGUG00000000003	303.668	309.807	283.011	149.434	235.242	116.132	77.0507	65.0268	109.748	160.275	73.8525	125.94
ENSTGUG00000000004	46.0925	28.864	20.8351	25.4717	28.1564	28.7931	31.0204	33.814	28.5522	30.3224	27.8146	26.2375
ENSTGUG00000000005	0	0	0	0	0	0	0	0	0	0	0	0
ENSTGUG00000000006	201.316	159.714	97.2307	198.679	217.077	176.598	176.116	173.405	196.296	221.787	180.315	227.391
ENSTGUG00000000007	309.091	394.474	161.472	294.623	355.134	365.673	289.19	284.384	280.168	337.012	350.08	178.415
ENSTGUG00000000008	5.42265	0.962133	0	0.849057	3.63309	11.5173	4.00263	0	3.56902	0	0	1.74916
ENSTGUG00000000010	1262.8	945.776	1201.49	984.906	865.583	977.047	842.554	905.174	875.303	1080.34	969.673	1177.19
ENSTGUG00000000011	7.45614	16.3563	0	1.69811	39.0557	19.1954	10.0066	6.9362	13.3838	9.52989	9.59123	1.74916
ENSTGUG00000000012	44.059	23.0912	5.20879	8.49057	39.0557	12.477	19.0125	8.67025	14.2761	10.3962	5.75474	3.49833
ENSTGUG00000000013	4.74482	37.5232	13.8901	7.64151	28.1564	17.2759	9.00592	7.80322	11.5993	32.0551	18.2233	26.2375
ENSTGUG00000000014	600.558	715.827	1543.54	1016.32	726.618	834.041	627.413	704.891	888.687	897.543	731.811	911.315
ENSTGUG00000000015	0	0	0	0	0	0	0	0	0	0	0	0
ENSTGUG00000000016	243.341	247.268	394.131	194.434	183.471	232.265	192.126	201.15	255.185	239.98	263.759	552.736
ENSTGUG00000000017	0	0	0	0	0.908272	0	1.00066	0.867025	0	0	0	0
ENSTGUG00000000018	1434.29	2329.32	545.186	1133.49	1793.84	2050.07	1657.09	1236.38	1436.53	1661.67	1933.59	538.743
ENSTGUG00000000019	4.06698	0.962133	0	0.849057	0	0.959771	0	0	0.892256	0	0	3.49833
ENSTGUG00000000020	4.06698	1.92427	0	5.09434	3.63309	2.87931	8.00526	2.60107	1.78451	6.06448	0	0
ENSTGUG00000000021	495.494	513.779	1418.53	933.114	553.138	797.57	719.473	787.258	888.687	792.714	970.632	1240.16
ENSTGUG00000000022	132.855	149.131	48.6153	152.83	157.131	193.874	213.14	243.634	198.081	220.054	165.928	83.9599
ENSTGUG00000000023	469.737	468.559	543.45	504.34	476.843	519.236	622.409	516.747	430.067	603.849	643.571	867.586
ENSTGUG00000000024	1.35566	1.92427	0	2.54717	0.908272	0	1.00066	0	0.892256	0.866354	0	1.74916
ENSTGUG00000000025	197.927	215.518	71.1867	104.434	181.654	91.1782	91.0599	73.6971	124.916	55.4467	74.8116	40.2308
ENSTGUG00000000026	3.38915	0	0	0	1.81654	0.959771	3.00197	0	0.892256	0	0	0
ENSTGUG00000000027	275.199	485.877	338.571	273.396	455.044	470.288	301.198	272.246	294.445	402.855	339.529	592.967
ENSTGUG00000000028	31.858	36.561	6.94505	21.2264	59.946	31.6724	33.0217	21.6756	32.1212	19.0598	27.8146	5.24749
ENSTGUG00000000029	1262.8	1499.96	3017.62	1721.04	1487.75	1962.73	1828.2	1486.08	1974.56	1503.99	1484.72	3605.03
ENSTGUG00000000030	10.1675	9.62133	1.73626	9.33963	15.4406	9.59771	13.0086	12.1383	13.3838	12.129	6.71386	3.49833
ENSTGUG00000000031	16.2679	9.62133	15.6264	10.1887	9.99099	12.477	8.00526	9.53727	5.35354	21.6588	1.91825	15.7425
ENSTGUG00000000032	0	1.92427	0	1.69811	1.81654	0	0	0	0	0.866354	0.959123	1.74916
ENSTGUG00000000033	128.11	67.3493	19.0989	88.3019	134.424	62.3851	63.0415	96.2397	88.3334	145.547	52.7518	41.98
ENSTGUG00000000034	31.858	12.5077	1.73626	16.9811	29.0647	15.3563	12.0079	24.2767	16.0606	26.857	6.71386	5.24749
ENSTGUG00000000035	63.0383	99.0997	52.0879	81.5095	74.4783	87.3392	79.052	104.91	103.502	64.1102	90.1575	57.7224
ENSTGUG00000000036	577.512	639.818	1196.28	1476.51	780.206	1038.47	1261.83	1665.55	1802.36	952.989	1162.46	1443.06
ENSTGUG00000000037	283.333	337.709	190.989	268.302	270.665	303.288	222.146	247.969	223.956	286.763	270.473	215.147
ENSTGUG00000000038	606.659	614.803	656.307	771.793	586.744	752.46	644.424	909.509	790.539	765.857	737.565	1093.23
ENSTGUG00000000039	2572.37	1245	2736.35	1883.21	1298.83	4338.16	1867.23	3696.13	2977.46	2048.06	1456.91	2597.51
ENSTGUG00000000040	31.1802	27.9018	8.68131	29.717	19.0737	45.1092	51.0336	58.9577	41.0438	42.4513	46.0379	13.9933
ENSTGUG00000000041	893.381	1598.1	123.275	559.529	1287.02	1068.23	1211.8	870.493	1063.57	706.945	875.679	131.187
ENSTGUG00000000042	1809.13	2151.33	2291.87	1276.13	1926.45	1918.58	1724.13	1206.03	1440.1	1549.04	1498.15	1946.82
ENSTGUG00000000043	954.386	1153.6	3941.31	1708.3	1287.93	1385.91	1365.9	1554.58	1354.44	1418.22	1713.95	3323.41
ENSTGUG00000000044	5475.52	6199.98	6181.09	8492.27	7250.74	3912.03	5710.76	5267.17	5358	5754.32	5261.75	2632.49
ENSTGUG00000000045	0	0	0	0	0	0	0	0	0	0	0	0
ENSTGUG00000000046	922.528	1012.16	1411.58	1073.21	984.567	915.622	1054.69	1093.32	1002.9	968.584	1042.57	1579.5
ENSTGUG00000000047	108.453	59.6522	100.703	71.3208	144.415	68.1437	79.052	50.2874	76.734	88.3681	50.8335	73.4649
ENSTGUG00000000048	680.542	802.419	1878.64	963.68	703.003	927.139	968.637	1162.68	1000.22	1019.7	1125.05	3075.03
ENSTGUG00000000049	7532.73	9322.1	21677.2	9298.87	8850.2	9424.95	8188.39	8175.17	8369.36	9407.74	10584.9	18929.5
ENSTGUG00000000050	599.202	757.198	95.4944	155.377	380.566	311.926	555.365	377.156	496.094	249.51	149.623	61.2208
ENSTGUG00000000051	63.0383	42.3338	41.6703	67.0755	39.964	46.069	53.0349	61.5587	44.6128	37.2532	35.4875	59.4716
ENSTGUG00000000052	0.677831	0	0	0	0	0	0	0	0	0	0	0
ENSTGUG00000000053	45.4147	66.3871	27.7802	44.151	67.2121	77.7414	82.054	53.7555	67.8115	65.8429	88.2393	31.485
ENSTGUG00000000054	0.677831	0.962133	1.73626	2.54717	0.908272	0.959771	0	1.73405	0	0.866354	0	0
ENSTGUG00000000055	410.765	675.417	71.1867	222.453	849.234	529.794	572.376	360.682	627.256	151.612	228.271	99.7024
ENSTGUG00000000056	141.667	183.767	225.714	164.717	170.755	206.351	191.126	151.729	207.003	181.068	181.274	271.121
ENSTGUG00000000057	12.201	4.81066	26.0439	0.849057	9.99099	10.5575	1.00066	1.73405	4.46128	5.19812	8.6321	10.495
ENSTGUG00000000058	3891.43	5381.21	17635.2	6973.31	4265.25	7009.21	6287.13	6624.93	6353.76	6820.8	7001.6	17330.7
ENSTGUG00000000059	250.797	280.943	449.692	272.547	267.94	266.816	237.156	271.379	201.65	252.109	212.925	286.863
ENSTGUG00000000060	238.596	1775.13	262.176	373.585	1335.16	1325.44	823.542	309.528	696.852	509.416	494.907	334.09
ENSTGUG00000000061	11.5231	7.69706	3.47252	3.39623	8.17445	3.83908	0	2.60107	5.35354	5.19812	0.959123	3.49833
ENSTGUG00000000062	0	0	0	1.69811	0	0	1.00066	0	0	0	0.959123	0
ENSTGUG00000000063	122.687	100.062	164.945	162.17	99.9099	72.9426	115.076	143.926	123.131	123.889	140.032	195.906
ENSTGUG00000000064	2617.1	6481.89	2812.74	6622.64	5719.39	5456.3	8050.29	6874.64	8811.92	5611.37	7014.06	2420.84
ENSTGUG00000000065	238.596	467.596	17.3626	163.019	630.341	403.104	513.338	370.22	333.704	181.934	202.375	24.4883
ENSTGUG00000000066	286.722	315.579	1.73626	74.717	292.464	181.397	256.168	132.655	269.461	81.4373	93.0349	3.49833
ENSTGUG00000000067	411.443	229.95	699.713	409.245	316.987	375.27	393.259	322.533	386.347	438.375	380.772	794.121
ENSTGUG00000000068	32.5359	25.9776	31.2527	18.6793	49.955	45.1092	49.0322	40.7502	33.0135	41.585	45.0788	36.7325
ENSTGUG00000000069	24.4019	26.9397	3.47252	21.2264	27.2482	19.1954	23.0151	24.2767	41.0438	22.5252	17.2642	8.74582
ENSTGUG00000000070	17.6236	9.62133	8.68131	12.7359	12.7158	10.5575	20.0132	15.6064	27.6599	15.5944	16.3051	8.74582
ENSTGUG00000000071	2.71132	0.962133	1.73626	5.09434	1.81654	2.87931	2.00132	0.867025	1.78451	2.59906	0	0
ENSTGUG00000000072	292.145	277.094	437.538	397.359	184.379	414.621	392.258	923.381	770.909	499.02	669.468	676.927
ENSTGUG00000000073	749.003	1327.74	90.2856	324.34	1217.08	644.966	868.571	439.581	886.903	382.062	462.297	76.9633
ENSTGUG00000000074	0.677831	0.962133	0	0	6.35791	2.87931	1.00066	0.867025	5.35354	2.59906	1.91825	0
ENSTGUG00000000075	0	0	0	0	0	0	0	0	0	0	0	0
ENSTGUG00000000076	115.231	243.42	449.692	450.849	236.151	167	233.153	505.475	243.586	230.45	413.382	157.425
ENSTGUG00000000077	39.992	21.1669	0	17.8302	20.8903	3.83908	3.00197	6.06917	3.56902	5.19812	1.91825	3.49833
ENSTGUG00000000078	0.677831	0.962133	0	0	0.908272	0	0	0	1.78451	0	0	0
ENSTGUG00000000079	765.949	1247.89	123.275	436.415	869.216	931.938	1093.72	534.087	847.643	766.723	891.025	174.916
ENSTGUG00000000080	46.0925	62.5386	31.2527	47.5472	44.5053	44.1495	66.0434	52.8885	54.4276	32.9215	33.5693	10.495
ENSTGUG00000000081	103.708	145.282	29.5165	51.7925	169.847	98.8564	122.08	66.7609	107.071	58.0457	85.3619	40.2308
ENSTGUG00000000082	546.332	246.306	578.175	379.528	294.28	334	234.154	286.985	203.434	311.021	663.713	897.322
ENSTGUG00000000083	1089.95	1614.46	2184.22	1323.68	1471.4	1670.96	1446.95	1300.54	1547.17	1238.89	1239.19	1962.56
ENSTGUG00000000084	231.14	235.722	342.044	379.528	245.233	244.742	306.201	321.666	350.657	310.155	358.712	446.037
ENSTGUG00000000085	438.556	482.991	312.527	370.189	463.219	458.771	460.303	397.964	417.576	476.495	484.357	376.07
ENSTGUG00000000086	98.2855	102.948	39.934	133.302	214.352	123.81	268.176	51.1545	73.165	136.018	19.1825	155.676
ENSTGUG00000000087	1.35566	4.81066	0	4.24529	6.35791	6.7184	6.00395	1.73405	3.56902	1.73271	0	3.49833
ENSTGUG00000000088	20.3349	17.3184	0	7.64151	15.4406	21.115	19.0125	10.4043	8.03031	7.79719	7.67298	1.74916
ENSTGUG00000000089	46.7703	59.6522	5.20879	24.6227	61.7625	27.8334	69.0454	26.0107	35.6902	21.6588	35.4875	3.49833
ENSTGUG00000000090	27.1132	29.8261	6.94505	12.7359	57.2211	28.7931	27.0178	19.0745	30.3367	11.2626	14.3868	3.49833
ENSTGUG00000000091	25.0797	37.5232	12.1538	41.6038	30.8813	38.3908	33.0217	51.1545	74.9495	32.0551	44.1196	36.7325
ENSTGUG00000000092	755.103	881.313	649.362	658.868	901.006	806.208	774.509	641.598	786.078	666.226	618.634	489.766
ENSTGUG00000000093	27.1132	30.7882	1.73626	13.5849	34.5143	23.0345	32.0211	16.4735	24.0909	12.9953	17.2642	0
ENSTGUG00000000094	0	0.962133	0	0	0.908272	0	0	0	0	0	0	0
ENSTGUG00000000095	3273.92	3307.81	7346.12	3405.57	3199.84	2600.02	3328.19	2718.99	3574.38	2425.79	3965.01	4897.66
ENSTGUG00000000096	70.4944	92.3647	36.4615	105.283	78.1114	106.535	100.066	103.176	112.424	103.096	84.4028	68.2174
ENSTGUG00000000097	104.386	103.91	41.6703	88.3019	113.534	80.6208	94.0619	49.4204	91.0101	80.5709	73.8525	41.98
ENSTGUG00000000098	24.4019	50.993	5.20879	27.1698	41.7805	47.9885	53.0349	32.9469	21.4141	29.456	24.9372	1.74916
ENSTGUG00000000099	532.775	971.754	121.538	336.227	645.782	630.57	645.424	437.847	601.381	427.979	435.442	48.9766
ENSTGUG00000000100	0.677831	0.962133	0	0	0	0	2.00132	0.867025	0	0	0.959123	0
ENSTGUG00000000101	33.8915	74.0842	5.20879	13.5849	24.5233	14.3966	20.0132	22.5426	33.9057	5.19812	4.79561	6.99666
ENSTGUG00000000102	220.295	143.358	283.011	165.566	144.415	91.1782	111.073	98.8408	109.748	125.621	96.8714	230.89
ENSTGUG00000000103	333.493	162.6	85.0768	188.491	108.084	430.937	225.148	113.58	233.771	375.998	54.67	118.943
ENSTGUG00000000104	73.2057	37.5232	10.4176	31.4151	43.5971	2.87931	7.00461	9.53727	8.03031	7.79719	5.75474	10.495
ENSTGUG00000000105	18.3014	11.5456	1.73626	9.33963	15.4406	19.1954	6.00395	7.80322	7.13805	2.59906	5.75474	0
ENSTGUG00000000106	0	0	0	0	0	0	0	0	0	0	0	0
ENSTGUG00000000107	18.9793	40.4096	6.94505	8.49057	46.3219	46.069	6.00395	4.33512	24.9832	12.129	18.2233	0
ENSTGUG00000000108	2.71132	2.8864	0	0	0.908272	2.87931	0	2.60107	1.78451	1.73271	2.87737	0
ENSTGUG00000000109	13.5566	18.2805	0	3.39623	8.17445	7.67817	7.00461	3.4681	9.81482	10.3962	1.91825	0
ENSTGUG00000000110	19.6571	20.2048	5.20879	16.9811	19.0737	2.87931	14.0092	13.8724	11.5993	14.728	14.3868	0
ENSTGUG00000000111	75.917	95.2511	45.1428	39.9057	72.6618	50.8679	74.0487	28.6118	60.6734	39.8523	38.3649	29.7358
ENSTGUG00000000112	458.214	586.901	118.066	168.113	441.42	315.765	454.299	244.501	386.347	211.39	266.636	106.699
ENSTGUG00000000113	104.386	119.304	55.5604	118.868	58.1294	98.8564	107.07	113.58	77.6263	134.285	108.381	115.445
ENSTGUG00000000114	2864.51	2310.08	7278.41	4163.78	2483.22	2737.27	2516.66	2789.22	2427.83	2407.6	3617.81	7127.85
ENSTGUG00000000115	41.3477	67.3493	12.1538	18.6793	53.5881	51.8276	56.0369	69.362	61.5657	14.728	36.4467	1.74916
ENSTGUG00000000116	227.751	283.829	13.8901	84.9057	299.73	207.311	263.173	339.874	353.333	61.5111	159.214	3.49833
ENSTGUG00000000117	175.558	238.609	333.362	238.585	284.289	192.914	380.25	332.07	342.626	273.768	332.816	339.338
ENSTGUG00000000118	193.86	187.616	158	208.868	193.462	185.236	140.092	183.809	231.987	194.93	218.68	274.619
ENSTGUG00000000119	208.772	312.693	13.8901	57.7359	346.052	215.948	188.124	133.522	217.71	84.0363	104.544	26.2375
ENSTGUG00000000120	279.944	325.201	303.846	347.264	312.446	373.351	327.215	404.9	450.589	390.726	454.624	190.659
ENSTGUG00000000121	917.783	1017.94	1798.77	1029.91	1020.9	1066.31	1239.82	1186.96	1091.23	1096.8	1301.53	1679.2
ENSTGUG00000000122	2.03349	0.962133	0	0	1.81654	0	0	0	0	0	0	0
ENSTGUG00000000123	460.247	175.108	55.5604	118.868	204.361	62.3851	45.0296	45.0853	66.9192	84.9027	40.2832	5.24749
ENSTGUG00000000124	10.8453	12.5077	0	9.33963	13.6241	10.5575	5.00329	9.53727	14.2761	6.93083	9.59123	1.74916
ENSTGUG00000000125	0	0	0	0	0	0	0	0	0	0	0	0
ENSTGUG00000000126	6.77831	8.65919	0	4.24529	3.63309	1.91954	11.0072	1.73405	11.5993	6.93083	4.79561	0
ENSTGUG00000000127	0	0	0	0	0	0	0	0	0	0	0	0
ENSTGUG00000000128	615.47	541.681	1380.33	728.491	591.285	372.391	365.24	335.539	313.182	442.707	269.513	739.897
ENSTGUG00000000129	0	0	0	0	0	0	0	0	0	0	0	0
ENSTGUG00000000130	5.42265	2.8864	0	0.849057	0.908272	1.91954	3.00197	2.60107	3.56902	0	0.959123	0
ENSTGUG00000000131	1.35566	0	0	0.849057	0.908272	0	1.00066	0	0	0	0	0
ENSTGUG00000000132	54.2265	36.561	46.8791	36.5095	35.4226	24.954	34.0224	37.2821	28.5522	34.6542	37.4058	48.9766
ENSTGUG00000000133	103.708	60.6144	27.7802	72.1698	83.561	58.546	109.072	83.2344	77.6263	72.7737	71.9342	40.2308
ENSTGUG00000000134	332.137	376.194	225.714	389.717	386.924	383.908	503.331	491.603	521.97	340.477	354.875	295.609
ENSTGUG00000000135	4.74482	0	0	0.849057	2.72482	0.959771	1.00066	0.867025	0	9.52989	0	0
ENSTGUG00000000137	4.74482	1.92427	1.73626	2.54717	0.908272	0	0	0	0.892256	0	0	0
ENSTGUG00000000138	524.641	267.473	0	70.4717	282.473	117.092	85.0559	78.0322	152.576	38.9859	51.7926	6.99666
ENSTGUG00000000139	0	0	0	0	0	0	0	0	0	0	0	0
ENSTGUG00000000140	52.193	83.7055	140.637	79.8114	95.3686	88.2989	80.0526	94.5057	100.825	94.4326	108.381	157.425
ENSTGUG00000000141	73.8836	112.57	27.7802	34.8113	111.717	70.0633	79.052	63.2928	74.9495	58.9121	98.7896	33.2341
ENSTGUG00000000142	544.976	1465.33	27.7802	188.491	764.765	564.345	739.486	284.384	604.057	344.809	350.08	52.4749
ENSTGUG00000000143	1144.18	3209.67	418.439	759.057	1738.43	1545.23	1185.78	1142.74	1695.29	720.807	897.739	264.124
ENSTGUG00000000144	135.566	163.563	78.1318	241.132	139.874	140.127	208.137	127.453	124.916	86.6354	128.522	274.619
ENSTGUG00000000145	2.71132	1.92427	0	11.8868	0	3.83908	5.00329	6.9362	5.35354	1.73271	6.71386	3.49833
ENSTGUG00000000146	131.499	119.304	283.011	232.642	136.241	190.035	172.113	235.831	151.684	205.326	267.595	472.274
ENSTGUG00000000147	378.907	550.34	149.319	293.774	582.202	514.437	213.14	194.214	324.781	278.966	138.114	90.9566
ENSTGUG00000000148	103.03	92.3647	5.20879	29.717	101.726	44.1495	33.0217	26.8778	40.1515	43.3177	25.8963	5.24749
ENSTGUG00000000149	18.9793	36.561	1.73626	4.24529	19.982	17.2759	23.0151	18.2075	27.6599	8.66354	9.59123	0
ENSTGUG00000000150	45.4147	28.864	3.47252	21.2264	32.6978	13.4368	31.0204	20.8086	32.1212	22.5252	14.3868	8.74582
ENSTGUG00000000151	9.48963	51.9552	8.68131	7.64151	21.7985	27.8334	16.0105	6.9362	15.1684	12.129	17.2642	3.49833
ENSTGUG00000000152	0	0	0	0	0	0	0	0	0	0	0	0
ENSTGUG00000000153	264.354	711.016	95.4944	212.264	534.972	372.391	448.295	293.054	534.461	199.261	285.819	92.7057
ENSTGUG00000000154	122.687	105.835	126.747	153.679	145.324	146.845	162.107	156.931	119.562	116.958	204.293	145.181
ENSTGUG00000000155	315.869	307.882	76.3955	174.906	297.005	186.196	225.148	198.549	237.34	205.326	215.803	108.448
ENSTGUG00000000156	2.71132	6.73493	0	4.24529	3.63309	0	2.00132	3.4681	5.35354	1.73271	1.91825	0
ENSTGUG00000000157	15.5901	14.432	3.47252	10.1887	9.99099	9.59771	7.00461	1.73405	7.13805	6.06448	5.75474	3.49833
ENSTGUG00000000158	2.71132	5.7728	5.20879	5.09434	9.99099	0.959771	3.00197	13.8724	8.03031	5.19812	1.91825	1.74916
ENSTGUG00000000159	0	0	0	0	0	0	0	0	0	0	0	0
ENSTGUG00000000160	1.35566	0	0	0	0.908272	0	1.00066	0	0	0.866354	0.959123	0
ENSTGUG00000000161	1314.99	2487.11	4646.24	2480.1	1959.14	2693.12	2018.33	2209.18	1968.32	1692.86	1739.85	5609.57
ENSTGUG00000000162	278.588	486.839	102.439	181.698	152.59	101.736	141.093	112.713	157.929	111.76	122.768	54.2241
ENSTGUG00000000163	795.773	801.456	467.054	507.736	786.564	517.317	651.428	565.3	628.148	492.955	531.354	292.111
ENSTGUG00000000164	293.501	332.898	152.791	171.51	446.87	222.667	325.214	226.293	357.795	145.547	281.023	118.943
ENSTGUG00000000166	281.3	241.495	144.11	172.359	175.297	170.839	198.13	160.4	182.02	185.4	184.152	243.134
ENSTGUG00000000167	31.1802	42.3338	5.20879	8.49057	35.4226	10.5575	24.0158	7.80322	19.6296	12.9953	15.346	1.74916
ENSTGUG00000000168	33.2137	42.3338	1.73626	6.79246	40.8722	14.3966	19.0125	10.4043	15.1684	12.9953	9.59123	1.74916
ENSTGUG00000000169	233.174	315.579	6.94505	95.0944	204.361	129.569	177.116	159.533	171.313	93.5662	155.378	20.99
ENSTGUG00000000170	25.7576	23.0912	41.6703	59.434	32.6978	45.1092	34.0224	52.0215	50.8586	58.0457	44.1196	61.2208
ENSTGUG00000000171	1375.32	1812.66	2689.47	1490.1	1773.86	2042.39	1701.12	1816.42	1819.31	1816.74	2042.93	3171.24
ENSTGUG00000000172	80.6619	173.184	10.4176	54.3397	168.939	101.736	131.086	41.6172	131.162	45.9168	75.7707	12.2442
ENSTGUG00000000173	12.8788	47.1445	3.47252	14.434	35.4226	13.4368	36.0237	8.67025	29.4445	11.2626	7.67298	8.74582
ENSTGUG00000000174	199.282	341.557	1.73626	28.8679	362.401	167	178.117	60.6917	216.818	45.9168	41.2423	26.2375
ENSTGUG00000000175	189.793	78.8949	20.8351	51.7925	85.3776	26.8736	57.0375	27.7448	47.2896	36.3869	48.9153	3.49833
ENSTGUG00000000176	1329.9	1142.05	2109.56	1657.36	1188.93	1002.96	1277.84	2014.97	1429.39	1050.89	1330.3	1932.83
ENSTGUG00000000177	138.277	128.926	5.20879	78.1132	107.176	86.3794	67.0441	60.6917	91.9024	46.7831	54.67	8.74582
ENSTGUG00000000178	6128.27	9627.1	25590.8	12504.9	9244.39	9466.22	9688.37	9566.75	9255.37	9995.13	12783.2	27126
ENSTGUG00000000179	5.42265	3.84853	8.68131	2.54717	1.81654	4.79885	4.00263	9.53727	3.56902	3.46542	4.79561	1.74916
ENSTGUG00000000180	128.788	140.471	20.8351	46.6981	124.433	102.695	153.101	105.777	109.748	52.8476	75.7707	5.24749
ENSTGUG00000000181	55.5821	83.7055	72.923	56.0378	66.3039	64.3047	92.0605	71.963	78.5185	65.8429	79.6072	83.9599
ENSTGUG00000000182	182.336	370.421	83.3406	196.132	396.915	196.753	203.134	137.857	276.599	153.345	131.4	71.7158
ENSTGUG00000000183	245.375	387.739	239.604	199.528	355.134	267.776	344.226	229.762	298.014	177.603	233.067	160.923
ENSTGUG00000000184	73.2057	87.5541	1.73626	35.6604	134.424	95.9771	67.0441	49.4204	87.4411	43.3177	28.7737	6.99666
ENSTGUG00000000185	33.2137	38.4853	6.94505	7.64151	25.4316	23.9943	36.0237	22.5426	23.1987	11.2626	23.0189	12.2442
ENSTGUG00000000186	89.4737	109.683	38.1978	72.1698	113.534	65.2644	82.054	65.8939	79.4108	51.1149	93.0349	24.4883
ENSTGUG00000000187	115.231	104.872	57.2966	85.7548	91.7355	82.5403	111.073	132.655	148.115	67.5756	46.997	24.4883
ENSTGUG00000000188	8.8118	16.3563	20.8351	3.39623	3.63309	21.115	5.00329	12.1383	7.13805	6.06448	12.4686	17.4916
ENSTGUG00000000189	5.42265	4.81066	0	0.849057	9.99099	2.87931	1.00066	0.867025	7.13805	0.866354	1.91825	0
ENSTGUG00000000190	0.677831	4.81066	1.73626	0.849057	2.72482	3.83908	1.00066	1.73405	5.35354	1.73271	1.91825	0
ENSTGUG00000000191	35.2472	37.5232	5.20879	16.1321	53.5881	48.9483	43.0283	21.6756	49.9663	35.5205	27.8146	1.74916
ENSTGUG00000000192	365.351	1041.99	1246.64	1395.85	825.619	1205.47	1249.82	1022.22	1358.01	693.95	380.772	341.087
ENSTGUG00000000193	3191.9	6582.91	9596.32	5562.17	5391.5	4307.45	5485.61	4698.41	5544.48	4364.69	5432.47	5889.44
ENSTGUG00000000194	1.35566	6.73493	1.73626	2.54717	1.81654	0.959771	3.00197	2.60107	4.46128	1.73271	4.79561	0
ENSTGUG00000000195	157.935	118.342	190.989	106.981	219.802	219.788	106.07	149.128	140.084	158.543	60.4247	55.9733
ENSTGUG00000000196	5.42265	6.73493	0	1.69811	7.26618	7.67817	5.00329	6.9362	8.03031	4.33177	4.79561	3.49833
ENSTGUG00000000197	14903.5	252.079	916.746	248.774	138.057	237.063	167.11	258.373	326.566	259.04	376.935	334.09
ENSTGUG00000000198	2.71132	0	0	0	0	0	0	0	0	0	0	0
ENSTGUG00000000199	116.587	83.7055	46.8791	79.8114	95.3686	83.5001	79.052	77.1652	85.6566	71.041	67.1386	38.4816
ENSTGUG00000000200	542.942	621.538	1632.09	782.831	579.478	691.995	522.344	641.598	672.761	631.572	611.92	1303.13
ENSTGUG00000000201	32.5359	39.4474	3.47252	18.6793	42.6888	13.4368	27.0178	10.4043	28.5522	18.1934	19.1825	3.49833
ENSTGUG00000000202	69.8166	54.8416	39.934	83.2076	63.5791	49.9081	47.0309	45.0853	47.2896	44.1841	39.324	43.7291
ENSTGUG00000000203	4.06698	2.8864	1.73626	0.849057	2.72482	0.959771	3.00197	4.33512	2.67677	0.866354	2.87737	0
ENSTGUG00000000204	2329.7	5018.48	12678.2	4726.7	4372.42	4256.58	5913.89	4172.12	4203.42	4533.63	5092.94	13262.2
ENSTGUG00000000205	350.438	287.678	131.956	266.604	212.536	249.54	319.21	278.315	288.199	250.376	295.41	162.672
ENSTGUG00000000206	406.021	1108.38	428.857	1687.08	1026.35	1001.04	1461.96	1636.94	1819.31	1310.79	1107.79	694.418
ENSTGUG00000000207	513.118	390.626	302.11	393.962	513.174	284.092	366.241	326.001	342.626	200.128	281.982	134.686
ENSTGUG00000000208	93.5406	70.2357	46.8791	47.5472	96.2769	48.9483	52.0342	47.6864	82.0876	70.1747	69.0568	34.9833
ENSTGUG00000000209	0	0	0	0	0	0.959771	0	0	0	0	0	0
ENSTGUG00000000210	29.1467	79.857	72.923	61.1321	62.6708	95.0173	64.0421	95.3727	113.317	53.7139	141.95	125.94
ENSTGUG00000000211	67.1052	44.2581	17.3626	50.9434	39.964	65.2644	48.0316	47.6864	85.6566	52.8476	39.324	22.7391
ENSTGUG00000000212	1195.69	1952.17	265.648	926.321	1660.32	1689.2	1641.08	1122.8	1401.73	1291.73	1038.73	367.325
ENSTGUG00000000213	0	0.962133	0	0	0	0	0	0	0	0	0	0
ENSTGUG00000000214	6.10048	0	0	3.39623	0	0	0	0	0.892256	0.866354	0.959123	0
ENSTGUG00000000215	2.71132	0	0	0	0.908272	0	0	0	0	0.866354	0	0
ENSTGUG00000000216	0	0	0	0	0	0	0	0	0	0	0	0
ENSTGUG00000000217	61.0048	13.4699	1.73626	18.6793	39.0557	5.75863	1.00066	4.33512	4.46128	5.19812	0	1.74916
ENSTGUG00000000218	0.677831	0	0	0	0	0	0	0	0	0	0	0
ENSTGUG00000000219	16.9458	11.5456	0	11.8868	9.08272	32.6322	20.0132	11.2713	22.3064	8.66354	17.2642	3.49833
ENSTGUG00000000220	5.42265	0.962133	0	0	0	0	0	0	0	0.866354	0	0
ENSTGUG00000000221	32.5359	134.699	1.73626	81.5095	66.3039	56.6265	66.0434	75.4311	99.0404	37.2532	87.2802	5.24749
ENSTGUG00000000222	0.677831	2.8864	3.47252	0	3.63309	0.959771	1.00066	1.73405	0.892256	1.73271	0	0
ENSTGUG00000000223	54.2265	118.342	31.2527	32.2642	77.2031	43.1897	66.0434	91.9046	67.8115	32.0551	36.4467	36.7325
ENSTGUG00000000225	0.677831	0	1.73626	1.69811	1.81654	0	2.00132	0	1.78451	0.866354	0.959123	0
ENSTGUG00000000226	26.4354	19.2427	0	1.69811	4.54136	1.91954	0	0.867025	5.35354	2.59906	2.87737	0
ENSTGUG00000000227	0.677831	0	0	0.849057	0	0.959771	1.00066	1.73405	0	0	0	0
ENSTGUG00000000228	21.0128	22.129	6.94505	25.4717	17.2572	22.0747	20.0132	14.7394	21.4141	10.3962	6.71386	1.74916
ENSTGUG00000000229	0	0	0	0	0	0	0	0	0	0	0	0
ENSTGUG00000000230	1.35566	0	0	0	0.908272	0.959771	0	0	0	0	0	0
ENSTGUG00000000231	130.144	103.91	10.4176	123.113	112.626	129.569	111.073	121.383	146.33	76.2392	53.7109	15.7425
ENSTGUG00000000232	59.6491	261.7	6.94505	66.2264	168.939	186.196	171.113	82.3673	142.761	102.23	95.9123	17.4916
ENSTGUG00000000233	410.088	394.474	451.428	618.963	353.318	432.857	384.253	580.039	488.956	491.223	433.523	617.455
ENSTGUG00000000234	0	0	0	0	0	0	0	0	0	0	0	0
ENSTGUG00000000235	48.8038	12.5077	6.94505	6.79246	26.3399	6.7184	7.00461	3.4681	8.92256	19.0598	5.75474	1.74916
ENSTGUG00000000236	250.797	245.344	505.252	227.547	215.261	200.592	248.163	289.586	286.414	285.897	246.495	479.271
ENSTGUG00000000237	25.7576	10.5835	19.0989	22.0755	17.2572	18.2356	23.0151	29.4788	31.229	14.728	24.9372	26.2375
ENSTGUG00000000238	231.14	127.964	3.47252	81.5095	168.939	42.2299	121.08	87.5695	112.424	30.3224	70.9751	6.99666
ENSTGUG00000000239	16.9458	4.81066	3.47252	7.64151	9.99099	0.959771	3.00197	3.4681	3.56902	3.46542	2.87737	0
ENSTGUG00000000240	638.517	312.693	161.472	387.17	575.845	112.293	68.0448	136.123	122.239	91.8335	88.2393	59.4716
ENSTGUG00000000241	8.8118	1.92427	0	0.849057	0.908272	2.87931	1.00066	0.867025	3.56902	1.73271	0.959123	1.74916
ENSTGUG00000000242	94.2185	53.8794	201.406	96.7925	65.3956	95.9771	103.068	114.447	87.4411	129.087	121.809	330.592
ENSTGUG00000000243	315.869	303.072	328.153	365.944	172.572	277.374	382.251	530.619	580.859	416.716	275.268	286.863
ENSTGUG00000000244	111.164	103.91	79.868	84.0566	105.36	78.7012	101.066	106.644	130.269	113.492	74.8116	92.7057
ENSTGUG00000000245	220.295	228.025	375.033	281.887	163.489	231.305	324.213	319.932	225.741	246.045	314.592	446.037
ENSTGUG00000000246	0.677831	0.962133	1.73626	0	1.81654	0.959771	0	0.867025	0	0.866354	0	0
ENSTGUG00000000247	22.3684	39.4474	0	27.1698	22.7068	13.4368	46.0303	46.8193	44.6128	19.0598	23.0189	5.24749
ENSTGUG00000000248	5.42265	1.92427	0	2.54717	3.63309	6.7184	4.00263	5.20215	3.56902	4.33177	2.87737	3.49833
ENSTGUG00000000249	7.45614	5.7728	0	0.849057	4.54136	2.87931	1.00066	0	10.7071	5.19812	0	0
ENSTGUG00000000250	135.566	140.471	114.593	96.7925	117.167	132.448	120.079	111.846	123.131	91.8335	94.9532	258.876
ENSTGUG00000000251	0	0	0	0	0	0	0	0	0	0	0	0
ENSTGUG00000000252	192.504	169.335	38.1978	99.3397	168.03	90.2185	70.0461	57.2236	91.9024	97.898	105.504	34.9833
ENSTGUG00000000253	14.9123	2.8864	0	1.69811	9.08272	0.959771	0	1.73405	6.24579	3.46542	0.959123	0
ENSTGUG00000000254	498.883	867.844	958.416	855	646.69	1262.1	964.634	1827.69	1342.85	520.679	1648.73	724.154
ENSTGUG00000000255	0	0	0	0	0	0	0	0	0	0	0	0
ENSTGUG00000000256	1.35566	7.69706	0	5.09434	1.81654	9.59771	10.0066	3.4681	0.892256	0.866354	4.79561	1.74916
ENSTGUG00000000257	56.26	71.1978	5.20879	55.1887	75.3866	36.4713	47.0309	37.2821	59.7812	28.5897	21.1007	10.495
ENSTGUG00000000258	1344.14	1663.53	14042.9	2844.34	1653.06	2679.68	2308.52	2987.77	1570.37	2759.34	3856.63	6345.97
ENSTGUG00000000259	14.9123	14.432	3.47252	9.33963	19.0737	14.3966	14.0092	11.2713	18.7374	21.6588	18.2233	1.74916
ENSTGUG00000000260	2.03349	0.962133	0	2.54717	3.63309	0.959771	0	0.867025	0	2.59906	0.959123	1.74916
ENSTGUG00000000261	0	0.962133	0	0	0.908272	1.91954	3.00197	0	0.892256	0.866354	0.959123	1.74916
ENSTGUG00000000262	63.0383	57.728	8.68131	24.6227	56.3129	33.592	41.027	37.2821	49.0741	32.9215	34.5284	3.49833
ENSTGUG00000000263	24.4019	22.129	0	5.09434	42.6888	9.59771	25.0165	10.4043	18.7374	17.3271	22.0598	0
ENSTGUG00000000264	14.9123	50.993	0	33.1132	62.6708	112.293	72.0474	86.7025	144.545	40.7186	23.0189	19.2408
ENSTGUG00000000265	669.019	631.159	2007.12	1069.81	657.589	920.42	887.584	1043.9	822.66	947.791	969.673	2308.9
ENSTGUG00000000266	0	0	0	0	0	0	0	0	0	0	0	0
ENSTGUG00000000267	0	0	0	0	0	0	0	0	0	0	0	0
ENSTGUG00000000268	67.1052	76.0085	31.2527	47.5472	88.1024	52.7874	77.0507	61.5587	56.2121	57.1794	46.997	27.9866
ENSTGUG00000000269	28.4689	25.9776	0	4.24529	44.5053	6.7184	34.0224	6.06917	17.8451	2.59906	15.346	0
ENSTGUG00000000270	0	0.962133	0	0	0	0.959771	1.00066	0.867025	0	0.866354	0.959123	0
ENSTGUG00000000271	0	0	0	0	0	0.959771	0	0	0	0	0	0
ENSTGUG00000000272	28.4689	23.0912	13.8901	6.79246	37.2392	15.3563	22.0145	6.9362	19.6296	16.4607	16.3051	3.49833
ENSTGUG00000000273	681.898	668.682	2276.24	1018.02	704.819	915.622	786.517	987.541	834.259	921.801	938.981	2910.61
ENSTGUG00000000274	71.8501	80.8191	3.47252	21.2264	48.1384	38.3908	58.0382	33.814	49.0741	19.0598	17.2642	6.99666
ENSTGUG00000000275	0	0	1.73626	0.849057	1.81654	0.959771	2.00132	0	0.892256	0	0	0
ENSTGUG00000000276	908.293	1135.32	222.242	696.227	1140.79	980.886	794.523	585.242	728.081	453.103	801.827	255.378
ENSTGUG00000000277	208.772	330.974	1.73626	45	247.958	116.132	118.078	40.7502	68.7037	55.4467	43.1605	1.74916
ENSTGUG00000000278	144.378	179.919	22.5714	90	148.048	95.0173	325.214	296.522	266.785	72.7737	164.01	6.99666
ENSTGUG00000000279	70.4944	50.0309	20.8351	50.0944	57.2211	28.7931	44.029	23.4097	41.936	77.9719	27.8146	29.7358
ENSTGUG00000000280	5.42265	0	0	0	1.81654	0	0	0	0	2.59906	0.959123	0
ENSTGUG00000000281	397.209	246.306	635.472	269.151	222.527	160.282	267.176	341.608	289.091	145.547	258.004	218.646
ENSTGUG00000000282	3.38915	0	0	0	2.72482	2.87931	4.00263	2.60107	5.35354	0.866354	1.91825	0
ENSTGUG00000000283	12.8788	6.73493	6.94505	9.33963	2.72482	15.3563	8.00526	13.8724	20.5219	7.79719	3.83649	6.99666
ENSTGUG00000000284	806.619	934.231	781.318	423.679	670.305	738.064	655.431	534.087	552.307	412.385	494.907	1234.91
ENSTGUG00000000285	21.6906	59.6522	48.6153	57.7359	113.534	74.8621	135.089	71.963	82.9798	72.7737	97.8305	82.2107
ENSTGUG00000000286	4.74482	4.81066	0	4.24529	4.54136	5.75863	4.00263	13.0054	6.24579	0	4.79561	1.74916
ENSTGUG00000000287	717.145	749.501	1196.28	1018.02	698.461	955.932	1113.73	1245.05	1758.64	1992.61	1244.94	1712.43
ENSTGUG00000000288	14.2344	5.7728	19.0989	10.1887	2.72482	7.67817	10.0066	6.06917	2.67677	4.33177	4.79561	13.9933
ENSTGUG00000000289	252.153	268.435	6.94505	123.113	315.17	192.914	175.115	155.197	184.697	90.9672	83.4437	26.2375
ENSTGUG00000000290	2.03349	11.5456	0	0	25.4316	28.7931	3.00197	4.33512	12.4916	25.1243	10.5504	3.49833
ENSTGUG00000000291	0.677831	0	0	0	0	0	0	0	0	0.866354	0	0
ENSTGUG00000000292	389.753	517.627	416.703	352.359	520.44	730.386	465.306	716.162	783.401	376.864	398.036	542.241
ENSTGUG00000000293	62.3604	85.6298	90.2856	73.868	65.3956	112.293	82.054	168.203	115.993	83.17	69.0568	90.9566
ENSTGUG00000000294	8.8118	13.4699	6.94505	3.39623	10.8993	7.67817	7.00461	11.2713	7.13805	3.46542	2.87737	1.74916
ENSTGUG00000000295	133.533	146.244	59.0329	123.962	159.856	110.374	122.08	158.666	150.791	71.9074	95.9123	68.2174
ENSTGUG00000000296	6.77831	5.7728	0	2.54717	9.08272	6.7184	10.0066	1.73405	7.13805	4.33177	0	1.74916
ENSTGUG00000000297	111.842	20.2048	57.2966	24.6227	38.1474	6.7184	11.0072	13.8724	9.81482	22.5252	12.4686	48.9766
ENSTGUG00000000298	3.38915	3.84853	0	0.849057	5.44963	1.91954	6.00395	4.33512	6.24579	1.73271	3.83649	1.74916
ENSTGUG00000000299	992.344	843.79	305.582	440.661	552.229	1017.36	877.577	574.837	1130.49	735.535	566.842	234.388
ENSTGUG00000000300	189.793	168.373	168.417	246.227	167.122	162.201	198.13	275.714	281.953	147.28	178.397	208.151
ENSTGUG00000000301	5559.57	6830.18	19432.2	9472.93	6742.1	10282	9241.08	8885.27	9401.7	7862.16	9565.33	22809.1
ENSTGUG00000000302	49.4816	61.5765	36.4615	51.7925	56.3129	46.069	49.0322	89.3035	74.0573	64.9765	48.9153	36.7325
ENSTGUG00000000303	171.491	181.843	145.846	219.906	166.214	158.362	145.095	137.857	182.913	152.478	201.416	122.442
ENSTGUG00000000304	8.8118	11.5456	1.73626	14.434	7.26618	6.7184	7.00461	14.7394	12.4916	6.06448	13.4277	1.74916
ENSTGUG00000000305	114.553	113.532	15.6264	73.868	147.14	60.4656	104.068	73.6971	162.391	63.2438	33.5693	22.7391
ENSTGUG00000000306	2.03349	0	0	0	0	0	1.00066	0	0	1.73271	2.87737	1.74916
ENSTGUG00000000307	2213.12	4213.18	11367.3	6400.19	4085.41	6204.92	6190.07	5764.85	6565.22	6541.84	6687.96	19891.5
ENSTGUG00000000308	401.276	473.369	555.604	497.547	398.731	539.391	468.308	438.714	460.404	421.048	395.159	767.883
ENSTGUG00000000309	11000.5	14636	41262.3	15174.3	13915.6	12035.5	13264.7	11734.3	9770.2	13734.3	16284.9	30090.9
ENSTGUG00000000310	917.783	1622.16	149.319	1022.26	1812.91	1548.11	1496.98	2011.5	1590.89	910.538	930.349	167.92
ENSTGUG00000000311	0	2.8864	0	0.849057	0	0	1.00066	0	3.56902	0.866354	0	0
ENSTGUG00000000312	16906.5	14686	50014.8	25186.4	16685.9	21894.3	23290.3	22828.8	19767	22667.3	22614.2	63881.2
ENSTGUG00000000313	2265.99	1837.67	7080.48	2739.91	1633.98	2933.06	2167.43	2886.32	2111.97	2635.45	3356.93	9235.59
ENSTGUG00000000314	78.6284	79.857	52.0879	76.4151	62.6708	74.8621	102.067	97.1068	95.4714	75.3728	92.0758	41.98
ENSTGUG00000000315	58.9713	44.2581	0	31.4151	65.3956	20.1552	31.0204	24.2767	34.798	18.1934	22.0598	10.495
ENSTGUG00000000316	1178.75	1480.72	3264.17	1452.74	1437.79	1212.19	1166.77	1068.17	1035.02	1174.78	1287.14	2669.23
ENSTGUG00000000317	0.677831	0	0	0	0	0	0	0	0	0	0	0
ENSTGUG00000000319	0	0	0	0	0.908272	0	0	0	0	0	0	0
ENSTGUG00000000320	0.677831	0	0	0	0	0.959771	0	0	0	0	0	0
ENSTGUG00000000321	218.939	77.9327	6.94505	78.1132	135.333	34.5518	33.0217	30.3459	24.9832	19.0598	22.0598	12.2442
ENSTGUG00000000322	47.4482	45.2202	32.989	22.0755	31.7895	66.2242	104.068	156.931	151.684	26.857	129.482	3.49833
ENSTGUG00000000323	1.35566	0	0	0.849057	0.908272	1.91954	0	0	0	0	0	0
ENSTGUG00000000324	75.2392	51.9552	64.2417	73.0189	57.2211	54.7069	63.0415	60.6917	55.3199	51.9812	55.6291	59.4716
ENSTGUG00000000325	0	0	0	0	0	0	0	0	0	0	0	0
ENSTGUG00000000326	68.4609	71.1978	22.5714	64.5283	61.7625	61.4253	77.0507	85.8354	95.4714	86.6354	93.994	41.98
ENSTGUG00000000327	0	0	0	0	0	0	0	0	0	0	0	0
ENSTGUG00000000328	191.148	255.927	293.428	186.793	179.838	232.265	159.105	182.075	165.96	186.266	197.579	267.622
ENSTGUG00000000329	363.317	565.734	434.065	595.189	449.595	485.644	669.44	873.094	824.445	550.135	690.568	281.616
ENSTGUG00000000330	176.236	91.4026	13.8901	112.076	220.71	31.6724	37.0243	53.7555	30.3367	38.9859	28.7737	19.2408
ENSTGUG00000000331	644.617	883.238	408.022	643.585	779.298	723.667	688.453	670.21	770.909	654.097	730.852	349.833
ENSTGUG00000000332	0	0	0	0	0	0	0	0	0	0.866354	0	0
ENSTGUG00000000333	0	0	0	0	2.72482	0	0	0	0	0	0	0
ENSTGUG00000000334	46.7703	69.2735	5.20879	23.7736	98.0934	30.7127	57.0375	16.4735	28.5522	24.2579	30.6919	0
ENSTGUG00000000335	130.821	187.616	27.7802	76.4151	118.075	73.9024	269.177	243.634	250.724	32.0551	237.862	12.2442
ENSTGUG00000000336	25.0797	68.3114	8.68131	57.7359	79.0197	63.3449	63.0415	97.9738	82.9798	28.5897	32.6102	3.49833
ENSTGUG00000000337	121.332	143.358	187.516	139.245	134.424	104.615	104.068	158.666	130.269	126.488	158.255	274.619
ENSTGUG00000000339	0.677831	1.92427	0	1.69811	0.908272	0.959771	2.00132	0	0	0.866354	0.959123	0
ENSTGUG00000000340	21.0128	9.62133	3.47252	7.64151	7.26618	12.477	17.0112	18.2075	14.2761	6.93083	16.3051	0
ENSTGUG00000000341	1510.21	4079.44	11457.6	4331.04	4611.3	5099.26	4193.76	4655.92	3936.63	4078.79	4504.04	9870.54
ENSTGUG00000000342	149.123	123.153	125.011	70.4717	189.829	43.1897	117.077	95.3727	98.1482	103.962	132.359	257.127
ENSTGUG00000000343	11.5231	8.65919	8.68131	8.49057	4.54136	5.75863	2.00132	8.67025	3.56902	10.3962	5.75474	29.7358
ENSTGUG00000000344	6.77831	2.8864	1.73626	3.39623	5.44963	0.959771	2.00132	0.867025	1.78451	3.46542	2.87737	0
ENSTGUG00000000345	47.4482	23.0912	15.6264	28.8679	11.8075	52.7874	25.0165	13.8724	23.1987	15.5944	8.6321	1.74916
ENSTGUG00000000346	497.528	179.919	6.94505	104.434	391.465	67.184	75.0494	52.0215	78.5185	22.5252	30.6919	5.24749
ENSTGUG00000000347	68.4609	45.2202	76.3955	64.5283	44.5053	60.4656	61.0401	196.815	144.545	76.2392	64.2612	73.4649
ENSTGUG00000000348	0	0	0	0	0	0	0	0	0	0	0	0
ENSTGUG00000000349	0	0	0	0	0	0	0	0	0	0	0	0
ENSTGUG00000000350	7.45614	0.962133	0	3.39623	1.81654	0	0	0	2.67677	0	0	3.49833
ENSTGUG00000000351	31.1802	14.432	8.68131	7.64151	17.2572	7.67817	4.00263	2.60107	6.24579	5.19812	4.79561	0
ENSTGUG00000000352	1113.68	753.35	1460.2	733.585	865.583	733.265	841.553	830.61	792.323	1055.22	794.154	1805.14
ENSTGUG00000000353	28.4689	10.5835	12.1538	20.3774	13.6241	13.4368	19.0125	43.3512	26.7677	15.5944	19.1825	17.4916
ENSTGUG00000000354	413.477	660.985	86.8131	365.944	623.075	532.673	493.324	326.001	466.65	361.27	402.832	106.699
ENSTGUG00000000355	0	0	0	0	0	0	0	0	0	0	0.959123	0
ENSTGUG00000000356	0.677831	0	0	0	0	0	0	0	0	0	0	0
ENSTGUG00000000357	45.4147	74.0842	1.73626	22.9245	46.3219	45.1092	46.0303	44.2183	36.5825	18.1934	31.6511	0
ENSTGUG00000000358	1.35566	1.92427	0	0	0.908272	0	1.00066	0	0	0.866354	0	0
ENSTGUG00000000359	0	0	1.73626	2.54717	3.63309	2.87931	1.00066	1.73405	0.892256	2.59906	4.79561	0
ENSTGUG00000000360	25.7576	21.1669	3.47252	18.6793	20.8903	31.6724	17.0112	18.2075	20.5219	18.1934	20.1416	12.2442
ENSTGUG00000000361	0.677831	1.92427	1.73626	0.849057	1.81654	0	0	1.73405	0	0	0	0
ENSTGUG00000000362	220.973	351.178	1125.1	791.321	305.179	545.15	525.346	773.386	664.731	598.651	669.468	1855.86
ENSTGUG00000000363	221.651	128.926	41.6703	137.547	118.984	269.696	77.0507	97.9738	68.7037	70.1747	62.343	309.602
ENSTGUG00000000364	1285.17	1637.55	4634.08	2121.79	1896.47	1598.98	1441.95	1708.91	1465.98	2026.4	1997.85	3680.24
ENSTGUG00000000365	4.06698	2.8864	5.20879	9.33963	11.8075	5.75863	2.00132	6.06917	7.13805	1.73271	1.91825	1.74916
ENSTGUG00000000366	119.298	198.199	142.373	99.3397	149.865	116.132	132.087	102.309	183.805	141.216	117.013	111.947
ENSTGUG00000000368	710.367	771.63	626.79	755.661	793.83	529.794	834.549	762.115	855.674	767.59	698.241	418.05
ENSTGUG00000000369	100.997	210.707	3.47252	31.4151	192.554	160.282	111.073	42.4842	93.6869	51.9812	50.8335	3.49833
ENSTGUG00000000370	838.477	751.426	1213.65	670.755	750.233	712.15	988.65	775.12	1024.31	874.151	928.431	1131.71
ENSTGUG00000000371	0	0	0	0	0	0	0	0	0	0	0	0
ENSTGUG00000000372	107.775	165.487	0	18.6793	101.726	51.8276	66.0434	33.814	45.5051	30.3224	41.2423	0
ENSTGUG00000000373	0	0	1.73626	0.849057	0	0.959771	1.00066	0	0.892256	0	0.959123	0
ENSTGUG00000000374	135.566	148.168	158	109.528	133.516	83.5001	133.088	108.378	93.6869	117.824	183.192	83.9599
ENSTGUG00000000375	82.6954	47.1445	5.20879	22.0755	36.3309	23.9943	27.0178	37.2821	34.798	15.5944	17.2642	5.24749
ENSTGUG00000000376	2560.17	1595.22	2359.58	2008.02	1769.31	1524.12	1703.12	1969.01	2391.25	1486.66	1689.97	1834.87
ENSTGUG00000000377	22.3684	7.69706	0	2.54717	15.4406	2.87931	4.00263	1.73405	8.92256	11.2626	3.83649	1.74916
ENSTGUG00000000378	0	0.962133	0	0	0	0	0	0	0	0	0	0
ENSTGUG00000000379	39.3142	31.7504	0	12.7359	42.6888	5.75863	26.0171	23.4097	38.367	31.1887	13.4277	1.74916
ENSTGUG00000000380	18.3014	0	5.20879	0.849057	3.63309	2.87931	5.00329	2.60107	2.67677	6.06448	3.83649	1.74916
ENSTGUG00000000381	38.6364	15.3941	0	7.64151	24.5233	11.5173	2.00132	5.20215	6.24579	10.3962	2.87737	0
ENSTGUG00000000382	0	0	0	0.849057	0.908272	0	1.00066	0	0.892256	0.866354	0	0
ENSTGUG00000000383	0	0	0	0	0	0	0	0	0	0	0	0
ENSTGUG00000000384	4.06698	4.81066	5.20879	6.79246	8.17445	8.63794	7.00461	6.06917	3.56902	5.19812	4.79561	1.74916
ENSTGUG00000000385	29.8246	22.129	5.20879	10.1887	36.3309	19.1954	16.0105	6.06917	6.24579	16.4607	9.59123	0
ENSTGUG00000000386	5.42265	1.92427	0	0	1.81654	0.959771	1.00066	0.867025	1.78451	0.866354	0	0
ENSTGUG00000000387	0	0	0	0	0	0	0	0	0	0	0	0
ENSTGUG00000000388	5168.46	1381.62	840.351	1309.25	1719.36	620.012	652.429	586.976	564.798	762.392	557.25	423.298
ENSTGUG00000000389	104.386	25.0154	1.73626	17.8302	89.0107	19.1954	13.0086	32.0799	32.1212	47.6495	6.71386	0
ENSTGUG00000000390	27.1132	52.9173	5.20879	22.9245	36.3309	32.6322	41.027	28.6118	33.0135	10.3962	12.4686	8.74582
ENSTGUG00000000391	87.4402	43.296	46.8791	66.2264	123.525	45.1092	62.0408	41.6172	45.5051	54.5803	54.67	33.2341
ENSTGUG00000000392	87.4402	171.26	6.94505	39.0566	165.306	155.483	98.0645	62.4258	91.9024	29.456	41.2423	12.2442
ENSTGUG00000000393	0	0	0	0	0	0	0	0	0	0	0	0
ENSTGUG00000000394	1.35566	0	0	0.849057	0	0	0	0	0.892256	0	0	0
ENSTGUG00000000395	2472.73	4455.64	13254.6	5370.29	3149.89	4337.21	4357.87	4660.26	4385.44	4634.13	5275.18	13680.2
ENSTGUG00000000396	60.3269	80.8191	1.73626	30.5661	71.7535	60.4656	82.054	39.0161	50.8586	22.5252	50.8335	1.74916
ENSTGUG00000000397	0	0	0	0	0	0	0	0	0	0	0	0
ENSTGUG00000000398	10.1675	0	1.73626	4.24529	0.908272	0	0	0	1.78451	0.866354	0.959123	0
ENSTGUG00000000399	113.198	236.685	909.801	352.359	208.903	318.644	236.155	243.634	249.832	349.141	357.753	1210.42
ENSTGUG00000000400	344.338	134.699	765.691	219.057	154.406	105.575	117.077	176.006	132.946	211.39	218.68	496.763
ENSTGUG00000000401	94.2185	27.9018	78.1318	88.3019	39.0557	89.2587	116.076	97.1068	59.7812	88.3681	70.016	117.194
ENSTGUG00000000402	632.416	1357.57	6340.83	3236.61	1551.33	2909.07	2673.76	4170.39	3598.47	2943	3141.13	7133.09
ENSTGUG00000000403	175.558	104.872	3.47252	22.9245	167.122	43.1897	75.0494	36.415	49.9663	11.2626	21.1007	1.74916
ENSTGUG00000000404	56.9378	32.7125	12.1538	48.3963	65.3956	30.7127	37.0243	62.4258	69.596	48.5158	34.5284	10.495
ENSTGUG00000000405	0	0.962133	0	0	0	0	0	0.867025	0	0.866354	0	0
ENSTGUG00000000406	0	0	0	0	0	0.959771	0	0	0.892256	0	0	0
ENSTGUG00000000407	159.29	442.581	60.7692	283.585	227.976	416.541	410.27	373.688	514.832	164.607	169.765	64.7191
ENSTGUG00000000408	23.0462	6.73493	0	0.849057	13.6241	6.7184	10.0066	4.33512	9.81482	3.46542	9.59123	1.74916
ENSTGUG00000000409	69.8166	66.3871	1.73626	22.0755	38.1474	27.8334	41.027	26.0107	34.798	18.1934	21.1007	0
ENSTGUG00000000410	6.10048	10.5835	0	6.79246	9.08272	4.79885	1.00066	0.867025	0	0	0.959123	1.74916
ENSTGUG00000000411	690.032	3675.35	78.1318	1174.25	3517.74	3696.08	1591.05	1482.61	2355.56	1971.82	1329.34	244.883
ENSTGUG00000000412	22.3684	12.5077	1.73626	8.49057	12.7158	1.91954	13.0086	4.33512	9.81482	3.46542	7.67298	0
ENSTGUG00000000413	216.906	351.178	8.68131	144.34	246.142	165.081	214.141	179.474	231.094	148.147	132.359	33.2341
ENSTGUG00000000414	18.9793	5.7728	5.20879	5.09434	0.908272	1.91954	9.00592	4.33512	4.46128	3.46542	7.67298	0
ENSTGUG00000000415	23.0462	64.4629	5.20879	16.1321	37.2392	63.3449	41.027	36.415	38.367	21.6588	20.1416	5.24749
ENSTGUG00000000416	79.3062	119.304	29.5165	95.9434	99.0017	119.971	193.127	221.091	251.616	116.091	106.463	24.4883
ENSTGUG00000000417	1383.45	1502.85	3092.28	1905.28	1751.15	3363.04	2109.39	3228.8	2753.5	2397.2	3149.76	3435.36
ENSTGUG00000000418	244.019	248.23	659.779	504.34	207.086	302.328	357.235	665.008	596.027	396.79	397.077	1140.46
ENSTGUG00000000419	0.677831	1.92427	0	0	0	0	3.00197	0	0.892256	0.866354	1.91825	0
ENSTGUG00000000420	97.6076	69.2735	69.4505	76.4151	52.6798	51.8276	47.0309	80.6333	71.3805	32.9215	65.2203	69.9666
ENSTGUG00000000421	236.563	358.875	34.7252	208.868	362.401	319.604	291.192	191.612	285.522	148.147	198.538	24.4883
ENSTGUG00000000422	83.3732	30.7882	50.3516	38.2076	23.6151	23.9943	18.0118	32.0799	19.6296	29.456	13.4277	31.485
ENSTGUG00000000423	70.4944	50.0309	27.7802	39.9057	41.7805	37.4311	54.0355	65.0268	50.8586	49.3822	64.2612	41.98
ENSTGUG00000000424	99.6411	124.115	12.1538	44.151	145.324	66.2242	86.0566	42.4842	82.9798	56.313	44.1196	5.24749
ENSTGUG00000000425	4.74482	0	0	0.849057	3.63309	0	1.00066	0	0.892256	1.73271	0	0
ENSTGUG00000000426	73.8836	140.471	22.5714	45.8491	116.259	108.454	184.121	117.048	143.653	43.3177	93.0349	6.99666
ENSTGUG00000000427	2.03349	0	0	0.849057	0	0	0	0	0	0	0	0
ENSTGUG00000000428	105.064	20.2048	5.20879	54.3397	16.3489	30.7127	19.0125	19.9416	41.936	16.4607	2.87737	0
ENSTGUG00000000429	1.35566	0	0	1.69811	0.908272	0.959771	0	3.4681	3.56902	1.73271	0	1.74916
ENSTGUG00000000430	210.128	327.125	17.3626	119.717	148.957	94.0576	202.133	228.894	473.788	231.317	293.492	24.4883
ENSTGUG00000000431	3688.08	3661.88	10766.6	5212.36	3802.03	3685.52	4927.24	4614.3	4678.1	4723.36	5731.72	11861.1
ENSTGUG00000000432	2.03349	1.92427	1.73626	0.849057	0.908272	0	1.00066	2.60107	2.67677	1.73271	0	0
ENSTGUG00000000433	1865.39	1016.97	6450.21	475.472	1071.76	738.064	1010.66	1806.88	2424.26	705.212	6848.14	412.803
ENSTGUG00000000434	180.981	104.872	197.934	220.755	200.728	130.529	167.11	258.373	198.973	201.86	153.46	113.696
ENSTGUG00000000435	147.767	146.244	107.648	123.962	143.507	132.448	146.096	117.048	124.916	149.879	138.114	111.947
ENSTGUG00000000436	248.086	242.457	95.4944	80.6604	261.582	142.046	122.08	58.0906	144.545	104.829	93.994	97.9532
ENSTGUG00000000437	161.324	187.616	26.0439	86.6038	189.829	137.247	197.13	115.314	196.296	77.9719	75.7707	26.2375
ENSTGUG00000000438	451.435	2106.11	74.6593	613.019	1617.63	1803.41	1074.71	591.311	877.088	674.023	517.926	187.161
ENSTGUG00000000439	14.9123	8.65919	1.73626	2.54717	3.63309	2.87931	12.0079	11.2713	14.2761	7.79719	18.2233	1.74916
ENSTGUG00000000440	1008.61	904.405	2668.63	1531.7	765.673	1174.76	1003.66	1495.62	1271.46	1283.07	1323.59	3550.8
ENSTGUG00000000441	25.7576	24.0533	12.1538	19.5283	14.5324	17.2759	31.0204	19.0745	28.5522	20.7925	15.346	8.74582
ENSTGUG00000000442	134.21	163.563	248.285	173.208	173.48	156.443	182.12	165.602	140.976	176.736	164.01	257.127
ENSTGUG00000000443	89.4737	94.289	72.923	101.038	96.2769	122.851	116.076	113.58	118.67	123.889	125.645	48.9766
ENSTGUG00000000444	24.4019	35.5989	0	7.64151	28.1564	28.7931	25.0165	16.4735	16.9529	7.79719	8.6321	1.74916
ENSTGUG00000000445	59.6491	70.2357	38.1978	80.6604	81.7445	84.4598	70.0461	65.0268	80.3031	69.3083	65.2203	52.4749
ENSTGUG00000000446	1087.24	218.404	461.846	796.415	162.581	906.984	325.214	281.783	381.886	427.113	114.136	101.452
ENSTGUG00000000447	0	0	0	0	0	0	0	0	0	0	0	0
ENSTGUG00000000448	2.03349	0	1.73626	0.849057	1.81654	0.959771	0	2.60107	1.78451	1.73271	0	0
ENSTGUG00000000449	0	0	0	0	0	0	0	0	0	0	0	0
ENSTGUG00000000451	2.71132	0.962133	0	0	4.54136	0.959771	0	0	1.78451	3.46542	0.959123	0
ENSTGUG00000000452	0	0.962133	0	0	0	0.959771	0	1.73405	0	2.59906	0	0
ENSTGUG00000000453	1294.66	907.291	151.055	627.453	904.639	704.472	686.451	638.13	574.613	464.366	413.382	99.7024
ENSTGUG00000000454	1350.24	1092.02	2182.48	1241.32	1252.51	805.248	930.612	841.881	643.317	692.217	993.651	1967.81
ENSTGUG00000000455	1.35566	0.962133	0	0	1.81654	0	0	0	0	0	0	0
ENSTGUG00000000456	0	0	0	0	0	0	0	0	0	0	0	0
ENSTGUG00000000458	23.0462	3.84853	1.73626	11.8868	7.26618	9.59771	14.0092	22.5426	15.1684	6.93083	35.4875	5.24749
ENSTGUG00000000459	77.2727	28.864	38.1978	27.1698	39.964	16.3161	48.0316	38.1491	16.9529	13.8617	20.1416	29.7358
ENSTGUG00000000460	105.064	175.108	350.725	191.038	119.892	141.086	138.091	191.612	164.175	191.464	216.762	395.311
ENSTGUG00000000461	4523.84	6832.1	14187	8679.91	6932.84	6572.51	7105.67	7283.87	6640.17	7254.85	8361.63	12664
ENSTGUG00000000462	35.2472	10.5835	0	8.49057	50.8632	14.3966	5.00329	5.20215	8.92256	4.33177	0.959123	3.49833
ENSTGUG00000000463	189.793	249.192	416.703	284.434	145.324	232.265	239.157	301.725	205.219	291.961	269.513	692.669
ENSTGUG00000000464	11.5231	11.5456	6.94505	9.33963	12.7158	9.59771	13.0086	11.2713	21.4141	17.3271	8.6321	15.7425
ENSTGUG00000000465	8.13397	0.962133	1.73626	2.54717	3.63309	4.79885	1.00066	0.867025	0	2.59906	3.83649	1.74916
ENSTGUG00000000467	0	0	0	0	0	0	0	0	0	0	0	0
ENSTGUG00000000468	202.671	179.919	331.626	202.925	165.306	201.552	183.12	195.948	187.374	257.307	246.495	314.85
ENSTGUG00000000469	229.107	189.54	335.099	258.962	152.59	197.713	193.127	244.501	206.111	219.188	221.557	638.445
ENSTGUG00000000470	19.6571	18.2805	0	12.7359	33.6061	8.63794	15.0099	11.2713	17.8451	9.52989	3.83649	0
ENSTGUG00000000471	273.844	124.115	138.901	188.491	120.8	110.374	202.133	234.097	123.131	145.547	123.727	251.88
ENSTGUG00000000472	2415.11	3682.08	467.054	3105.85	3365.15	3656.73	2951.94	3611.16	3875.96	1810.68	2873.53	412.803
ENSTGUG00000000473	5.42265	2.8864	1.73626	1.69811	2.72482	0.959771	0	0	4.46128	0.866354	2.87737	0
ENSTGUG00000000474	174.88	213.593	48.6153	93.3963	184.379	153.563	136.09	120.516	157.929	98.7644	140.991	61.2208
ENSTGUG00000000475	1.35566	0	1.73626	0	0	0	0	0	0	0	0	0
ENSTGUG00000000476	0	0	0	0	0	1.91954	0	0.867025	4.46128	0	0	0
ENSTGUG00000000477	115.909	63.5008	24.3077	60.283	118.984	53.7472	17.0112	26.8778	38.367	28.5897	35.4875	15.7425
ENSTGUG00000000478	4.06698	0	1.73626	0	0.908272	0	0	0	0.892256	1.73271	0	1.74916
ENSTGUG00000000479	25.7576	23.0912	3.47252	12.7359	13.6241	4.79885	9.00592	13.0054	8.92256	10.3962	10.5504	1.74916
ENSTGUG00000000480	126.077	177.032	13.8901	46.6981	144.415	165.081	136.09	92.7716	127.593	72.7737	90.1575	38.4816
ENSTGUG00000000481	28.4689	16.3563	6.94505	31.4151	28.1564	6.7184	4.00263	13.0054	8.03031	5.19812	5.75474	6.99666
ENSTGUG00000000482	1206.54	1381.62	2632.17	1285.47	1446.88	1388.79	1325.87	1184.36	1120.67	1376.64	1543.23	2405.1
ENSTGUG00000000483	58.9713	45.2202	74.6593	57.7359	76.2949	67.184	38.025	55.4896	59.7812	38.1196	50.8335	38.4816
ENSTGUG00000000484	108.453	101.986	123.275	121.415	108.993	99.8162	119.078	136.123	157.929	129.953	133.318	104.95
ENSTGUG00000000485	1.35566	1.92427	0	0	1.81654	2.87931	0	0	0	0.866354	1.91825	0
ENSTGUG00000000486	923.205	1400.87	414.967	689.434	1128.98	978.007	1129.74	896.503	1051.97	682.687	875.679	402.308
ENSTGUG00000000487	1.35566	0.962133	0	4.24529	1.81654	0.959771	0	0	0.892256	0	0.959123	1.74916
ENSTGUG00000000488	0	0	0	0	0	0	0	0	0	0	0	0
ENSTGUG00000000489	2049.08	3231.8	885.494	1248.11	2891.94	2423.42	2243.48	1555.44	1999.55	1507.46	1905.78	516.004
ENSTGUG00000000490	4.74482	0	0	0	0	0.959771	0	0	0	0.866354	0	0
ENSTGUG00000000491	31154.5	33355.2	51480.2	46019.7	24184.6	34232.2	43901.9	85356	64674.3	30215	29740.5	39401.7
ENSTGUG00000000492	0	0	0	0.849057	0	0	0	0	0	0	0	0
ENSTGUG00000000493	10.8453	2.8864	0	2.54717	0.908272	4.79885	5.00329	2.60107	3.56902	5.19812	3.83649	0
ENSTGUG00000000494	477.871	590.749	821.252	507.736	489.559	486.604	366.241	430.911	366.717	583.056	482.439	1233.16
ENSTGUG00000000495	441.268	495.498	168.417	344.717	488.65	594.098	460.303	367.618	434.529	359.537	357.753	138.184
ENSTGUG00000000496	0.677831	1.92427	0	1.69811	1.81654	0.959771	1.00066	0	0	0	0.959123	0
ENSTGUG00000000497	54.2265	22.129	3.47252	15.283	30.8813	7.67817	26.0171	6.06917	5.35354	6.93083	11.5095	0
ENSTGUG00000000498	0	0	0	0	0	0	0	0	0	0	0	0
ENSTGUG00000000499	0	0	0	0	0	0	0	0	0	0	0	0
ENSTGUG00000000500	386.364	165.487	581.648	178.302	230.701	200.592	196.129	135.256	141.869	362.136	233.067	440.79
ENSTGUG00000000501	81.3397	27.9018	34.7252	28.8679	39.964	19.1954	40.0263	25.1437	31.229	38.9859	40.2832	66.4683
ENSTGUG00000000502	1813.2	2377.43	850.768	1170.85	2148.97	1908.98	1788.18	1298.8	1655.14	1204.23	1515.41	451.285
ENSTGUG00000000503	0	0	0	0	0	0.959771	0	0	0	0.866354	0	0
ENSTGUG00000000504	0	0	0	0	0	0	0	0	0	0	0	0
ENSTGUG00000000505	1.35566	0	0	0	0	0.959771	1.00066	0	0.892256	0	0	0
ENSTGUG00000000506	0	0	0	0	0	0	0	0	0.892256	0	0	0
ENSTGUG00000000507	1.35566	0	0	0	0.908272	0	1.00066	0	2.67677	0	0	0
ENSTGUG00000000508	61.0048	36.561	100.703	60.283	36.3309	25.9138	84.0553	105.777	49.0741	61.5111	45.0788	262.375
ENSTGUG00000000509	436.523	703.319	1725.84	612.17	556.771	682.397	737.485	563.566	602.273	512.882	706.873	1637.22
ENSTGUG00000000510	61.6826	55.8037	8.68131	50.0944	48.1384	91.1782	93.0612	52.8885	112.424	90.9672	26.8554	8.74582
ENSTGUG00000000511	11.5231	30.7882	10.4176	6.79246	15.4406	12.477	27.0178	24.2767	29.4445	11.2626	16.3051	3.49833
ENSTGUG00000000512	0	0	0	0	0	0	0	0	0	0	0	0
ENSTGUG00000000513	8.13397	5.7728	3.47252	16.1321	11.8075	12.477	19.0125	9.53727	10.7071	19.0598	4.79561	12.2442
ENSTGUG00000000514	12.8788	0.962133	1.73626	4.24529	3.63309	2.87931	6.00395	5.20215	3.56902	0.866354	2.87737	0
ENSTGUG00000000515	191.148	307.882	15.6264	135	279.748	239.943	185.122	103.176	186.482	172.404	121.809	40.2308
ENSTGUG00000000516	0	0	0	0	0	0	0	0	0	0	0	0
ENSTGUG00000000517	139.633	92.3647	32.989	51.7925	123.525	100.776	165.109	129.187	183.805	94.4326	118.931	66.4683
ENSTGUG00000000518	134.21	150.093	121.538	180	132.608	146.845	210.138	150.862	167.744	207.925	137.155	412.803
ENSTGUG00000000519	738.158	649.44	2618.28	1133.49	821.078	956.892	915.602	1106.32	1022.53	960.787	1469.38	3050.54
ENSTGUG00000000520	18.9793	46.1824	0	6.79246	44.5053	14.3966	32.0211	15.6064	24.0909	7.79719	12.4686	1.74916
ENSTGUG00000000522	215.55	196.275	520.879	216.51	152.59	263.937	133.088	182.075	142.761	227.851	168.806	690.92
ENSTGUG00000000523	1825.4	1790.53	107.648	579.906	1330.62	1097.98	1228.81	835.812	1236.67	631.572	744.279	136.435
ENSTGUG00000000524	106.419	92.3647	83.3406	94.2453	73.57	137.247	85.0559	75.4311	53.5354	105.695	115.095	103.201
ENSTGUG00000000525	8.13397	8.65919	1.73626	2.54717	9.99099	3.83908	3.00197	4.33512	0.892256	6.93083	7.67298	1.74916
ENSTGUG00000000526	5.42265	2.8864	1.73626	1.69811	7.26618	4.79885	8.00526	3.4681	5.35354	4.33177	2.87737	0
ENSTGUG00000000527	665.63	970.792	1177.19	965.378	1171.67	884.909	804.529	726.567	794.108	863.755	973.51	774.88
ENSTGUG00000000528	1636.28	4384.44	6587.38	5084.15	4464.16	4998.49	6463.25	5699.82	5652.44	5638.23	6191.14	5292.97
ENSTGUG00000000529	570.056	538.794	1132.04	803.208	632.157	491.403	569.374	671.077	606.734	536.273	728.933	862.338
ENSTGUG00000000530	602.592	752.388	78.1318	298.019	673.03	530.753	743.489	457.789	614.764	327.482	376.935	76.9633
ENSTGUG00000000531	5.42265	0.962133	0	0	0.908272	0	0	0	1.78451	0	0	0
ENSTGUG00000000532	87.4402	105.835	60.7692	64.5283	136.241	52.7874	99.0652	82.3673	77.6263	75.3728	83.4437	50.7258
ENSTGUG00000000533	3.38915	0	0	0.849057	0	0	0	19.9416	102.609	0.866354	0.959123	0
ENSTGUG00000000534	75.917	59.6522	24.3077	40.7547	54.4963	54.7069	37.0243	51.1545	41.0438	31.1887	34.5284	15.7425
ENSTGUG00000000535	340.949	351.178	321.208	304.811	345.143	286.012	354.233	323.4	379.209	311.887	334.734	281.616
ENSTGUG00000000536	134.888	187.616	121.538	326.887	156.223	158.362	126.083	198.549	221.28	199.261	119.89	178.415
ENSTGUG00000000537	212.839	69.2735	149.319	103.585	93.552	59.5058	48.0316	74.5641	59.7812	90.9672	61.3839	108.448
ENSTGUG00000000538	455.502	364.648	828.197	506.038	296.097	363.753	462.304	257.506	177.559	524.144	444.074	752.141
ENSTGUG00000000539	164.713	226.101	50.3516	133.302	227.976	229.385	178.117	167.336	165.067	188.865	169.765	47.2274
ENSTGUG00000000540	130.821	68.3114	19.0989	70.4717	61.7625	66.2242	80.0526	71.096	140.084	60.6448	34.5284	22.7391
ENSTGUG00000000541	235.207	238.609	416.703	216.51	188.921	179.477	283.186	268.778	209.68	187.132	252.249	435.542
ENSTGUG00000000542	298.923	523.4	708.395	478.868	310.629	449.173	642.422	501.14	472.896	441.841	500.662	913.064
ENSTGUG00000000543	687.998	671.569	1996.7	1152.17	907.364	750.541	998.657	861.822	877.088	1062.15	964.877	2581.77
ENSTGUG00000000544	44.059	28.864	0	21.2264	21.7985	24.954	33.0217	28.6118	31.229	10.3962	12.4686	1.74916
ENSTGUG00000000545	11.5231	20.2048	24.3077	28.8679	11.8075	26.8736	23.0151	15.6064	21.4141	25.1243	15.346	24.4883
ENSTGUG00000000546	0	0	0	0	0	0	0	0	0	0	0	0
ENSTGUG00000000547	23.7241	30.7882	0	13.5849	24.5233	15.3563	10.0066	14.7394	20.5219	10.3962	15.346	3.49833
ENSTGUG00000000548	576.156	888.048	1086.9	544.246	534.064	609.455	998.657	740.439	898.502	706.079	1116.42	510.756
ENSTGUG00000000549	980.143	538.794	1324.77	1099.53	772.031	763.978	801.527	1322.21	1197.41	954.722	1035.85	1157.95
ENSTGUG00000000550	369.418	790.873	276.066	304.811	680.296	485.644	743.489	264.443	470.219	475.628	519.845	468.776
ENSTGUG00000000551	92.8628	169.335	5.20879	66.2264	155.315	86.3794	130.086	88.4365	124.024	75.3728	72.8933	17.4916
ENSTGUG00000000552	49.4816	20.2048	36.4615	33.1132	17.2572	24.954	21.0138	6.06917	30.3367	25.1243	14.3868	20.99
ENSTGUG00000000553	0	0	0	0	0	0	0	0	0	0	0	0
ENSTGUG00000000554	816.786	1434.54	4691.38	1289.72	1182.57	1783.25	1929.27	1850.23	1725.62	1955.36	2544.55	4428.89
ENSTGUG00000000555	332.815	433.922	1090.37	664.812	336.969	604.656	521.343	1065.57	813.738	833.433	766.339	1390.59
ENSTGUG00000000556	504.984	574.393	78.1318	216.51	509.541	353.196	401.264	377.156	392.593	213.989	220.598	92.7057
ENSTGUG00000000557	662.918	645.591	788.263	636.793	577.661	514.437	766.504	646.8	877.088	661.894	661.795	1059.99
ENSTGUG00000000558	39.3142	99.0997	38.1978	21.2264	65.3956	42.2299	72.0474	33.814	49.9663	47.6495	52.7518	47.2274
ENSTGUG00000000559	4.74482	0	0	0.849057	0.908272	0.959771	0	0	0	0.866354	0	0
ENSTGUG00000000560	0	0	0	0	0	0	0	0.867025	0	0	0	0
ENSTGUG00000000561	94.2185	444.505	489.626	188.491	183.471	395.426	58.0382	103.176	94.5791	45.9168	40.2832	41.98
ENSTGUG00000000562	63729	143290	133517	295245	176037	209045	126392	222020	198566	136930	113073	107479
ENSTGUG00000000563	92.185	28.864	520.879	25.4717	120.8	178.517	15.0099	43.3512	36.5825	153.345	39.324	264.124
ENSTGUG00000000564	801.874	702.357	1720.64	769.246	717.535	819.644	556.366	1025.69	679.007	903.607	780.726	1841.87
ENSTGUG00000000565	37.9585	38.4853	36.4615	62.8302	66.3039	47.9885	35.023	43.3512	32.1212	50.2485	30.6919	33.2341
ENSTGUG00000000566	510.407	241.495	878.548	556.981	360.584	435.736	512.337	528.885	653.131	569.195	486.275	610.459
ENSTGUG00000000567	56.26	119.304	97.2307	56.8868	86.2859	97.8966	19.0125	50.2874	51.7509	57.1794	14.3868	82.2107
ENSTGUG00000000568	0	0	0	0	0	0	0	2.60107	0	0	0.959123	0
ENSTGUG00000000569	0	0.962133	0	0	1.81654	0	0	0	0	0	0	0
ENSTGUG00000000570	0	0.962133	0	0	0.908272	0	3.00197	0.867025	0.892256	0.866354	0.959123	1.74916
ENSTGUG00000000571	12853	22025.1	19918.4	9199.53	14650.4	9892.36	17520.5	9297.1	8130.24	8684.33	11933.4	11698.4
ENSTGUG00000000572	0	1.92427	0	0	0	0	4.00263	0.867025	0	0	0	0
ENSTGUG00000000573	35.925	67.3493	0	16.1321	56.3129	33.592	45.0296	21.6756	30.3367	45.0504	26.8554	0
ENSTGUG00000000574	0.677831	0	0	0	0	0.959771	0	0	0	0.866354	0	1.74916
ENSTGUG00000000575	0	0	0	0	0	0	0	0	0	0	0	0
ENSTGUG00000000576	0	4.81066	3.47252	3.39623	4.54136	8.63794	3.00197	6.06917	3.56902	8.66354	5.75474	5.24749
ENSTGUG00000000577	0	0	0	0.849057	0	0	0	0	0	0	0.959123	0
ENSTGUG00000000578	437.201	514.741	1198.02	555.283	432.338	660.322	468.308	619.056	528.216	612.512	572.596	1338.11
ENSTGUG00000000579	17686	28868.8	137458	39745.2	30650.6	45363.6	38139.1	53032.4	48602.1	45022.7	51306.4	220174
ENSTGUG00000000580	77.9505	4.81066	3.47252	5.9434	18.1654	0.959771	0	2.60107	30.3367	33.7878	8.6321	1.74916
ENSTGUG00000000581	40.6698	50.0309	5.20879	22.0755	39.964	21.115	81.0533	32.0799	44.6128	11.2626	6.71386	1.74916
ENSTGUG00000000582	10798.5	10672	21837	12122.8	10470.6	8597.63	9779.43	9174.85	8386.32	10556.5	10808.4	17829.2
ENSTGUG00000000583	17.6236	13.4699	1.73626	8.49057	8.17445	12.477	5.00329	7.80322	4.46128	6.93083	10.5504	3.49833
ENSTGUG00000000584	76.5949	105.835	15.6264	105.283	135.333	113.253	102.067	120.516	119.562	104.829	70.016	29.7358
ENSTGUG00000000585	1355.66	1339.29	13093.1	3297.74	1748.42	2114.38	1916.26	3266.08	2256.52	3571.11	3708.93	7775.04
ENSTGUG00000000586	0	0	0	0	0.908272	0	0	0.867025	0	0	0	0
ENSTGUG00000000587	3.38915	1.92427	0	0.849057	3.63309	0.959771	1.00066	1.73405	1.78451	0.866354	1.91825	0
ENSTGUG00000000588	80.6619	127.964	0	19.5283	134.424	80.6208	69.0454	23.4097	63.3502	32.9215	36.4467	13.9933
ENSTGUG00000000589	136.922	81.7813	24.3077	56.8868	99.0017	55.6667	60.0395	49.4204	42.8283	40.7186	46.0379	15.7425
ENSTGUG00000000590	73.2057	62.5386	225.714	166.415	61.7625	80.6208	52.0342	164.735	217.71	143.815	67.1386	951.546
ENSTGUG00000000591	286.722	425.263	45.1428	260.661	467.76	266.816	319.21	271.379	353.333	175.87	248.413	40.2308
ENSTGUG00000000592	230.462	428.149	52.0879	285.283	406.906	289.851	401.264	341.608	411.33	250.376	270.473	90.9566
ENSTGUG00000000593	2.71132	2.8864	0	0.849057	3.63309	0.959771	0	0.867025	0	0	0.959123	1.74916
ENSTGUG00000000594	401.954	640.78	732.702	619.812	686.654	1114.29	554.365	493.337	720.943	884.547	956.245	1000.52
ENSTGUG00000000595	383.652	406.02	29.5165	157.925	337.877	175.638	243.16	156.064	231.094	170.672	147.705	19.2408
ENSTGUG00000000596	65.0718	184.729	5.20879	71.3208	144.415	138.207	178.117	108.378	142.761	68.442	88.2393	13.9933
ENSTGUG00000000597	4.74482	10.5835	15.6264	5.09434	0.908272	13.4368	8.00526	1.73405	1.78451	10.3962	8.6321	66.4683
ENSTGUG00000000598	10012.2	9429.86	94876.3	13571.3	8662.19	9988.34	7210.74	8523.72	6141.4	7402.99	13472.8	20776.6
ENSTGUG00000000599	174.88	115.456	26.0439	99.3397	170.755	81.5805	60.0395	70.229	99.0404	77.1055	41.2423	22.7391
ENSTGUG00000000600	0	0	0	0	0	0	0	0	0	0	0	0
ENSTGUG00000000601	14.9123	4.81066	0	2.54717	9.99099	5.75863	2.00132	8.67025	9.81482	3.46542	2.87737	0
ENSTGUG00000000602	428.389	409.868	19.0989	94.2453	412.356	193.874	227.149	123.117	231.094	162.008	133.318	27.9866
ENSTGUG00000000603	502.273	252.079	123.275	162.17	261.582	115.173	251.165	123.117	169.529	186.266	129.482	87.4582
ENSTGUG00000000604	89.4737	65.425	97.2307	50.9434	71.7535	22.0747	29.0191	19.9416	20.5219	28.5897	34.5284	71.7158
ENSTGUG00000000605	323.325	387.739	187.516	281.038	364.217	336.88	312.205	305.193	314.074	225.252	307.878	124.191
ENSTGUG00000000606	256.898	100.062	27.7802	114.623	179.838	70.0633	175.115	96.2397	78.5185	94.4326	70.9751	24.4883
ENSTGUG00000000607	0	0	0	0	0	0	0	0	0	0	0	0
ENSTGUG00000000608	109.809	67.3493	50.3516	115.472	69.0287	76.7817	107.07	93.6387	140.084	131.686	83.4437	75.2141
ENSTGUG00000000609	2.03349	8.65919	0	3.39623	0.908272	2.87931	3.00197	1.73405	3.56902	0	0	0
ENSTGUG00000000610	657.496	469.521	31.2527	274.245	636.699	319.604	407.268	326.001	375.64	227.851	216.762	19.2408
ENSTGUG00000000611	340.949	499.347	631.999	696.227	424.163	395.426	423.278	730.035	541.599	548.402	535.19	776.629
ENSTGUG00000000612	310.446	238.609	185.78	194.434	255.224	124.77	147.097	131.788	150.791	142.082	127.563	160.923
ENSTGUG00000000613	8.13397	17.3184	0	0	6.35791	14.3966	10.0066	5.20215	3.56902	4.33177	2.87737	0
ENSTGUG00000000614	2684.89	2515.01	5240.04	4213.02	3165.33	2209.39	3048	3672.72	4293.54	3056.5	3734.82	2775.92
ENSTGUG00000000615	10.1675	4.81066	8.68131	11.0377	6.35791	13.4368	14.0092	9.53727	9.81482	4.33177	6.71386	6.99666
ENSTGUG00000000616	1281.1	1887.7	1797.03	1175.94	2281.58	1721.83	1534.01	1230.31	1507.91	1347.18	1351.4	1163.19
ENSTGUG00000000617	4.74482	50.0309	0	7.64151	34.5143	11.5173	11.0072	13.8724	29.4445	12.129	10.5504	1.74916
ENSTGUG00000000618	176.914	158.752	500.043	208.019	141.69	281.213	195.128	218.49	203.434	225.252	231.149	676.927
ENSTGUG00000000619	10.1675	31.7504	5.20879	0.849057	30.8813	13.4368	21.0138	1.73405	6.24579	2.59906	1.91825	1.74916
ENSTGUG00000000620	80.6619	46.1824	20.8351	22.9245	39.964	41.2702	59.0388	32.9469	34.798	37.2532	38.3649	22.7391
ENSTGUG00000000621	321.292	455.089	161.472	199.528	348.777	386.788	359.236	243.634	339.057	231.317	200.457	152.177
ENSTGUG00000000622	298.923	47.1445	3.47252	36.5095	93.552	32.6322	48.0316	52.8885	32.1212	28.5897	27.8146	1.74916
ENSTGUG00000000623	16.2679	6.73493	1.73626	6.79246	15.4406	5.75863	16.0105	9.53727	10.7071	4.33177	9.59123	0
ENSTGUG00000000624	433.812	421.414	689.296	590.944	434.154	578.742	575.378	633.795	445.236	561.397	596.574	927.057
ENSTGUG00000000625	5.42265	5.7728	8.68131	7.64151	3.63309	2.87931	4.00263	4.33512	3.56902	6.93083	3.83649	10.495
ENSTGUG00000000626	115.231	147.206	71.1867	106.132	116.259	130.529	145.095	119.649	140.084	127.354	102.626	115.445
ENSTGUG00000000627	7.45614	1.92427	1.73626	0	3.63309	1.91954	2.00132	0.867025	1.78451	0.866354	1.91825	1.74916
ENSTGUG00000000628	405.343	530.135	510.461	399.057	526.798	373.351	427.281	619.923	493.418	313.62	401.872	419.8
ENSTGUG00000000629	0	0	0	0	0	0	0	0	0	0	0	0
ENSTGUG00000000630	804.585	773.555	4550.74	1186.98	854.684	1388.79	1076.71	1120.2	1058.22	1368.84	1306.33	4866.18
ENSTGUG00000000631	673.086	9.62133	1.73626	26.3208	25.4316	21.115	36.0237	22.5426	39.2593	49.3822	13.4277	3.49833
ENSTGUG00000000632	0	0	0	0.849057	1.81654	0	0	0	0	0	0	0
ENSTGUG00000000633	28.4689	24.0533	90.2856	32.2642	27.2482	26.8736	39.0257	31.2129	37.4748	41.585	50.8335	50.7258
ENSTGUG00000000634	69.8166	39.4474	55.5604	33.1132	88.1024	20.1552	50.0329	35.548	35.6902	77.1055	38.3649	40.2308
ENSTGUG00000000635	128.788	51.9552	145.846	118.019	61.7625	42.2299	41.027	115.314	104.394	114.359	59.4656	286.863
ENSTGUG00000000636	1686.44	2127.28	4238.21	1947.74	2060.87	2578.9	2280.5	2114.67	2044.16	2342.62	2862.02	4295.95
ENSTGUG00000000637	73.8836	73.1221	8.68131	45.8491	92.6438	71.0231	89.0586	78.0322	124.024	83.17	44.1196	27.9866
ENSTGUG00000000638	24.4019	3.84853	0	0	2.72482	0	0	0	0	0	0	0
ENSTGUG00000000639	3.38915	3.84853	0	0	6.35791	1.91954	6.00395	2.60107	0.892256	0.866354	0.959123	0
ENSTGUG00000000640	14.2344	26.9397	3.47252	10.1887	11.8075	15.3563	27.0178	14.7394	4.46128	9.52989	18.2233	3.49833
ENSTGUG00000000641	498.883	429.111	696.241	478.868	495.917	513.477	370.243	439.581	430.067	424.513	487.234	652.438
ENSTGUG00000000642	10.8453	28.864	22.5714	9.33963	17.2572	16.3161	22.0145	14.7394	37.4748	6.93083	8.6321	27.9866
ENSTGUG00000000643	2.71132	5.7728	8.68131	5.9434	4.54136	8.63794	9.00592	5.20215	8.03031	6.06448	11.5095	8.74582
ENSTGUG00000000644	0	0	0	0	0	0	0	0	0	0	0	0
ENSTGUG00000000645	1.35566	0.962133	1.73626	0	8.17445	0	3.00197	0	0.892256	0.866354	1.91825	1.74916
ENSTGUG00000000646	0	0	0	0	0	0	0	0	0	0.866354	0	0
ENSTGUG00000000647	2.03349	0	0	0.849057	1.81654	0	2.00132	0	0	1.73271	0.959123	3.49833
ENSTGUG00000000648	465.67	514.741	557.34	513.68	486.834	494.282	469.309	394.496	672.761	488.624	388.445	379.569
ENSTGUG00000000649	605.981	889.011	1988.02	935.661	762.949	617.133	965.635	917.312	796.785	940.86	1172.05	1980.05
ENSTGUG00000000650	57675.9	80622.9	167317	150507	118661	113216	91348.1	136633	122113	92032.8	87239.9	116475
ENSTGUG00000000651	821.531	443.543	1015.71	934.812	523.165	455.891	458.301	1173.95	673.653	747.663	494.907	683.923
ENSTGUG00000000652	4.74482	1.92427	0	1.69811	3.63309	2.87931	1.00066	2.60107	1.78451	0.866354	2.87737	0
ENSTGUG00000000653	300.279	264.586	375.033	234.34	245.233	221.707	311.205	299.991	274.815	253.842	274.309	384.816
ENSTGUG00000000654	1.35566	0	0	0	0	0	0	0	1.78451	0	0	0
ENSTGUG00000000655	100.319	22.129	10.4176	45	59.946	22.0747	7.00461	20.8086	14.2761	13.8617	12.4686	1.74916
ENSTGUG00000000656	4414.03	2890.25	1744.94	1350.85	2984.58	1092.22	1989.31	1462.67	1286.63	1230.22	1537.47	946.298
ENSTGUG00000000657	76.5949	66.3871	5.20879	30.5661	29.973	66.2242	56.0369	53.7555	57.9966	47.6495	23.9781	5.24749
ENSTGUG00000000658	1218.06	701.395	355.934	394.812	772.94	317.684	562.37	478.598	336.381	314.486	372.14	103.201
ENSTGUG00000000659	14.9123	7.69706	1.73626	5.9434	3.63309	5.75863	11.0072	8.67025	6.24579	9.52989	6.71386	1.74916
ENSTGUG00000000660	169.458	359.838	46.8791	146.887	260.674	262.017	199.131	116.181	192.727	149.013	121.809	85.7091
ENSTGUG00000000661	70.4944	65.425	6.94505	25.4717	63.5791	30.7127	46.0303	23.4097	28.5522	29.456	36.4467	10.495
ENSTGUG00000000662	10.8453	6.73493	1.73626	7.64151	12.7158	2.87931	9.00592	10.4043	17.8451	6.93083	3.83649	3.49833
ENSTGUG00000000663	127.432	136.623	32.989	100.189	174.388	102.695	124.082	68.4949	110.64	75.3728	55.6291	22.7391
ENSTGUG00000000664	23.0462	37.5232	1.73626	17.8302	27.2482	18.2356	24.0158	14.7394	23.1987	19.0598	19.1825	5.24749
ENSTGUG00000000665	3.38915	7.69706	1.73626	4.24529	8.17445	4.79885	10.0066	2.60107	5.35354	3.46542	26.8554	3.49833
ENSTGUG00000000666	0	0	0	0.849057	2.72482	0.959771	0	0	0.892256	0	0	0
ENSTGUG00000000667	9.48963	9.62133	1.73626	14.434	12.7158	1.91954	11.0072	8.67025	10.7071	4.33177	11.5095	0
ENSTGUG00000000668	1.35566	0	0	0	0	0.959771	0	0	0.892256	0	0.959123	0
ENSTGUG00000000669	67.1052	112.57	199.67	103.585	105.36	96.9369	139.091	163.001	107.071	136.884	201.416	260.626
ENSTGUG00000000670	1.35566	0.962133	0	0	2.72482	0.959771	5.00329	1.73405	2.67677	0	0	0
ENSTGUG00000000671	191.826	45.2202	36.4615	95.9434	54.4963	9.59771	61.0401	38.1491	16.9529	22.5252	31.6511	40.2308
ENSTGUG00000000672	0.677831	0	0	0	0.908272	0	0	0	0	0	0	0
ENSTGUG00000000673	42.7033	73.1221	5.20879	35.6604	69.0287	38.3908	74.0487	38.1491	66.9192	37.2532	31.6511	5.24749
ENSTGUG00000000674	78.6284	186.654	116.33	46.6981	163.489	192.914	100.066	48.5534	65.1347	37.2532	62.343	257.127
ENSTGUG00000000675	244.697	244.382	406.285	347.264	264.307	318.644	302.199	267.044	271.246	303.224	274.309	531.746
ENSTGUG00000000676	28.4689	56.7658	144.11	152.83	79.0197	118.052	90.0592	101.442	97.2559	190.598	191.825	139.933
ENSTGUG00000000677	623.604	142.396	109.384	226.698	166.214	36.4713	107.07	112.713	52.6431	49.3822	67.1386	222.144
ENSTGUG00000000678	338.238	111.607	43.4065	205.472	117.167	29.7529	85.0559	75.4311	40.1515	12.129	44.1196	22.7391
ENSTGUG00000000679	2.03349	1.92427	0	0.849057	0.908272	0	0	0	0	0	0	0
ENSTGUG00000000680	915.749	1311.39	83.3406	341.321	1011.82	855.156	887.584	493.337	709.344	434.91	459.42	101.452
ENSTGUG00000000681	244.019	458.937	255.23	542.547	400.548	532.673	347.228	223.692	414.007	538.006	279.105	279.866
ENSTGUG00000000682	203.349	330.011	119.802	219.906	250.683	349.357	249.164	200.283	228.418	347.408	314.592	269.371
ENSTGUG00000000683	813.397	826.472	4066.33	1585.19	1081.75	1210.27	1227.81	1451.4	1120.67	1777.76	1611.33	4964.13
ENSTGUG00000000684	354.505	412.755	1048.7	484.812	422.347	520.196	484.319	502.874	599.596	536.273	457.502	818.609
ENSTGUG00000000685	18.9793	18.2805	48.6153	31.4151	29.0647	23.0345	21.0138	12.1383	24.9832	25.1243	15.346	38.4816
ENSTGUG00000000686	177.592	148.168	135.428	165.566	151.681	156.443	251.165	217.623	141.869	177.603	205.252	164.421
ENSTGUG00000000687	18.9793	15.3941	13.8901	19.5283	16.3489	24.954	17.0112	20.8086	20.5219	25.9906	29.7328	17.4916
ENSTGUG00000000688	401.276	710.054	727.494	462.736	526.798	644.966	568.374	497.672	494.31	570.061	532.313	1004.02
ENSTGUG00000000689	0	0	0	0	0	0	0	0	0	0	0	0
ENSTGUG00000000690	89.4737	78.8949	298.637	118.868	115.351	197.713	88.0579	195.081	118.67	168.073	165.928	278.117
ENSTGUG00000000691	395.175	602.295	284.747	317.547	178.93	300.408	297.195	1320.48	1493.64	790.115	888.148	290.361
ENSTGUG00000000692	65.7496	48.1066	88.5494	77.2642	51.7715	111.333	82.054	88.4365	70.4882	77.9719	97.8305	108.448
ENSTGUG00000000693	2.03349	4.81066	1.73626	0.849057	2.72482	1.91954	2.00132	3.4681	2.67677	2.59906	1.91825	0
ENSTGUG00000000694	1160.45	792.797	158	561.227	1052.69	692.955	370.243	371.087	259.647	249.51	259.922	134.686
ENSTGUG00000000695	4.06698	0	3.47252	2.54717	4.54136	4.79885	1.00066	10.4043	16.0606	4.33177	1.91825	6.99666
ENSTGUG00000000696	101.675	122.191	92.0219	142.642	120.8	121.891	149.098	179.474	132.946	155.077	122.768	129.438
ENSTGUG00000000697	6.77831	15.3941	5.20879	9.33963	17.2572	7.67817	7.00461	7.80322	12.4916	8.66354	9.59123	5.24749
ENSTGUG00000000698	7.45614	17.3184	10.4176	9.33963	9.08272	8.63794	8.00526	8.67025	14.2761	12.129	5.75474	19.2408
ENSTGUG00000000699	83.3732	96.2133	85.0768	65.3774	82.6528	111.333	76.05	71.096	61.5657	102.23	86.321	87.4582
ENSTGUG00000000700	262.32	143.358	48.6153	60.283	125.342	72.9426	118.078	84.9684	194.512	99.6307	212.925	20.99
ENSTGUG00000000701	357.895	312.693	477.472	480.566	335.152	453.972	328.216	439.581	395.269	437.509	396.118	636.696
ENSTGUG00000000702	117.265	123.153	307.318	172.359	124.433	121.891	106.07	130.921	122.239	129.087	156.337	365.575
ENSTGUG00000000703	136.922	220.328	3.47252	45.8491	151.681	151.644	183.12	84.1014	145.438	52.8476	70.9751	10.495
ENSTGUG00000000704	113.198	189.54	8.68131	80.6604	130.791	166.04	118.078	97.1068	153.468	75.3728	58.5065	8.74582
ENSTGUG00000000705	454.147	153.941	142.373	363.396	197.095	162.201	213.14	230.629	363.148	474.762	183.192	302.606
ENSTGUG00000000706	0.677831	0	0	0	0	0	0	0	0	0	0	0
ENSTGUG00000000707	5.42265	0.962133	1.73626	0.849057	1.81654	0.959771	0	0	1.78451	0	0	0
ENSTGUG00000000708	149.123	202.048	227.45	176.604	182.563	239.943	241.159	274.847	170.421	209.658	211.966	262.375
ENSTGUG00000000709	2256.5	2662.22	8233.35	3789.34	3168.96	3422.54	3467.28	3447.29	3336.15	3607.5	3918.02	8028.67
ENSTGUG00000000710	157.257	160.676	427.12	214.811	136.241	172.759	165.109	208.953	155.253	169.805	169.765	463.529
ENSTGUG00000000711	16.9458	9.62133	5.20879	15.283	19.982	14.3966	16.0105	39.8831	28.5522	17.3271	17.2642	15.7425
ENSTGUG00000000712	6.77831	4.81066	5.20879	5.09434	7.26618	4.79885	13.0086	6.9362	2.67677	4.33177	15.346	13.9933
ENSTGUG00000000713	35.2472	37.5232	5.20879	11.0377	53.5881	26.8736	33.0217	15.6064	26.7677	27.7233	30.6919	3.49833
ENSTGUG00000000714	2.03349	2.8864	5.20879	1.69811	4.54136	2.87931	3.00197	3.4681	2.67677	2.59906	5.75474	10.495
ENSTGUG00000000715	553.11	451.24	722.285	718.302	428.704	665.121	521.343	673.678	679.899	603.849	540.945	813.362
ENSTGUG00000000716	153.868	116.418	135.428	191.887	137.149	119.971	151.099	199.416	175.774	160.275	173.601	166.171
ENSTGUG00000000717	1014.71	759.123	3913.53	1563.96	693.012	942.495	1150.76	2381.72	1561.45	1374.9	1561.45	4521.59
ENSTGUG00000000718	29.1467	32.7125	12.1538	17.8302	17.2572	43.1897	34.0224	50.2874	49.9663	25.1243	41.2423	1.74916
ENSTGUG00000000719	578.19	880.351	3731.23	1001.89	725.709	1067.27	678.446	970.201	881.549	926.132	1045.44	2566.02
ENSTGUG00000000720	71.1722	68.3114	123.275	96.7925	65.3956	74.8621	56.0369	65.8939	39.2593	84.0363	57.5474	148.679
ENSTGUG00000000721	105.064	233.798	5.20879	55.1887	101.726	230.345	109.072	161.267	194.512	46.7831	102.626	3.49833
ENSTGUG00000000722	6.77831	0.962133	0	1.69811	4.54136	0.959771	2.00132	1.73405	0	1.73271	0.959123	0
ENSTGUG00000000723	14.9123	10.5835	17.3626	16.1321	7.26618	12.477	17.0112	13.0054	9.81482	16.4607	13.4277	12.2442
ENSTGUG00000000724	414.155	186.654	128.483	215.66	207.994	82.5403	147.097	208.953	147.222	143.815	146.746	173.167
ENSTGUG00000000725	476.515	385.815	524.351	366.793	299.73	345.518	424.279	310.395	330.135	410.652	313.633	839.599
ENSTGUG00000000726	1.35566	0	1.73626	0.849057	2.72482	0	3.00197	0.867025	2.67677	0.866354	0.959123	10.495
ENSTGUG00000000727	0	0.962133	0	0.849057	0	0	0	0	0	0	1.91825	0
ENSTGUG00000000728	0	0	1.73626	0	0	0	0	0	0	0	0	3.49833
ENSTGUG00000000729	193.86	348.292	8.68131	76.4151	272.482	253.38	197.13	143.926	308.721	127.354	116.054	15.7425
ENSTGUG00000000730	849.322	795.684	1798.77	996.793	774.756	889.708	882.58	947.658	845.859	875.018	789.358	1749.16
ENSTGUG00000000731	140.989	154.903	38.1978	87.4529	148.957	128.609	105.069	137.857	145.438	122.156	128.522	41.98
ENSTGUG00000000732	692.065	714.865	1019.19	644.434	600.368	892.587	885.582	738.705	609.411	803.977	826.764	1059.99
ENSTGUG00000000733	23.7241	11.5456	0	17.8302	11.8075	20.1552	17.0112	17.3405	29.4445	12.9953	13.4277	1.74916
ENSTGUG00000000734	0	0	0	0	0	0	0	0	0	0	0	0
ENSTGUG00000000735	231.818	230.912	411.494	304.811	253.408	244.742	229.151	251.437	247.155	342.21	269.513	496.763
ENSTGUG00000000737	0.677831	0	0	0	0	0	0	0	0	0	0	0
ENSTGUG00000000738	134.21	66.3871	36.4615	117.17	36.3309	124.77	70.0461	45.0853	57.9966	75.3728	22.0598	61.2208
ENSTGUG00000000739	121.332	132.774	39.934	115.472	96.2769	185.236	199.131	176.006	115.101	124.755	141.95	69.9666
ENSTGUG00000000740	4.74482	11.5456	1.73626	2.54717	7.26618	0	2.00132	1.73405	0	0.866354	1.91825	0
ENSTGUG00000000741	4.74482	0	0	0	1.81654	0	0	0	0	0.866354	0	0
ENSTGUG00000000742	81.3397	76.9706	114.593	102.736	96.2769	125.73	127.084	241.033	224.849	137.75	135.236	573.726
ENSTGUG00000000743	0.677831	0	0	0	2.72482	0.959771	0	0	0	0.866354	0.959123	0
ENSTGUG00000000744	13.5566	9.62133	1.73626	8.49057	13.6241	9.59771	17.0112	3.4681	5.35354	3.46542	7.67298	0
ENSTGUG00000000745	237.919	363.686	32.989	172.359	356.951	340.719	281.185	177.74	265	234.782	197.579	62.9699
ENSTGUG00000000746	83.3732	93.3269	118.066	163.019	90.8272	116.132	102.067	164.735	94.5791	109.161	93.0349	227.391
ENSTGUG00000000747	0	0	0	0	0	0	0	0	0.892256	0	0	0
ENSTGUG00000000748	67.1052	48.1066	156.264	61.9812	59.946	45.1092	57.0375	51.1545	49.0741	66.7093	66.1795	129.438
ENSTGUG00000000749	0	0	1.73626	0.849057	0	0.959771	2.00132	0.867025	0.892256	0	0	0
ENSTGUG00000000750	515.151	127.964	45.1428	171.51	191.645	71.0231	77.0507	58.0906	59.7812	134.285	70.016	34.9833
ENSTGUG00000000751	100.997	141.433	178.835	167.264	143.507	255.299	90.0592	71.963	89.2256	268.57	160.174	453.034
ENSTGUG00000000752	138.277	142.396	12.1538	56.0378	90.8272	123.81	70.0461	67.6279	87.4411	63.2438	37.4058	19.2408
ENSTGUG00000000753	375.518	386.777	239.604	436.415	313.354	373.351	523.344	521.082	655.808	395.057	286.778	171.418
ENSTGUG00000000754	65.0718	25.0154	189.253	30.5661	32.6978	41.2702	92.0605	55.4896	41.0438	87.5018	99.7488	82.2107
ENSTGUG00000000755	0.677831	0	0	0	0	0	0	0	0	0	0	1.74916
ENSTGUG00000000756	0	0.962133	0	0	0	0	0	0	0	0	0	1.74916
ENSTGUG00000000757	2.71132	1.92427	1.73626	1.69811	5.44963	0	5.00329	0	2.67677	2.59906	2.87737	0
ENSTGUG00000000758	185.048	220.328	32.989	63.6793	177.113	112.293	178.117	102.309	117.778	99.6307	107.422	34.9833
ENSTGUG00000000759	41.3477	46.1824	5.20879	32.2642	42.6888	53.7472	46.0303	18.2075	29.4445	31.1887	29.7328	5.24749
ENSTGUG00000000760	46.0925	69.2735	6.94505	28.0189	73.57	25.9138	51.0336	31.2129	40.1515	26.857	40.2832	5.24749
ENSTGUG00000000761	105.064	62.5386	90.2856	93.3963	55.4046	59.5058	81.0533	97.1068	78.5185	85.769	82.4846	117.194
ENSTGUG00000000762	0.677831	1.92427	0	0	1.81654	1.91954	3.00197	1.73405	1.78451	1.73271	0	0
ENSTGUG00000000763	360.606	962.133	866.395	373.585	415.08	507.719	839.552	410.103	782.509	519.812	570.678	426.796
ENSTGUG00000000764	192.504	245.344	229.187	217.359	224.343	280.253	216.142	189.011	184.697	242.579	248.413	220.395
ENSTGUG00000000765	596.491	551.302	295.165	477.17	619.442	465.489	484.319	450.853	538.03	504.218	515.049	202.903
ENSTGUG00000000766	536.842	655.212	1395.95	905.944	625.8	746.702	1101.72	1173.95	989.512	1016.23	1298.65	1754.41
ENSTGUG00000000767	134.21	146.244	210.088	165.566	137.149	215.948	201.132	144.793	198.081	163.741	195.661	202.903
ENSTGUG00000000768	702.233	741.804	1729.32	790.472	668.488	1015.44	823.542	875.695	754.849	973.782	1076.14	2230.19
ENSTGUG00000000769	0	2.8864	0	0	0	0.959771	2.00132	0	0.892256	0	0	0
ENSTGUG00000000770	1364.47	431.998	1343.87	567.17	653.956	262.977	409.269	371.087	368.502	694.816	632.062	727.653
ENSTGUG00000000771	675.119	419.49	345.516	519.623	339.694	298.489	324.213	288.719	298.014	234.782	260.881	292.111
ENSTGUG00000000772	101.675	94.289	133.692	105.283	81.7445	112.293	105.069	114.447	116.886	117.824	118.931	222.144
ENSTGUG00000000773	337.56	401.209	140.637	167.264	409.631	342.638	281.185	195.081	197.189	215.722	269.513	258.876
ENSTGUG00000000774	6.10048	3.84853	3.47252	7.64151	5.44963	2.87931	0	8.67025	3.56902	0.866354	4.79561	0
ENSTGUG00000000775	211.483	289.602	166.681	163.868	283.381	238.983	246.162	190.745	217.71	174.137	209.089	173.167
ENSTGUG00000000776	5.42265	3.84853	0	5.9434	10.8993	5.75863	4.00263	3.4681	6.24579	6.93083	5.75474	0
ENSTGUG00000000777	115.909	55.8037	0	15.283	46.3219	34.5518	47.0309	12.1383	24.0909	31.1887	20.1416	1.74916
ENSTGUG00000000778	77.9505	87.5541	60.7692	73.868	72.6618	92.138	128.084	110.112	98.1482	85.769	87.2802	48.9766
ENSTGUG00000000779	52.8708	71.1978	78.1318	61.1321	71.7535	81.5805	61.0401	39.0161	34.798	55.4467	74.8116	132.937
ENSTGUG00000000780	239.274	424.3	34.7252	150.283	388.74	332.081	317.209	180.341	247.155	222.653	262.8	61.2208
ENSTGUG00000000781	56.26	31.7504	8.68131	38.2076	46.3219	35.5115	41.027	28.6118	33.0135	26.857	23.9781	3.49833
ENSTGUG00000000782	31.858	17.3184	0	9.33963	11.8075	16.3161	23.0151	13.0054	19.6296	8.66354	9.59123	5.24749
ENSTGUG00000000783	2.03349	1.92427	3.47252	0.849057	1.81654	2.87931	3.00197	1.73405	3.56902	1.73271	2.87737	0
ENSTGUG00000000784	50.1595	92.3647	39.934	84.9057	114.442	74.8621	110.072	60.6917	83.8721	49.3822	90.1575	29.7358
ENSTGUG00000000785	2.03349	8.65919	5.20879	7.64151	19.0737	12.477	32.0211	32.0799	39.2593	18.1934	7.67298	54.2241
ENSTGUG00000000786	9.48963	11.5456	1.73626	7.64151	16.3489	11.5173	11.0072	18.2075	22.3064	11.2626	9.59123	3.49833
ENSTGUG00000000787	12.8788	17.3184	12.1538	8.49057	24.5233	12.477	23.0151	12.1383	28.5522	16.4607	27.8146	29.7358
ENSTGUG00000000788	125.399	66.3871	10.4176	58.5849	42.6888	10.5575	32.0211	33.814	19.6296	18.1934	12.4686	1.74916
ENSTGUG00000000789	0	0.962133	0	0	0.908272	0	1.00066	1.73405	0.892256	0.866354	0	0
ENSTGUG00000000790	42.0255	54.8416	13.8901	30.5661	87.1941	110.374	73.048	86.7025	64.2424	69.3083	79.6072	43.7291
ENSTGUG00000000792	6.77831	0.962133	0	0	2.72482	1.91954	1.00066	0.867025	0.892256	0.866354	0	0
ENSTGUG00000000793	255.542	47.1445	173.626	28.8679	45.4136	30.7127	21.0138	27.7448	16.9529	29.456	27.8146	54.2241
ENSTGUG00000000794	10.8453	2.8864	0	4.24529	3.63309	0.959771	0	0	0	0	0	0
ENSTGUG00000000795	81.3397	86.5919	5.20879	29.717	184.379	87.3392	89.0586	86.7025	129.377	57.1794	78.6481	6.99666
ENSTGUG00000000796	97.6076	133.736	3.47252	56.0378	112.626	95.0173	85.0559	83.2344	108.855	58.9121	48.9153	15.7425
ENSTGUG00000000797	1817.94	2114.77	649.362	1312.64	2280.67	2001.12	1913.26	1551.11	2186.03	1424.29	1400.32	538.743
ENSTGUG00000000798	0.677831	4.81066	0	0	33.6061	28.7931	0	4.33512	15.1684	1.73271	0	0
ENSTGUG00000000799	1176.71	323.277	248.285	463.585	647.598	141.086	206.136	215.889	250.724	261.639	217.721	64.7191
ENSTGUG00000000800	3376.95	3153.87	14791.2	7784.15	3883.77	8775.19	5897.88	12682	10175.3	8829.01	10373.9	33690.7
ENSTGUG00000000801	824.242	369.459	57.2966	256.415	437.787	108.454	98.0645	102.309	129.377	34.6542	87.2802	13.9933
ENSTGUG00000000802	0	0	0	0	0	0	0	0	0	0	0	0
ENSTGUG00000000803	334.171	223.215	348.989	397.359	376.025	346.477	333.219	353.746	452.374	319.685	252.249	209.9
ENSTGUG00000000804	364.673	391.588	31.2527	275.094	385.107	231.305	437.288	340.741	463.973	201.86	213.884	36.7325
ENSTGUG00000000805	596.491	626.348	432.329	657.17	763.857	579.702	739.486	698.822	717.374	616.844	654.122	377.82
ENSTGUG00000000806	2.71132	2.8864	0	0	3.63309	3.83908	1.00066	0.867025	0	0	0	0
ENSTGUG00000000807	2.03349	0.962133	0	0.849057	2.72482	1.91954	2.00132	3.4681	3.56902	0.866354	0.959123	0
ENSTGUG00000000808	0	0	0	0	0	0	0	0	0	0	0	0
ENSTGUG00000000809	0	0	0	0	0	0	0	0	0	0	0	0
ENSTGUG00000000810	0	0	0	0	0	0	0	0	0	0	0	0
ENSTGUG00000000811	105.064	122.191	85.0768	142.642	108.084	133.408	112.074	132.655	109.748	103.962	131.4	99.7024
ENSTGUG00000000812	906.26	476.256	435.802	560.378	766.582	382.949	517.34	652.87	831.583	745.931	556.291	355.08
ENSTGUG00000000813	367.384	401.209	184.044	325.189	441.42	341.678	425.28	285.251	443.451	328.348	304.042	181.913
ENSTGUG00000000814	441.268	915.95	293.428	411.793	908.272	728.466	760.5	428.31	539.815	375.131	577.392	269.371
ENSTGUG00000000815	1038.44	989.072	1496.66	1792.36	1416.9	1253.46	1554.02	1753.99	1956.72	1427.75	1363.87	1346.86
ENSTGUG00000000816	0	0	0	0	0	0	0	0	0	0	0	0
ENSTGUG00000000817	143.7	136.623	170.154	123.962	150.773	131.489	158.104	142.192	156.145	144.681	131.4	103.201
ENSTGUG00000000818	740.191	500.309	506.988	419.434	574.028	345.518	465.306	319.065	339.95	360.403	423.932	526.499
ENSTGUG00000000819	289.434	254.003	338.571	344.717	282.473	273.535	277.182	225.426	313.182	246.045	240.74	365.575
ENSTGUG00000000820	2016.55	2162.87	8783.75	3849.62	2725.72	2861.08	2236.47	2716.39	2363.59	3030.51	2719.11	7740.05
ENSTGUG00000000821	82.0175	104.872	5.20879	55.1887	107.176	63.3449	79.052	101.442	99.0404	52.8476	48.9153	5.24749
ENSTGUG00000000822	0.677831	0	0	0.849057	1.81654	0	1.00066	0.867025	0	1.73271	0.959123	0
ENSTGUG00000000823	50.8373	39.4474	0	16.9811	42.6888	21.115	28.0184	12.1383	25.8754	8.66354	12.4686	1.74916
ENSTGUG00000000824	435.167	352.141	1524.44	573.113	405.998	479.885	433.285	492.47	398.838	518.946	614.798	1506.03
ENSTGUG00000000825	85.4067	61.5765	131.956	52.6415	68.1204	58.546	46.0303	79.7663	47.2896	52.8476	47.9561	55.9733
ENSTGUG00000000826	333.493	541.681	203.143	432.17	590.377	427.098	631.415	523.683	701.313	375.998	337.611	132.937
ENSTGUG00000000827	126.077	101.024	53.8241	95.0944	118.075	76.7817	90.0592	53.7555	61.5657	90.9672	87.2802	69.9666
ENSTGUG00000000828	21.6906	20.2048	0	5.09434	59.946	11.5173	14.0092	19.0745	16.9529	5.19812	10.5504	1.74916
ENSTGUG00000000829	130.821	134.699	78.1318	134.151	140.782	72.9426	127.084	158.666	149.007	103.962	114.136	66.4683
ENSTGUG00000000830	233.174	156.828	376.769	354.057	175.297	276.414	293.193	596.513	311.397	256.441	448.869	956.793
ENSTGUG00000000831	199.282	104.872	34.7252	66.2264	85.3776	73.9024	89.0586	76.2982	85.6566	59.7784	56.5882	62.9699
ENSTGUG00000000832	408.054	392.55	447.956	336.227	410.539	432.857	370.243	262.708	287.306	421.048	326.102	458.281
ENSTGUG00000000833	60.3269	41.3717	46.8791	50.0944	42.6888	35.5115	41.027	30.3459	36.5825	32.9215	34.5284	48.9766
ENSTGUG00000000834	1398.36	5883.44	12501.1	5192.83	3439.63	4781.58	1076.71	5648.67	4751.26	6482.06	7335.37	16989.6
ENSTGUG00000000835	259.609	189.54	727.494	255.566	164.397	231.305	208.137	278.315	207.003	217.455	254.168	449.535
ENSTGUG00000000836	322.647	228.988	531.296	286.981	183.471	238.023	292.192	297.389	266.785	190.598	328.979	307.853
ENSTGUG00000000837	24.4019	30.7882	8.68131	26.3208	26.3399	18.2356	35.023	13.0054	22.3064	10.3962	18.2233	3.49833
ENSTGUG00000000838	58.2934	64.4629	26.0439	57.7359	59.946	54.7069	64.0421	58.0906	72.2727	88.3681	76.7298	33.2341
ENSTGUG00000000839	368.74	940.004	50.3516	266.604	773.848	548.989	425.28	217.623	413.115	300.625	304.042	80.4616
ENSTGUG00000000840	16.2679	2.8864	0	9.33963	19.0737	3.83908	4.00263	2.60107	2.67677	3.46542	0.959123	0
ENSTGUG00000000841	299.601	361.762	244.813	294.623	329.703	359.914	600.395	329.469	324.781	429.712	382.69	204.652
ENSTGUG00000000842	78539.6	153862	149477	178166	105911	108245	266617	125502	169693	122522	169976	105352
ENSTGUG00000000843	199.96	230.912	65.9779	290.378	357.859	348.397	274.18	131.788	289.983	354.339	137.155	223.893
ENSTGUG00000000844	549.043	559.961	1526.17	777.736	481.384	593.138	621.409	779.455	634.394	656.696	667.549	1745.67
ENSTGUG00000000845	115.231	182.805	72.923	151.132	109.901	125.73	106.07	130.054	149.007	125.621	114.136	59.4716
ENSTGUG00000000846	342.305	595.56	59.0329	239.434	455.044	350.316	409.269	303.459	404.192	274.634	274.309	68.2174
ENSTGUG00000000847	0	0	0	0	0	0	0	0	0	0	0	0
ENSTGUG00000000848	3.38915	13.4699	1.73626	4.24529	3.63309	0.959771	9.00592	2.60107	8.92256	7.79719	9.59123	13.9933
ENSTGUG00000000849	12.201	166.449	5.20879	4.24529	46.3219	18.2356	47.0309	28.6118	40.1515	15.5944	53.7109	1.74916
ENSTGUG00000000850	1150.28	1084.32	779.582	761.604	1061.77	831.162	914.601	721.364	869.95	681.821	837.314	503.759
ENSTGUG00000000851	98.9633	121.229	107.648	108.679	90.8272	97.8966	109.072	96.2397	113.317	93.5662	101.667	82.2107
ENSTGUG00000000852	635.805	232.836	526.087	216.51	268.849	116.132	247.163	209.82	167.744	255.574	274.309	290.361
ENSTGUG00000000853	23.0462	135.661	192.725	27.1698	57.2211	81.5805	462.304	140.458	54.4276	51.9812	502.58	631.448
ENSTGUG00000000854	0	0	0	0	0	0	0	0	0	0	0	0
ENSTGUG00000000855	0	0	0	0	0	0	0	0	0	0	0	0
ENSTGUG00000000856	40.6698	101.024	13.8901	68.7736	79.0197	136.287	98.0645	50.2874	53.5354	110.027	52.7518	34.9833
ENSTGUG00000000857	138.955	540.719	8.68131	203.774	454.136	195.793	416.274	223.692	483.603	155.944	179.356	20.99
ENSTGUG00000000858	0	0	0	0	0	0	0	0	0	0	0	0
ENSTGUG00000000859	0	0	0	0.849057	0	0	0	0	0.892256	0	0	0
ENSTGUG00000000860	0	0	0	0	0	0	0	0	0	0	0	0
ENSTGUG00000000861	0	1.92427	0	0.849057	0	0.959771	1.00066	0	1.78451	0	0	0
ENSTGUG00000000862	6.10048	1.92427	0	0.849057	1.81654	0	1.00066	0	0	0.866354	0.959123	1.74916
ENSTGUG00000000863	0	0	0	0	0	0	0	0	0.892256	0	0	1.74916
ENSTGUG00000000864	4.74482	5.7728	0	0	6.35791	0.959771	1.00066	0.867025	3.56902	1.73271	0	0
ENSTGUG00000000865	3186.48	3672.46	9756.05	3190.76	3087.22	2297.69	2997.97	3026.78	2316.3	2719.49	3946.79	7963.95
ENSTGUG00000000866	670.375	381.967	1046.97	569.717	523.165	580.661	508.334	645.933	587.997	814.373	552.455	1079.23
ENSTGUG00000000867	120.654	123.153	107.648	64.5283	112.626	107.494	81.0533	62.4258	65.1347	52.8476	46.997	148.679
ENSTGUG00000000868	0	0	0	0	0	0	0	0	0	0	0	0
ENSTGUG00000000869	757.137	903.443	515.67	579.906	998.191	579.702	717.472	591.311	687.929	587.388	753.87	502.01
ENSTGUG00000000870	34.5694	33.6746	8.68131	34.8113	30.8813	23.9943	27.0178	21.6756	14.2761	14.728	24.9372	5.24749
ENSTGUG00000000871	46.0925	58.6901	1.73626	15.283	71.7535	36.4713	44.029	19.9416	34.798	31.1887	28.7737	3.49833
ENSTGUG00000000872	178.269	128.926	105.912	128.208	156.223	129.569	139.091	131.788	127.593	101.363	105.504	80.4616
ENSTGUG00000000873	734.769	1115.11	1406.37	1868.77	1199.83	1003.92	1830.2	2438.07	2629.48	1930.24	2219.41	1812.13
ENSTGUG00000000874	1239.07	2323.55	2330.06	2164.25	2330.63	1857.16	2630.73	2199.64	2163.72	1857.46	2354.65	1332.86
ENSTGUG00000000875	4.74482	5.7728	0	2.54717	13.6241	2.87931	7.00461	3.4681	2.67677	3.46542	7.67298	0
ENSTGUG00000000876	586.324	525.324	270.857	314.151	424.163	492.363	394.259	486.401	447.02	360.403	343.366	192.408
ENSTGUG00000000877	2.03349	0	0	0.849057	0.908272	0	0	0.867025	4.46128	0	0	0
ENSTGUG00000000878	0.677831	0	0	0	4.54136	0	2.00132	0	0	0	0	0
ENSTGUG00000000879	38.6364	17.3184	15.6264	38.2076	17.2572	12.477	14.0092	13.8724	10.7071	11.2626	12.4686	3.49833
ENSTGUG00000000880	261.643	222.253	74.6593	260.661	203.453	178.517	132.087	176.873	179.343	194.93	162.092	90.9566
ENSTGUG00000000881	383.652	319.428	470.527	428.774	344.235	503.88	412.271	460.39	382.778	581.324	607.125	571.977
ENSTGUG00000000882	132179	74438.3	160351	80808.2	73541	40534	48548.9	74089	70908.5	61492.1	54210.6	96267
ENSTGUG00000000883	1.35566	2.8864	0	1.69811	3.63309	1.91954	1.00066	0.867025	0.892256	0.866354	0.959123	0
ENSTGUG00000000884	2328.35	2291.8	1941.14	2209.25	2489.57	2504.04	2770.82	1992.42	2731.2	3105.88	3187.16	1483.29
ENSTGUG00000000885	0	1.92427	0	1.69811	0.908272	0.959771	1.00066	1.73405	1.78451	0.866354	0	0
ENSTGUG00000000886	10.8453	20.2048	0	8.49057	21.7985	11.5173	29.0191	17.3405	29.4445	9.52989	13.4277	5.24749
ENSTGUG00000000887	14.9123	7.69706	0	0.849057	6.35791	5.75863	6.00395	2.60107	8.03031	0.866354	7.67298	0
ENSTGUG00000000888	17.6236	10.5835	31.2527	11.0377	18.1654	8.63794	7.00461	7.80322	16.0606	59.7784	20.1416	40.2308
ENSTGUG00000000889	1625.44	1892.51	5330.32	2593.02	1693.93	2481.97	2420.59	3370.12	2005.79	2900.55	2969.44	8840.28
ENSTGUG00000000890	410.765	350.216	882.021	391.415	336.061	365.673	416.274	388.427	448.805	455.702	402.832	991.776
ENSTGUG00000000891	353.15	140.471	109.384	540	148.957	103.655	704.463	710.093	661.162	130.819	124.686	85.7091
ENSTGUG00000000892	81.3397	77.9327	166.681	137.547	103.543	101.736	150.099	110.979	167.744	121.29	151.541	132.937
ENSTGUG00000000893	52.193	40.4096	6.94505	11.0377	30.8813	17.2759	48.0316	34.681	33.9057	16.4607	52.7518	0
ENSTGUG00000000894	34.5694	29.8261	31.2527	26.3208	7.26618	14.3966	15.0099	19.9416	8.92256	38.1196	34.5284	69.9666
ENSTGUG00000000895	1946.05	3558.93	7741.99	3051.51	2890.12	3878.43	3294.17	2679.11	2961.4	2992.39	4236.45	8054.9
ENSTGUG00000000896	66.4274	193.389	1.73626	15.283	105.36	68.1437	133.088	35.548	88.3334	18.1934	36.4467	5.24749
ENSTGUG00000000897	0.677831	0.962133	0	0	0	0.959771	1.00066	0	0	0	0	0
ENSTGUG00000000898	237.919	279.981	32.989	160.472	169.847	134.368	224.147	243.634	233.771	94.4326	151.541	33.2341
ENSTGUG00000000899	3069.9	7513.29	9743.9	6919.81	5854.72	5445.74	7100.67	5625.26	5528.42	5617.44	7713.27	9664.14
ENSTGUG00000000900	128.788	31.7504	85.0768	18.6793	35.4226	10.5575	12.0079	6.9362	19.6296	78.8382	11.5095	17.4916
ENSTGUG00000000901	420.933	321.352	814.307	545.944	510.449	314.805	459.302	499.406	413.115	537.139	547.659	948.047
ENSTGUG00000000902	187.759	51.9552	34.7252	40.7547	43.5971	8.63794	35.023	15.6064	4.46128	7.79719	10.5504	40.2308
ENSTGUG00000000903	1567.82	1270.98	6314.78	3100.76	1690.29	1807.25	1723.13	3044.99	2071.82	3218.51	3253.34	7995.43
ENSTGUG00000000904	516.507	272.284	177.099	358.302	844.693	230.345	301.198	734.37	543.384	552.734	750.993	260.626
ENSTGUG00000000905	452.791	241.495	5.20879	48.3963	115.351	161.242	104.068	65.8939	91.0101	25.9906	42.2014	1.74916
ENSTGUG00000000906	77.9505	35.5989	55.5604	41.6038	32.6978	29.7529	40.0263	34.681	48.1818	27.7233	50.8335	20.99
ENSTGUG00000000907	31.1802	6.73493	0	9.33963	3.63309	11.5173	7.00461	9.53727	8.92256	6.06448	3.83649	3.49833
ENSTGUG00000000908	4.74482	1.92427	1.73626	0	0	0	0	1.73405	0.892256	0	4.79561	1.74916
ENSTGUG00000000909	0	0	0	0	0	0	0	0	0	0	0	0
ENSTGUG00000000910	10.8453	9.62133	0	5.09434	16.3489	5.75863	9.00592	5.20215	5.35354	4.33177	2.87737	0
ENSTGUG00000000911	103.03	206.859	10.4176	35.6604	229.793	128.609	113.074	114.447	117.778	79.7046	102.626	15.7425
ENSTGUG00000000912	2.03349	0	0	0.849057	0.908272	1.91954	1.00066	0.867025	2.67677	0.866354	0.959123	0
ENSTGUG00000000913	149.801	85.6298	246.549	123.962	95.3686	84.4598	126.083	176.006	134.731	101.363	158.255	136.435
ENSTGUG00000000914	2.03349	0	1.73626	1.69811	0	0	0	0	0	0.866354	0	0
ENSTGUG00000000915	5.42265	0	0	4.24529	0.908272	0	1.00066	2.60107	0.892256	2.59906	2.87737	0
ENSTGUG00000000916	84.7288	39.4474	3.47252	28.8679	28.1564	14.3966	21.0138	154.33	50.8586	12.9953	7.67298	3.49833
ENSTGUG00000000917	0	0.962133	0	0.849057	0	0	1.00066	0	0	0	0	0
ENSTGUG00000000918	3.38915	7.69706	1.73626	0	1.81654	1.91954	0	0	3.56902	1.73271	1.91825	0
ENSTGUG00000000919	706.3	462.786	8860.14	1020.57	431.429	692.955	778.512	2481.42	882.441	898.409	2817.9	2107.74
ENSTGUG00000000920	4291.35	10679.7	23897.9	6970.76	8604.97	9406.72	12079.9	8184.71	6962.27	9389.54	21483.4	26118.5
ENSTGUG00000000921	519.896	427.187	277.802	287.83	326.07	294.65	346.228	323.4	261.431	309.288	323.224	334.09
ENSTGUG00000000922	243.341	244.382	104.176	340.472	227.976	176.598	265.174	339.007	312.29	220.92	204.293	134.686
ENSTGUG00000000923	346.372	174.146	0	64.5283	254.316	48.9483	50.0329	34.681	59.7812	12.129	22.0598	5.24749
ENSTGUG00000000924	820.853	794.722	2024.48	1163.21	888.29	1026.95	1000.66	1492.15	988.62	1255.35	1213.29	2704.21
ENSTGUG00000000925	140.989	152.017	32.989	136.698	145.324	139.167	135.089	110.112	173.098	110.893	169.765	54.2241
ENSTGUG00000000926	104.386	124.115	255.23	171.51	109.901	197.713	103.068	151.729	177.559	258.173	119.89	351.582
ENSTGUG00000000927	137.6	275.17	69.4505	71.3208	230.701	135.328	110.072	107.511	115.101	101.363	149.623	76.9633
ENSTGUG00000000928	2790.63	4260.32	3913.53	2583.68	3651.25	3271.86	2946.94	2328.83	2954.26	3208.11	3685.91	4734.99
ENSTGUG00000000929	322.647	119.304	20.8351	143.491	179.838	44.1495	52.0342	71.963	49.9663	37.2532	56.5882	15.7425
ENSTGUG00000000930	1303.47	2539.07	800.417	2062.36	2505.01	2618.26	2097.38	2296.75	2033.45	1922.44	1830.97	1089.73
ENSTGUG00000000931	2352.07	3303.96	2416.88	3577.93	2485.03	4297.85	2963.95	3570.41	4024.97	7108.43	3767.43	2865.13
ENSTGUG00000000932	128.788	276.132	416.703	255.566	170.755	250.5	308.203	350.278	264.108	264.238	258.963	722.405
ENSTGUG00000000933	50.8373	69.2735	17.3626	48.3963	51.7715	50.8679	70.0461	98.8408	68.7037	74.5064	66.1795	15.7425
ENSTGUG00000000934	0	0	0	0	0.908272	0	0	0	0	0	0.959123	0
ENSTGUG00000000935	78.6284	100.062	3.47252	64.5283	105.36	72.9426	76.05	83.2344	82.0876	41.585	74.8116	10.495
ENSTGUG00000000936	58.2934	66.3871	10.4176	17.8302	33.6061	34.5518	42.0276	40.7502	46.3973	31.1887	14.3868	8.74582
ENSTGUG00000000937	0	0	0	0	0	0	0	0	0	0	0.959123	0
ENSTGUG00000000938	727.312	935.193	95.4944	319.245	940.062	764.937	575.378	428.31	652.239	430.578	452.706	59.4716
ENSTGUG00000000939	222.328	558.037	46.8791	171.51	416.897	535.552	300.197	189.011	354.226	266.837	205.252	50.7258
ENSTGUG00000000940	99.6411	125.077	22.5714	71.3208	155.315	95.9771	102.067	91.9046	108.855	78.8382	91.1167	15.7425
ENSTGUG00000000941	0	0	0	0	0	0	0	0	0	0	0	0
ENSTGUG00000000942	18.3014	16.3563	1.73626	12.7359	12.7158	35.5115	13.0086	13.8724	23.1987	12.129	7.67298	5.24749
ENSTGUG00000000943	145.056	264.586	52.0879	178.302	343.327	308.086	177.116	176.873	205.219	146.414	159.214	43.7291
ENSTGUG00000000944	87.4402	71.1978	0	40.7547	107.176	11.5173	30.0197	27.7448	17.8451	29.456	17.2642	0
ENSTGUG00000000945	126.754	203.972	5.20879	88.3019	82.6528	70.0633	96.0632	81.5003	83.8721	35.5205	112.217	10.495
ENSTGUG00000000946	55.5821	15.3941	19.0989	5.09434	10.8993	4.79885	9.00592	8.67025	5.35354	1.73271	0.959123	17.4916
ENSTGUG00000000947	107.775	66.3871	95.4944	133.302	98.0934	53.7472	82.054	39.8831	36.5825	44.1841	66.1795	62.9699
ENSTGUG00000000948	29.8246	42.3338	39.934	28.8679	39.0557	50.8679	45.0296	39.8831	35.6902	61.5111	44.1196	48.9766
ENSTGUG00000000949	2100.6	3345.34	1758.83	2280.57	2812.01	4473.49	3202.11	3573.88	3676.99	4225.21	6154.69	2562.53
ENSTGUG00000000950	157.935	220.328	10.4176	73.0189	85.3776	71.0231	97.0638	61.5587	92.7946	43.3177	123.727	22.7391
ENSTGUG00000000951	100.997	112.57	64.2417	130.755	129.883	133.408	132.087	147.394	189.158	158.543	161.133	108.448
ENSTGUG00000000952	200.638	148.168	0	78.9623	217.985	24.954	48.0316	41.6172	48.1818	51.9812	22.0598	12.2442
ENSTGUG00000000953	720.534	1127.62	1453.25	1295.66	715.718	1080.7	1303.86	1540.7	1543.6	1554.24	2826.53	4633.54
ENSTGUG00000000954	18.9793	12.5077	1.73626	12.7359	17.2572	8.63794	12.0079	6.9362	5.35354	6.06448	2.87737	3.49833
ENSTGUG00000000955	220.973	104.872	53.8241	67.9246	101.726	35.5115	65.0428	54.6225	46.3973	45.0504	40.2832	40.2308
ENSTGUG00000000956	2.71132	1.92427	5.20879	4.24529	3.63309	1.91954	9.00592	5.20215	0.892256	7.79719	3.83649	3.49833
ENSTGUG00000000957	220.295	163.563	5.20879	41.6038	217.077	58.546	128.084	74.5641	112.424	43.3177	61.3839	5.24749
ENSTGUG00000000958	19.6571	9.62133	6.94505	8.49057	24.5233	18.2356	7.00461	5.20215	15.1684	17.3271	13.4277	3.49833
ENSTGUG00000000959	77.2727	17.3184	60.7692	51.7925	30.8813	18.2356	36.0237	33.814	22.3064	63.2438	31.6511	43.7291
ENSTGUG00000000960	27.7911	18.2805	50.3516	39.9057	17.2572	31.6724	25.0165	32.9469	33.9057	24.2579	25.8963	59.4716
ENSTGUG00000000961	36.6029	33.6746	43.4065	33.9623	19.0737	38.3908	28.0184	42.4842	36.5825	27.7233	24.9372	99.7024
ENSTGUG00000000962	13.5566	23.0912	5.20879	11.8868	59.946	38.3908	48.0316	24.2767	44.6128	113.492	48.9153	108.448
ENSTGUG00000000963	87.4402	62.5386	123.275	157.076	81.7445	111.333	124.082	212.421	115.993	139.483	189.906	118.943
ENSTGUG00000000964	70.4944	114.494	3.47252	77.2642	157.131	145.885	78.0513	71.963	139.192	165.474	60.4247	24.4883
ENSTGUG00000000965	615.47	172.222	41.6703	368.491	267.94	99.8162	121.08	107.511	88.3334	129.953	108.381	54.2241
ENSTGUG00000000966	71.1722	76.9706	26.0439	46.6981	94.4603	64.3047	85.0559	101.442	124.024	38.9859	50.8335	13.9933
ENSTGUG00000000967	910.327	1016.01	1295.25	1494.34	1142.61	1469.41	1396.92	1784.34	1848.75	1690.26	1195.07	1824.38
ENSTGUG00000000968	315.869	180.881	163.209	292.076	215.261	204.431	179.118	238.432	175.774	230.45	237.862	209.9
ENSTGUG00000000969	1.35566	0	0	0	0	0	0	0	0	0.866354	0	0
ENSTGUG00000000970	651.395	976.565	1237.95	641.887	669.397	593.138	608.4	589.577	664.731	1007.57	836.355	1764.91
ENSTGUG00000000971	113.198	124.115	6.94505	35.6604	104.451	55.6667	138.091	104.91	121.347	45.0504	55.6291	5.24749
ENSTGUG00000000972	2362.24	2496.73	915.01	1706.6	2633.99	2147.97	2576.69	2557.72	3259.41	2163.29	2151.31	934.054
ENSTGUG00000000973	630.383	1207.48	909.801	770.095	938.245	965.53	1051.69	1067.31	914.563	646.3	843.069	706.663
ENSTGUG00000000974	408.054	745.653	2595.71	916.133	745.691	775.495	1023.67	1100.25	623.687	695.682	1319.75	1927.58
ENSTGUG00000000975	292.145	256.889	10.4176	109.528	203.453	205.391	264.174	138.724	132.054	160.275	119.89	31.485
ENSTGUG00000000976	31.858	14.432	1.73626	8.49057	18.1654	9.59771	15.0099	11.2713	20.5219	8.66354	4.79561	0
ENSTGUG00000000977	16.9458	15.3941	20.8351	9.33963	16.3489	15.3563	44.029	33.814	16.9529	6.93083	16.3051	10.495
ENSTGUG00000000978	25.7576	46.1824	5.20879	25.4717	29.973	32.6322	86.0566	45.0853	65.1347	20.7925	25.8963	8.74582
ENSTGUG00000000979	0	0.962133	1.73626	0	1.81654	0	0	0	0.892256	0.866354	0	0
ENSTGUG00000000980	1277.03	1455.71	3024.57	1593.68	1393.29	1323.52	1567.03	1273.66	1613.2	1475.4	1098.2	2361.37
ENSTGUG00000000981	1.35566	0	0	0	0.908272	0	1.00066	0.867025	0	0.866354	0	0
ENSTGUG00000000982	0	0	0	0	0	0	0	0	0	0	0	0
ENSTGUG00000000983	101.675	98.1375	1.73626	40.7547	149.865	106.535	141.093	76.2982	54.4276	51.1149	83.4437	3.49833
ENSTGUG00000000984	125.399	342.519	50.3516	168.962	171.663	123.81	518.341	246.235	231.987	252.109	179.356	50.7258
ENSTGUG00000000985	197.249	205.896	253.494	239.434	240.692	285.052	184.121	228.027	225.741	410.652	308.838	571.977
ENSTGUG00000000986	151.156	174.146	67.7142	73.868	160.764	126.69	130.086	82.3673	122.239	78.8382	77.6889	50.7258
ENSTGUG00000000987	127.432	156.828	112.857	175.755	169.847	96.9369	124.082	98.8408	130.269	120.423	140.991	97.9532
ENSTGUG00000000988	355.183	314.617	241.34	354.906	233.426	252.42	416.274	397.097	388.131	295.427	387.486	206.401
ENSTGUG00000000989	254.187	314.617	496.571	387.17	298.822	439.575	381.251	408.369	396.162	473.029	428.728	865.837
ENSTGUG00000000990	564.633	714.865	263.912	367.642	500.458	481.805	499.328	296.522	463.973	301.491	379.813	344.585
ENSTGUG00000000991	163.357	345.406	45.1428	188.491	364.217	227.466	325.214	171.671	221.28	164.607	236.903	52.4749
ENSTGUG00000000992	53.5486	66.3871	13.8901	36.5095	67.2121	42.2299	52.0342	48.5534	58.8889	32.9215	32.6102	13.9933
ENSTGUG00000000993	12.201	47.1445	1.73626	6.79246	21.7985	22.0747	14.0092	5.20215	9.81482	10.3962	11.5095	24.4883
ENSTGUG00000000994	126.077	137.585	12.1538	119.717	137.149	221.707	95.0625	104.91	94.5791	82.3036	82.4846	13.9933
ENSTGUG00000000995	275.877	296.337	237.868	253.868	256.133	322.483	225.148	254.038	234.663	325.749	373.099	274.619
ENSTGUG00000000996	54.9043	59.6522	1.73626	27.1698	59.0377	64.3047	82.054	21.6756	61.5657	25.9906	41.2423	8.74582
ENSTGUG00000000997	256.898	446.43	3.47252	68.7736	407.814	216.908	220.145	83.2344	197.189	79.7046	94.9532	19.2408
ENSTGUG00000000998	595.813	568.62	1033.08	851.604	530.431	758.219	604.397	933.785	635.286	803.11	852.66	1072.24
ENSTGUG00000000999	0	0.962133	1.73626	0	0.908272	0.959771	0	0.867025	3.56902	1.73271	0	5.24749
ENSTGUG00000001000	92.8628	130.85	53.8241	94.2453	119.892	78.7012	108.071	62.4258	99.9327	63.2438	85.3619	69.9666
ENSTGUG00000001001	0.677831	2.8864	1.73626	3.39623	8.17445	2.87931	4.00263	1.73405	9.81482	3.46542	2.87737	5.24749
ENSTGUG00000001002	505.662	202.048	105.912	348.113	337.877	153.563	81.0533	242.767	269.461	208.791	137.155	281.616
ENSTGUG00000001003	143.022	420.452	418.439	298.019	226.16	266.816	182.12	412.704	289.983	316.219	606.166	524.749
ENSTGUG00000001004	1832.18	2171.53	133.692	2279.72	2024.54	1158.44	1553.02	1979.42	2251.16	1160.05	1091.48	164.421
ENSTGUG00000001005	501.595	710.054	55.5604	327.736	640.332	724.627	635.418	483.8	540.707	405.454	473.807	90.9566
ENSTGUG00000001006	39.992	39.4474	39.934	25.4717	33.6061	25.9138	36.0237	19.9416	13.3838	60.6448	23.0189	38.4816
ENSTGUG00000001008	59.6491	17.3184	13.8901	12.7359	27.2482	13.4368	23.0151	17.3405	17.8451	14.728	13.4277	10.495
ENSTGUG00000001009	1385.49	774.517	3111.38	1299.91	1072.67	839.8	971.639	1044.76	819.091	1167.85	1337.98	2977.08
ENSTGUG00000001010	258.931	232.836	15.6264	150.283	280.656	136.287	222.146	199.416	215.926	136.884	147.705	17.4916
ENSTGUG00000001011	149.801	174.146	161.472	177.453	182.563	205.391	188.124	165.602	167.744	188.865	270.473	264.124
ENSTGUG00000001012	1327.87	1126.66	2080.04	1106.32	1256.14	1125.81	1218.8	1048.23	1060.89	965.985	1045.44	2158.47
ENSTGUG00000001013	209.45	199.161	39.934	159.623	195.279	177.558	163.107	134.389	120.455	136.018	104.544	43.7291
ENSTGUG00000001014	5332.49	251.117	1046.97	1715.94	1042.7	1773.66	4334.85	6310.21	2930.17	1659.07	1842.47	12629
ENSTGUG00000001015	269.777	213.593	225.714	260.661	247.958	279.293	341.224	365.884	209.68	284.164	221.557	201.154
ENSTGUG00000001016	21.0128	4.81066	0	2.54717	1.81654	11.5173	5.00329	11.2713	9.81482	6.06448	3.83649	5.24749
ENSTGUG00000001017	163.357	167.411	43.4065	117.17	191.645	144.925	151.099	104.91	131.162	109.161	117.013	66.4683
ENSTGUG00000001018	1.35566	1.92427	0	0	1.81654	0.959771	2.00132	0	3.56902	0.866354	1.91825	0
ENSTGUG00000001019	1080.46	987.148	2828.37	1340.66	809.271	1097.02	1131.74	1288.4	1049.29	1478.87	1461.7	4269.71
ENSTGUG00000001020	86.0845	81.7813	156.264	110.377	98.0934	99.8162	110.072	110.112	86.5488	104.829	134.277	180.164
ENSTGUG00000001021	145.734	258.814	123.275	116.321	200.728	223.627	171.113	151.729	193.62	148.147	184.152	215.147
ENSTGUG00000001022	1664.75	2680.5	4158.35	2318.77	2171.68	2680.64	2973.96	3304.23	2866.82	2551.41	2628	7706.82
ENSTGUG00000001023	147.767	149.131	22.5714	115.472	167.122	78.7012	127.084	139.591	170.421	98.7644	82.4846	19.2408
ENSTGUG00000001024	931.339	506.082	430.593	536.604	556.771	381.989	499.328	402.299	480.034	443.573	356.794	360.328
ENSTGUG00000001025	0	1.92427	0	0	1.81654	0.959771	1.00066	0.867025	0	0.866354	0	0
ENSTGUG00000001026	48.8038	44.2581	41.6703	51.7925	51.7715	40.3104	48.0316	31.2129	26.7677	66.7093	41.2423	54.2241
ENSTGUG00000001027	272.488	189.54	189.253	225.849	217.077	139.167	209.138	268.778	215.926	191.464	264.718	176.666
ENSTGUG00000001028	500.239	761.047	736.175	712.359	820.17	909.863	596.392	538.422	453.266	669.692	639.735	888.576
ENSTGUG00000001029	644.617	297.299	555.604	346.415	376.933	192.914	220.145	296.522	224.849	297.159	260.881	461.78
ENSTGUG00000001030	16.2679	12.5077	1.73626	14.434	14.5324	5.75863	12.0079	11.2713	5.35354	8.66354	10.5504	5.24749
ENSTGUG00000001031	157.935	240.533	187.516	157.076	158.039	111.333	138.091	165.602	208.788	110.027	211.007	73.4649
ENSTGUG00000001032	103.708	157.79	5.20879	70.4717	82.6528	109.414	79.052	102.309	148.115	97.0316	72.8933	24.4883
ENSTGUG00000001033	257.576	362.724	201.406	385.472	547.688	459.73	406.267	426.576	397.054	492.089	290.614	220.395
ENSTGUG00000001034	0.677831	2.8864	0	0	0	0	0	0	0	0	0	0
ENSTGUG00000001035	31.858	19.2427	24.3077	39.0566	21.7985	34.5518	21.0138	51.1545	25.8754	44.1841	51.7926	52.4749
ENSTGUG00000001036	175.558	179.919	208.351	247.925	248.867	290.811	175.115	387.56	215.034	304.09	192.784	195.906
ENSTGUG00000001037	1.35566	0.962133	0	0	0.908272	0	0	0	0	0	0	0
ENSTGUG00000001038	4.06698	2.8864	0	0.849057	0.908272	0.959771	0	0	0	0	0.959123	0
ENSTGUG00000001039	0.677831	1.92427	0	0	0.908272	0	1.00066	0.867025	0	0.866354	0.959123	0
ENSTGUG00000001040	2910.61	1136.28	1574.79	1224.34	1233.43	521.156	920.605	905.174	757.525	919.202	831.559	1329.37
ENSTGUG00000001041	92.185	108.721	20.8351	50.0944	98.0934	112.293	160.105	54.6225	103.502	57.1794	45.0788	13.9933
ENSTGUG00000001042	1695.93	2364.92	340.307	443.208	1079.94	1601.86	353.232	1284.06	540.707	207.925	228.271	225.642
ENSTGUG00000001043	914.394	1419.15	138.901	573.963	1010.91	1028.87	936.616	787.258	1071.6	596.052	769.216	134.686
ENSTGUG00000001044	4.74482	2.8864	0	7.64151	3.63309	2.87931	2.00132	6.9362	10.7071	6.93083	2.87737	3.49833
ENSTGUG00000001045	39.992	45.2202	0	14.434	39.964	23.9943	41.027	20.8086	33.0135	18.1934	6.71386	8.74582
ENSTGUG00000001046	66.4274	49.0688	24.3077	22.0755	26.3399	33.592	45.0296	33.814	26.7677	26.857	30.6919	20.99
ENSTGUG00000001047	10.1675	6.73493	1.73626	0.849057	9.99099	4.79885	4.00263	3.4681	3.56902	13.8617	10.5504	0
ENSTGUG00000001048	420.255	361.762	1354.28	698.774	466.852	631.529	582.383	867.025	585.32	614.245	610.961	2111.24
ENSTGUG00000001049	170.136	161.638	27.7802	142.642	158.039	228.425	124.082	140.458	182.02	148.147	135.236	29.7358
ENSTGUG00000001050	713.078	956.36	2076.57	1067.26	1386.93	1018.32	1454.96	1198.23	1593.57	1223.29	1508.7	1871.61
ENSTGUG00000001051	103.708	127.964	97.2307	157.925	117.167	96.9369	115.076	142.192	141.869	134.285	173.601	82.2107
ENSTGUG00000001052	27.1132	23.0912	0	11.0377	29.0647	9.59771	10.0066	15.6064	15.1684	6.06448	4.79561	3.49833
ENSTGUG00000001053	0	2.8864	0	0	2.72482	0	2.00132	0	0	0	0	0
ENSTGUG00000001054	1348.88	765.858	4069.8	2261.89	952.778	1530.83	1281.84	3324.17	1767.56	1549.91	1827.13	4616.05
ENSTGUG00000001055	131.499	101.024	62.5054	85.7548	81.7445	119.012	58.0382	56.3566	52.6431	58.9121	59.4656	40.2308
ENSTGUG00000001056	0	1.92427	1.73626	0.849057	0	0.959771	2.00132	0	0.892256	2.59906	0.959123	3.49833
ENSTGUG00000001057	140.311	165.487	15.6264	52.6415	164.397	98.8564	123.081	88.4365	93.6869	65.8429	47.9561	17.4916
ENSTGUG00000001058	0	0	0	0	0	0	0	0	0	0	0	0
ENSTGUG00000001059	267.743	390.626	71.1867	245.377	430.521	339.759	395.26	312.129	364.04	298.892	291.573	76.9633
ENSTGUG00000001060	8.13397	1.92427	0	0.849057	3.63309	2.87931	2.00132	4.33512	4.46128	0.866354	0	0
ENSTGUG00000001061	6.10048	0.962133	0	0.849057	0.908272	1.91954	1.00066	1.73405	0.892256	1.73271	0	0
ENSTGUG00000001062	953.03	589.787	1270.94	2038.59	1428.71	1287.05	895.589	1481.75	958.283	2463.04	1028.18	4916.9
ENSTGUG00000001063	2.71132	0.962133	0	0	0	0	0	0	0	0	0	0
ENSTGUG00000001064	21.0128	12.5077	0	4.24529	23.6151	8.63794	10.0066	5.20215	9.81482	2.59906	5.75474	1.74916
ENSTGUG00000001065	8.8118	8.65919	13.8901	5.09434	28.1564	19.1954	21.0138	4.33512	3.56902	6.06448	18.2233	15.7425
ENSTGUG00000001066	54.2265	101.024	48.6153	77.2642	71.7535	46.069	86.0566	65.8939	78.5185	89.2345	88.2393	52.4749
ENSTGUG00000001067	20.3349	25.9776	17.3626	14.434	34.5143	18.2356	24.0158	13.8724	14.2761	13.8617	13.4277	5.24749
ENSTGUG00000001068	267.743	200.124	414.967	345.566	254.316	261.058	340.224	456.922	339.057	322.284	381.731	536.994
ENSTGUG00000001069	0	0	0	0	0	0	0	0	0	0	0	0
ENSTGUG00000001070	361.962	88.5162	114.593	222.453	79.0197	199.632	103.068	88.4365	140.976	119.557	74.8116	85.7091
ENSTGUG00000001071	16.2679	18.2805	1.73626	16.1321	18.1654	19.1954	22.0145	13.8724	16.0606	12.129	15.346	3.49833
ENSTGUG00000001072	48.126	76.0085	27.7802	28.8679	75.3866	64.3047	132.087	33.814	43.7205	61.5111	56.5882	24.4883
ENSTGUG00000001073	2432.73	3321.28	887.23	5585.1	5302.49	4191.32	4465.94	9141.04	9822.85	3325.93	3726.19	893.823
ENSTGUG00000001074	225.04	289.602	151.055	292.925	200.728	286.972	130.086	287.852	303.367	91.8335	157.296	150.428
ENSTGUG00000001075	673.086	1001.58	783.054	675.849	1006.37	746.702	991.652	695.354	925.27	698.281	797.99	493.264
ENSTGUG00000001076	18.9793	21.1669	17.3626	68.7736	27.2482	30.7127	28.0184	63.2928	38.367	45.0504	55.6291	24.4883
ENSTGUG00000001077	433.812	373.307	913.274	450	399.64	510.598	515.339	388.427	284.63	448.771	474.766	857.091
ENSTGUG00000001078	58.2934	50.0309	74.6593	39.9057	47.2302	41.2702	56.0369	147.394	99.0404	77.9719	134.277	73.4649
ENSTGUG00000001079	50.8373	910.177	86.8131	42.4529	71.7535	389.667	158.104	441.316	325.673	84.0363	20.1416	61.2208
ENSTGUG00000001080	16.9458	5.7728	0	4.24529	5.44963	3.83908	6.00395	2.60107	5.35354	3.46542	2.87737	3.49833
ENSTGUG00000001081	10.8453	44.2581	1.73626	14.434	19.0737	16.3161	51.0336	14.7394	25.8754	25.1243	25.8963	0
ENSTGUG00000001082	117.265	16.3563	46.8791	71.3208	38.1474	40.3104	60.0395	70.229	92.7946	74.5064	39.324	52.4749
ENSTGUG00000001083	63.0383	64.4629	36.4615	43.3019	73.57	74.8621	27.0178	28.6118	49.9663	39.8523	34.5284	24.4883
ENSTGUG00000001084	4.06698	2.8864	3.47252	4.24529	0.908272	0	3.00197	14.7394	4.46128	0	3.83649	0
ENSTGUG00000001085	4902.07	6284.65	3937.84	5068.02	6163.54	6571.55	4692.09	5790.86	5871.94	4822.99	5479.47	2485.56
ENSTGUG00000001086	0	0	0	0	0	0	0	0	0	0	0	0
ENSTGUG00000001087	156.579	363.686	46.8791	83.2076	229.793	143.006	219.144	198.549	108.855	94.4326	176.479	64.7191
ENSTGUG00000001088	4.74482	3.84853	5.20879	8.49057	12.7158	6.7184	13.0086	5.20215	8.03031	16.4607	12.4686	3.49833
ENSTGUG00000001089	0	1.92427	0	0	2.72482	2.87931	5.00329	0.867025	0	0.866354	0	15.7425
ENSTGUG00000001090	103.708	103.91	12.1538	86.6038	107.176	85.4196	106.07	93.6387	99.0404	78.8382	77.6889	17.4916
ENSTGUG00000001091	109.809	101.986	130.22	81.5095	59.0377	98.8564	131.086	73.6971	99.0404	110.027	96.8714	136.435
ENSTGUG00000001092	950.319	1151.67	2602.66	1243.02	1138.97	1226.59	1168.77	1167.88	1136.73	1258.81	1452.11	2517.05
ENSTGUG00000001093	132.177	144.32	408.022	195.283	227.068	190.994	211.139	174.272	156.145	195.796	241.699	316.599
ENSTGUG00000001094	8.13397	3.84853	15.6264	5.09434	7.26618	5.75863	9.00592	16.4735	16.9529	11.2626	15.346	10.495
ENSTGUG00000001095	3.38915	0	0	1.69811	4.54136	9.59771	5.00329	3.4681	3.56902	3.46542	4.79561	1.74916
ENSTGUG00000001096	13.5566	28.864	93.7581	16.1321	15.4406	33.592	33.0217	20.8086	10.7071	18.1934	23.9781	55.9733
ENSTGUG00000001097	318.58	161.638	204.879	203.774	215.261	165.081	157.103	195.948	149.007	189.732	152.501	206.401
ENSTGUG00000001098	45.4147	60.6144	10.4176	33.1132	61.7625	55.6667	41.027	84.1014	50.8586	50.2485	101.667	10.495
ENSTGUG00000001099	16.9458	26.9397	3.47252	6.79246	25.4316	10.5575	23.0151	9.53727	11.5993	6.06448	7.67298	3.49833
ENSTGUG00000001100	21.6906	12.5077	6.94505	22.0755	17.2572	12.477	16.0105	11.2713	7.13805	14.728	9.59123	5.24749
ENSTGUG00000001101	0.677831	1.92427	0	1.69811	0	0.959771	2.00132	1.73405	0.892256	1.73271	5.75474	5.24749
ENSTGUG00000001102	460.925	440.657	1479.3	736.132	534.972	752.46	476.313	713.561	637.071	639.369	648.367	1233.16
ENSTGUG00000001103	164.713	264.586	631.999	336.227	255.224	358.954	250.165	282.65	235.556	408.919	318.429	718.907
ENSTGUG00000001104	208.772	396.399	465.318	270	229.793	314.805	395.26	327.735	318.535	355.205	440.237	393.562
ENSTGUG00000001105	349.761	509.93	1288.31	665.661	345.143	548.989	431.284	694.487	518.401	639.369	703.996	1670.45
ENSTGUG00000001106	129.466	293.45	3.47252	79.8114	260.674	224.586	146.096	163.868	247.155	182.801	92.0758	19.2408
ENSTGUG00000001107	241.308	489.725	126.747	130.755	162.581	292.73	223.147	116.181	191.835	198.395	497.785	153.927
ENSTGUG00000001108	16.2679	4.81066	15.6264	15.283	10.8993	6.7184	14.0092	12.1383	9.81482	12.129	15.346	12.2442
ENSTGUG00000001109	183.014	148.168	1.73626	46.6981	101.726	72.9426	50.0329	111.846	137.407	55.4467	38.3649	10.495
ENSTGUG00000001110	1.35566	4.81066	8.68131	4.24529	1.81654	2.87931	4.00263	2.60107	0.892256	3.46542	9.59123	6.99666
ENSTGUG00000001111	65.0718	42.3338	12.1538	11.8868	17.2572	11.5173	11.0072	14.7394	1.78451	3.46542	9.59123	13.9933
ENSTGUG00000001112	130.144	108.721	8.68131	81.5095	92.6438	44.1495	50.0329	40.7502	70.4882	92.6999	49.8744	24.4883
ENSTGUG00000001113	298.923	87.5541	137.165	116.321	114.442	75.8219	47.0309	79.7663	57.1044	61.5111	46.997	90.9566
ENSTGUG00000001114	2533.73	3085.56	7372.17	3780.85	2829.27	4392.87	3314.18	3365.79	2720.49	4603.81	3613.97	8579.65
ENSTGUG00000001115	3.38915	5.7728	1.73626	4.24529	1.81654	0.959771	8.00526	1.73405	4.46128	6.93083	5.75474	0
ENSTGUG00000001116	610.726	386.777	1776.2	660.566	505.908	472.207	617.406	691.019	596.027	878.483	835.396	2085
ENSTGUG00000001117	1715.59	697.546	1411.58	1338.96	1140.79	906.984	1017.67	1155.74	993.973	837.764	753.87	1673.95
ENSTGUG00000001118	33.2137	9.62133	1.73626	29.717	10.8993	24.954	5.00329	7.80322	11.5993	9.52989	2.87737	0
ENSTGUG00000001119	228.429	133.736	182.307	204.623	150.773	123.81	118.078	167.336	110.64	207.059	206.211	188.91
ENSTGUG00000001120	23.7241	42.3338	0	6.79246	39.0557	24.954	24.0158	13.0054	15.1684	8.66354	5.75474	1.74916
ENSTGUG00000001121	401.954	490.688	4436.15	1254.06	653.956	882.989	740.487	1241.58	665.623	1335.05	1962.37	5551.85
ENSTGUG00000001122	21.0128	38.4853	0	24.6227	21.7985	21.115	71.0467	32.9469	51.7509	46.7831	43.1605	13.9933
ENSTGUG00000001123	68.4609	50.993	164.945	46.6981	65.3956	102.695	118.078	98.8408	112.424	67.5756	59.4656	150.428
ENSTGUG00000001124	6441.43	6850.38	5859.88	3405.57	9966.47	6838.37	6803.47	4500.72	5448.12	5493.55	5715.41	2865.13
ENSTGUG00000001125	2656.42	1916.57	5759.18	2946.23	2063.59	2202.67	2118.39	2480.56	1695.29	2400.67	2637.59	7416.46
ENSTGUG00000001126	307.735	330.974	187.516	369.34	359.676	229.385	319.21	254.905	294.445	246.045	254.168	101.452
ENSTGUG00000001127	166.069	279.018	314.263	273.396	193.462	282.173	214.141	364.15	251.616	317.952	259.922	440.79
ENSTGUG00000001128	10.8453	5.7728	6.94505	4.24529	4.54136	3.83908	3.00197	0.867025	2.67677	1.73271	1.91825	0
ENSTGUG00000001129	0	0	0	0	0	0	0	0	0	0	0	0
ENSTGUG00000001130	9.48963	1.92427	1.73626	5.9434	4.54136	1.91954	1.00066	0.867025	1.78451	0	0	0
ENSTGUG00000001131	429.067	372.345	1852.59	366.793	384.199	350.316	349.23	362.416	356.902	370.8	550.536	773.131
ENSTGUG00000001132	31.1802	22.129	15.6264	22.9245	23.6151	26.8736	31.0204	30.3459	29.4445	17.3271	28.7737	10.495
ENSTGUG00000001133	986.922	801.456	2779.76	1378.87	1066.31	1177.64	974.641	1634.34	1161.72	1476.27	1356.2	2957.84
ENSTGUG00000001134	502.273	335.784	307.318	309.057	339.694	267.776	285.188	319.932	298.906	239.98	258.963	258.876
ENSTGUG00000001135	578.19	518.589	85.0768	259.811	688.47	401.184	419.276	283.517	499.663	304.09	271.432	90.9566
ENSTGUG00000001136	364.673	438.732	468.791	403.302	383.291	529.794	398.262	414.438	464.865	563.13	421.055	568.479
ENSTGUG00000001137	41.3477	35.5989	13.8901	22.9245	31.7895	25.9138	29.0191	28.6118	25.8754	39.8523	24.9372	31.485
ENSTGUG00000001138	29.8246	29.8261	76.3955	106.981	57.2211	78.7012	81.0533	108.378	62.4579	96.1653	129.482	120.692
ENSTGUG00000001139	24.4019	46.1824	43.4065	65.3774	46.3219	71.9828	70.0461	33.814	56.2121	54.5803	68.0977	61.2208
ENSTGUG00000001140	246.053	101.986	76.3955	138.396	158.039	63.3449	89.0586	80.6333	66.9192	71.9074	96.8714	94.4549
ENSTGUG00000001141	0	0	0	0	0	0	0	0	0	0	0	0
ENSTGUG00000001142	27.1132	21.1669	3.47252	5.09434	29.0647	11.5173	11.0072	6.9362	7.13805	8.66354	14.3868	0
ENSTGUG00000001143	0	0	0	0	0	0	0	0	0	0	0	0
ENSTGUG00000001144	204.027	165.487	161.472	150.283	125.342	111.333	135.089	149.128	149.899	111.76	148.664	24.4883
ENSTGUG00000001145	16.9458	4.81066	3.47252	7.64151	5.44963	3.83908	3.00197	5.20215	6.24579	6.06448	2.87737	5.24749
ENSTGUG00000001146	19.6571	24.0533	3.47252	5.9434	21.7985	12.477	8.00526	9.53727	10.7071	25.9906	25.8963	13.9933
ENSTGUG00000001147	0	0	0	0	0	0	0	0	0	0	0	0
ENSTGUG00000001148	2.03349	1.92427	0	1.69811	1.81654	0.959771	1.00066	0	1.78451	0	0	3.49833
ENSTGUG00000001149	96.252	203.972	180.571	223.302	145.324	164.121	157.103	181.208	114.209	193.197	223.476	171.418
ENSTGUG00000001150	0.677831	0.962133	3.47252	0.849057	2.72482	1.91954	7.00461	7.80322	5.35354	6.06448	2.87737	5.24749
ENSTGUG00000001151	443.301	303.072	822.988	355.755	405.998	476.046	329.217	364.15	337.273	534.54	439.278	979.532
ENSTGUG00000001152	1.35566	0	0	1.69811	0.908272	0	0	0.867025	2.67677	0	0.959123	1.74916
ENSTGUG00000001153	0.677831	0	0	0	0	0	0	0	0	0	0	1.74916
ENSTGUG00000001154	9314.75	15159.4	105360	28977.5	15706.8	22847.3	19836	26190.2	18547.3	29373.7	35785.8	104290
ENSTGUG00000001155	2784.53	4170.84	4779.93	2593.02	3592.22	4769.1	3655.4	3359.72	3050.62	4094.39	4453.21	3795.69
ENSTGUG00000001156	0.677831	6.73493	0	7.64151	5.44963	3.83908	12.0079	5.20215	4.46128	2.59906	1.91825	0
ENSTGUG00000001157	17.6236	32.7125	8.68131	17.8302	29.0647	30.7127	26.0171	11.2713	7.13805	34.6542	12.4686	27.9866
ENSTGUG00000001158	52.193	27.9018	39.934	24.6227	36.3309	22.0747	29.0191	42.4842	33.9057	42.4513	29.7328	54.2241
ENSTGUG00000001159	3.38915	0.962133	0	1.69811	0.908272	0	0	0	0	0	0	0
ENSTGUG00000001160	50.1595	36.561	74.6593	28.0189	52.6798	44.1495	118.078	154.33	78.5185	68.442	136.195	335.84
ENSTGUG00000001161	1.35566	0	0	0	0	0	0	0.867025	0	0	0	0
ENSTGUG00000001162	857.456	2143.63	3892.7	2856.23	3346.07	7389.28	2626.73	1633.47	2317.19	2813.92	3332.95	1859.36
ENSTGUG00000001163	19.6571	16.3563	19.0989	22.9245	19.0737	19.1954	45.0296	26.0107	28.5522	29.456	32.6102	50.7258
ENSTGUG00000001164	27.1132	23.0912	60.7692	37.3585	24.5233	21.115	14.0092	28.6118	41.936	40.7186	23.0189	103.201
ENSTGUG00000001165	250.12	205.896	401.076	291.227	199.82	282.173	265.174	260.974	298.906	362.136	310.756	514.254
ENSTGUG00000001166	3.38915	0.962133	1.73626	0.849057	2.72482	0.959771	2.00132	0.867025	1.78451	2.59906	0	3.49833
ENSTGUG00000001167	564.633	928.458	512.197	668.208	811.087	855.156	949.625	1014.42	776.263	993.708	1185.48	619.204
ENSTGUG00000001168	2337.16	2972.03	6820.04	3115.19	3011.83	4273.86	3386.23	3470.7	3730.52	3575.44	3521.9	6088.84
ENSTGUG00000001169	1352.27	1306.58	2416.88	1283.77	1277.03	1509.72	1451.95	1328.28	1198.3	1690.26	1596.94	2494.31
ENSTGUG00000001170	38.6364	19.2427	41.6703	33.9623	15.4406	32.6322	23.0151	22.5426	28.5522	28.5897	8.6321	31.485
ENSTGUG00000001171	0	0.962133	0	0	0	0	0	0	0	0	0	0
ENSTGUG00000001172	129.466	217.442	32.989	137.547	319.712	190.035	245.161	119.649	180.236	159.409	107.422	13.9933
ENSTGUG00000001173	0	0	1.73626	0	0	0	0	0	0	0	0	0
ENSTGUG00000001174	7.45614	6.73493	0	1.69811	9.99099	1.91954	2.00132	2.60107	0.892256	4.33177	1.91825	0
ENSTGUG00000001175	14.9123	14.432	10.4176	16.1321	12.7158	17.2759	19.0125	18.2075	16.0606	13.8617	10.5504	6.99666
ENSTGUG00000001176	77137.1	133299	646869	113925	106947	166104	231713	247687	180352	232159	291369	1.24907e+06
ENSTGUG00000001177	222.328	198.199	262.176	314.151	215.261	221.707	238.157	363.283	265	342.21	316.511	265.873
ENSTGUG00000001178	266.387	266.511	390.659	410.095	244.325	329.201	325.214	406.635	314.966	339.611	345.284	568.479
ENSTGUG00000001179	27.1132	23.0912	10.4176	10.1887	17.2572	10.5575	20.0132	22.5426	8.92256	8.66354	13.4277	1.74916
ENSTGUG00000001180	6.77831	0	0	0	0.908272	0	0	0	0	2.59906	0	0
ENSTGUG00000001181	0.677831	0.962133	0	0	3.63309	1.91954	1.00066	0	0	0	0	0
ENSTGUG00000001182	0	0	0	0	0	0	0	0	0	0	0.959123	0
ENSTGUG00000001183	1.35566	0	0	0.849057	0	0.959771	2.00132	0.867025	0	0.866354	1.91825	0
ENSTGUG00000001184	52.8708	37.5232	59.0329	53.4906	33.6061	49.9081	43.0283	52.0215	53.5354	51.1149	52.7518	54.2241
ENSTGUG00000001185	1723.72	2094.56	3564.55	2053.87	2256.15	2722.87	2025.33	2044.44	1532	2281.11	2470.7	3844.66
ENSTGUG00000001186	199.96	192.427	24.3077	135	234.334	121.891	106.07	117.048	149.899	85.769	106.463	22.7391
ENSTGUG00000001187	822.887	542.643	689.296	486.51	467.76	475.087	547.36	578.305	725.404	371.666	567.801	306.104
ENSTGUG00000001188	52.193	43.296	10.4176	30.5661	48.1384	47.9885	62.0408	68.4949	89.2256	25.9906	45.0788	17.4916
ENSTGUG00000001189	4.06698	4.81066	5.20879	2.54717	0.908272	5.75863	5.00329	2.60107	1.78451	6.93083	1.91825	1.74916
ENSTGUG00000001190	678.509	418.528	1015.71	548.491	446.87	314.805	425.28	334.671	567.475	477.361	436.401	564.98
ENSTGUG00000001191	169.458	65.425	161.472	107.83	76.2949	57.5863	45.0296	84.9684	58.8889	64.9765	60.4247	195.906
ENSTGUG00000001192	0	0	0	0	0	0	0	0	0	0	0	0
ENSTGUG00000001193	0	0	0	0	0	0	0	0	0	0	0	0
ENSTGUG00000001194	31.1802	30.7882	13.8901	18.6793	31.7895	29.7529	56.0369	41.6172	42.8283	41.585	52.7518	24.4883
ENSTGUG00000001195	1155.7	1191.12	649.362	766.698	1237.97	1294.73	1145.75	1188.69	1384.78	757.193	1870.29	283.365
ENSTGUG00000001196	166.069	109.683	5.20879	72.1698	89.9189	119.971	31.0204	69.362	51.7509	42.4513	14.3868	24.4883
ENSTGUG00000001197	79.984	105.835	12.1538	44.151	102.635	71.9828	89.0586	55.4896	74.0573	71.9074	70.9751	3.49833
ENSTGUG00000001198	14.2344	16.3563	0	8.49057	10.8993	7.67817	5.00329	8.67025	13.3838	5.19812	10.5504	1.74916
ENSTGUG00000001199	31.858	2.8864	0	7.64151	19.0737	0	0	2.60107	9.81482	4.33177	0	0
ENSTGUG00000001200	3.38915	0	0	0.849057	2.72482	0	0	0	3.56902	0.866354	0	0
ENSTGUG00000001201	612.081	766.82	980.988	850.755	901.914	508.679	765.503	800.264	778.047	807.442	776.889	514.254
ENSTGUG00000001202	109.809	98.1375	20.8351	82.3585	110.809	72.9426	65.0428	55.4896	86.5488	42.4513	47.9561	19.2408
ENSTGUG00000001203	92.8628	61.5765	34.7252	72.1698	82.6528	60.4656	75.0494	77.1652	77.6263	74.5064	71.9342	45.4783
ENSTGUG00000001204	0.677831	0	0	0	0	0	1.00066	0	0.892256	0	0	0
ENSTGUG00000001205	181.659	183.767	109.384	116.321	166.214	136.287	173.114	142.192	140.976	114.359	164.969	87.4582
ENSTGUG00000001206	178.947	65.425	19.0989	73.0189	100.818	23.9943	19.0125	22.5426	16.9529	24.2579	18.2233	8.74582
ENSTGUG00000001207	0.677831	0	0	0	0	0	0	0	0	0	0	0
ENSTGUG00000001208	542.265	527.249	1085.16	585	575.845	500.041	571.376	456.922	523.754	707.811	708.792	1352.1
ENSTGUG00000001209	469.059	302.11	1128.57	440.661	399.64	401.184	436.287	518.481	421.145	507.683	463.256	1131.71
ENSTGUG00000001210	4019.54	4231.46	12042.7	6203.21	3331.54	5866.12	5180.41	5337.4	5556.08	5916.33	5215.71	15018.3
ENSTGUG00000001211	1243.82	1748.19	380.241	1075.76	1775.67	2071.19	1247.82	720.497	988.62	1513.52	1148.07	446.037
ENSTGUG00000001212	1077.07	958.284	2359.58	1567.36	1126.26	951.133	1271.84	1467.87	1323.22	1332.45	1617.08	2009.79
ENSTGUG00000001213	1998.92	1164.18	2073.1	1293.96	1210.73	778.374	854.562	825.407	824.445	790.115	972.55	1096.73
ENSTGUG00000001214	25.7576	26.9397	15.6264	32.2642	39.0557	31.6724	40.0263	48.5534	36.5825	26.857	44.1196	36.7325
ENSTGUG00000001215	119.976	24.0533	3.47252	14.434	34.5143	11.5173	21.0138	9.53727	16.9529	16.4607	16.3051	1.74916
ENSTGUG00000001216	1192.3	483.953	1323.03	1189.53	710.269	429.977	580.382	609.518	630.825	849.027	605.206	969.037
ENSTGUG00000001217	4.74482	15.3941	13.8901	5.09434	10.8993	7.67817	11.0072	2.60107	4.46128	11.2626	6.71386	13.9933
ENSTGUG00000001218	686.643	494.536	55.5604	266.604	413.264	272.575	294.193	314.73	298.014	185.4	213.884	62.9699
ENSTGUG00000001219	14.2344	22.129	20.8351	15.283	10.8993	24.954	12.0079	12.1383	11.5993	18.1934	12.4686	19.2408
ENSTGUG00000001220	53.5486	57.728	114.593	66.2264	49.955	146.845	92.0605	26.8778	36.5825	103.096	257.045	38.4816
ENSTGUG00000001221	30.5024	36.561	237.868	52.6415	43.5971	109.414	85.0559	39.8831	28.5522	110.027	199.498	87.4582
ENSTGUG00000001222	1.35566	0.962133	0	0	1.81654	0	0	0.867025	0	0	0	0
ENSTGUG00000001223	600.558	487.801	1472.35	753.114	559.496	563.386	558.367	649.401	510.371	773.654	645.49	2102.5
ENSTGUG00000001224	30.5024	66.3871	140.637	90	87.1941	69.1035	37.0243	21.6756	12.4916	41.585	47.9561	143.432
ENSTGUG00000001225	281.3	1091.06	88.5494	230.094	424.163	953.053	452.297	331.203	331.919	165.474	345.284	38.4816
ENSTGUG00000001226	0	0	0	0	0	0	0	0	0	0.866354	0	0
ENSTGUG00000001227	1992.14	189.54	50.3516	161.321	259.766	8.63794	6.00395	3.4681	9.81482	5.19812	11.5095	17.4916
ENSTGUG00000001228	9.48963	8.65919	1.73626	18.6793	3.63309	14.3966	7.00461	10.4043	13.3838	12.129	4.79561	8.74582
ENSTGUG00000001229	0	0.962133	0	0	0	0	0	0	0	0	0	0
ENSTGUG00000001230	0	0	0	0	0	0	0	0	0	0	0	0
ENSTGUG00000001231	0	0	0	0	0	0	0	0	0	0	0	0
ENSTGUG00000001232	196.571	215.518	359.406	247.925	230.701	267.776	233.153	219.357	214.141	262.505	267.595	475.773
ENSTGUG00000001233	170.813	219.366	454.901	163.868	178.93	231.305	213.14	147.394	132.054	133.419	140.991	195.906
ENSTGUG00000001234	82.6954	107.759	10.4176	57.7359	99.9099	113.253	73.048	32.9469	91.9024	45.0504	38.3649	0
ENSTGUG00000001235	0	0	0	0	0	0	0	0	0	0	0	0
ENSTGUG00000001236	42.7033	51.9552	83.3406	66.2264	44.5053	51.8276	42.0276	68.4949	49.9663	87.5018	70.9751	131.187
ENSTGUG00000001237	0	0	0	0	0	0	0	0	0	0	0	0
ENSTGUG00000001238	30.5024	8.65919	3.47252	9.33963	19.982	4.79885	8.00526	6.06917	0.892256	7.79719	5.75474	1.74916
ENSTGUG00000001239	1.35566	0	0	0	0	0	0	0	0	0.866354	0	0
ENSTGUG00000001240	6.77831	3.84853	0	0.849057	2.72482	1.91954	0	3.4681	1.78451	0	1.91825	0
ENSTGUG00000001241	119.976	161.638	151.055	117.17	120.8	134.368	159.105	132.655	149.007	172.404	192.784	180.164
ENSTGUG00000001242	561.922	502.233	699.713	531.51	709.361	693.914	500.329	406.635	496.987	445.306	439.278	374.321
ENSTGUG00000001243	375.518	339.633	230.923	295.472	250.683	285.052	306.201	304.326	223.064	357.804	352.957	528.248
ENSTGUG00000001244	0	0	0	0	0	0	0	0	0	0	0	0
ENSTGUG00000001245	0	0	0	0	0	0	0	0	0	0	0	0
ENSTGUG00000001246	796.451	635.97	980.988	958.585	742.058	973.208	411.27	431.778	495.202	784.917	723.179	846.596
ENSTGUG00000001247	18.3014	80.8191	27.7802	16.1321	9.99099	5.75863	33.0217	54.6225	45.5051	14.728	29.7328	24.4883
ENSTGUG00000001248	1530.54	1217.1	2330.06	1183.59	741.15	821.564	798.525	1108.06	1260.76	943.459	874.72	2861.63
ENSTGUG00000001249	0	0	0	0	0	0	0	0	0	0	0	0
ENSTGUG00000001250	0.677831	5.7728	0	3.39623	2.72482	1.91954	5.00329	4.33512	4.46128	6.06448	0.959123	1.74916
ENSTGUG00000001251	0.677831	0	0	0	0	0	0	0	0	0	0	0
ENSTGUG00000001252	812.719	1086.25	843.823	1100.38	1059.95	1026.95	1597.05	1147.94	1333.92	887.146	1230.55	1771.9
ENSTGUG00000001253	0	0	1.73626	0.849057	0.908272	1.91954	2.00132	6.06917	0.892256	4.33177	0.959123	1.74916
ENSTGUG00000001254	3320.69	6240.39	15004.8	8465.95	5546.82	9632.26	7397.87	8373.72	7469.08	8680.87	8498.79	17131.3
ENSTGUG00000001255	204.027	208.783	592.065	334.528	218.894	435.736	298.196	398.831	405.977	220.92	241.699	516.004
ENSTGUG00000001256	124.043	145.282	441.01	247.076	172.572	193.874	233.153	265.31	256.078	261.639	245.535	456.532
ENSTGUG00000001257	658.174	1034.29	62.5054	388.868	852.868	801.409	592.39	434.379	592.458	405.454	483.398	76.9633
ENSTGUG00000001258	71.1722	69.2735	48.6153	89.151	64.4873	68.1437	115.076	137.857	77.6263	81.4373	90.1575	50.7258
ENSTGUG00000001259	0	0	1.73626	0	0	0	1.00066	0	0.892256	0	0	0
ENSTGUG00000001260	1141.47	1342.17	2189.43	1524.06	1141.7	1591.3	1302.86	1403.71	1142.98	1762.16	1547.07	2188.21
ENSTGUG00000001261	0	0	0	0.849057	0	0	0	0	0.892256	0	0	0
ENSTGUG00000001262	108.453	103.91	199.67	155.377	90.8272	81.5805	119.078	142.192	103.502	114.359	117.972	318.348
ENSTGUG00000001263	298.246	26.9397	234.395	48.3963	36.3309	26.8736	14.0092	30.3459	44.6128	24.2579	23.0189	15.7425
ENSTGUG00000001264	3.38915	20.2048	8.68131	10.1887	6.35791	0.959771	0	0.867025	1.78451	3.46542	0	0
ENSTGUG00000001265	14.9123	11.5456	0	2.54717	15.4406	9.59771	5.00329	6.9362	9.81482	2.59906	5.75474	0
ENSTGUG00000001266	313.836	375.232	149.319	219.057	362.401	309.046	293.193	232.363	289.091	234.782	256.086	201.154
ENSTGUG00000001267	37.2807	60.6144	20.8351	61.9812	19.0737	18.2356	37.0243	109.245	24.9832	33.7878	38.3649	55.9733
ENSTGUG00000001268	177.592	165.487	408.022	249.623	156.223	225.546	207.136	218.49	212.357	246.045	236.903	523
ENSTGUG00000001269	666.308	1118	3028.04	1425.57	1039.97	1745.82	1274.84	1254.58	1068.92	1314.26	1595.02	3715.23
ENSTGUG00000001270	62.3604	18.2805	52.0879	16.9811	35.4226	5.75863	7.00461	6.06917	15.1684	3.46542	5.75474	17.4916
ENSTGUG00000001271	25.7576	1.92427	6.94505	5.9434	4.54136	1.91954	0	0.867025	0.892256	5.19812	3.83649	0
ENSTGUG00000001272	7.45614	14.432	26.0439	7.64151	8.17445	24.954	3.00197	7.80322	5.35354	10.3962	13.4277	26.2375
ENSTGUG00000001273	1003.87	1097.79	3217.29	1698.96	1409.64	1374.39	1301.86	762.115	316.751	972.916	1071.34	3174.73
ENSTGUG00000001274	81.3397	69.2735	81.6043	100.189	41.7805	66.2242	79.052	126.586	175.774	85.769	90.1575	131.187
ENSTGUG00000001275	539.553	239.571	982.724	722.548	152.59	310.966	282.186	217.623	107.963	330.947	272.391	1262.9
ENSTGUG00000001276	298.246	370.421	161.472	328.585	381.474	253.38	338.222	302.592	348.872	304.957	267.595	111.947
ENSTGUG00000001277	216.228	189.54	489.626	301.415	231.609	262.977	226.149	291.32	296.229	324.883	250.331	715.408
ENSTGUG00000001278	345.016	202.048	232.659	223.302	269.757	274.494	241.159	242.767	237.34	253.842	234.985	313.1
ENSTGUG00000001279	525.997	900.556	151.055	405	864.675	1084.54	736.484	593.912	640.64	492.955	426.81	183.662
ENSTGUG00000001280	1023.52	1095.87	6976.3	3008.21	1405.1	2303.45	1910.26	2444.14	1882.66	2422.33	2983.83	7925.47
ENSTGUG00000001281	385.686	292.488	206.615	260.661	246.142	263.937	271.178	315.597	327.458	257.307	267.595	223.893
ENSTGUG00000001282	549.043	484.915	413.23	199.528	491.375	298.489	278.183	209.82	151.684	220.92	271.432	267.622
ENSTGUG00000001283	2221.93	2205.21	32.989	358.302	3043.62	1171.88	1605.06	632.928	1235.77	257.307	428.728	31.485
ENSTGUG00000001284	53.5486	34.6368	5.20879	33.1132	51.7715	37.4311	47.0309	47.6864	32.1212	25.9906	24.9372	5.24749
ENSTGUG00000001285	39.3142	52.9173	48.6153	57.7359	42.6888	22.0747	53.0349	68.4949	41.936	44.1841	57.5474	83.9599
ENSTGUG00000001286	582.257	433.922	2909.97	810.849	524.981	687.196	516.34	614.72	421.145	862.022	927.472	2656.98
ENSTGUG00000001287	209.45	158.752	383.714	270	191.645	187.155	197.13	224.559	215.926	213.123	260.881	507.258
ENSTGUG00000001288	560.566	81.7813	196.198	360.849	64.4873	453.012	134.088	87.5695	161.498	219.188	32.6102	50.7258
ENSTGUG00000001289	568.022	263.624	781.318	895.755	444.145	546.11	235.155	267.911	409.546	1060.42	253.208	591.218
ENSTGUG00000001290	650.04	499.347	402.813	399.906	609.451	343.598	505.332	339.007	465.758	317.086	323.224	369.074
ENSTGUG00000001291	2312.76	2594.87	9832.45	4838.78	2656.7	3300.65	3485.29	4642.92	3459.28	4081.39	4022.56	12230.2
ENSTGUG00000001292	7.45614	7.69706	19.0989	6.79246	12.7158	8.63794	4.00263	7.80322	9.81482	7.79719	6.71386	13.9933
ENSTGUG00000001293	1060.13	846.677	39.934	193.585	1390.56	726.547	1006.66	365.884	683.468	123.889	226.353	34.9833
ENSTGUG00000001294	8434.93	8142.53	35270.4	11871.5	9263.47	11264.8	9563.29	11193.3	9324.08	11557.2	12287.3	33895.3
ENSTGUG00000001295	43.3812	29.8261	1.73626	26.3208	42.6888	18.2356	17.0112	32.0799	38.367	20.7925	12.4686	6.99666
ENSTGUG00000001296	102.352	20.2048	29.5165	16.9811	25.4316	15.3563	15.0099	24.2767	11.5993	33.7878	21.1007	29.7358
ENSTGUG00000001297	73.8836	23.0912	3.47252	6.79246	25.4316	19.1954	35.023	10.4043	27.6599	12.9953	18.2233	5.24749
ENSTGUG00000001298	3792.46	629.235	2121.71	636.793	803.821	320.564	385.253	503.741	380.993	844.695	516.008	1164.94
ENSTGUG00000001299	89.4737	54.8416	0	11.8868	72.6618	26.8736	46.0303	14.7394	24.0909	3.46542	6.71386	1.74916
ENSTGUG00000001300	1097.41	815.888	3302.37	1194.62	875.574	1527.96	1907.25	1351.69	1102.83	1967.49	2040.05	5558.85
ENSTGUG00000001301	0.677831	0	0	0	0	0	0	0	0	0.866354	0	0
ENSTGUG00000001302	27.7911	30.7882	135.428	76.4151	25.4316	38.3908	54.0355	84.1014	67.8115	73.6401	61.3839	269.371
ENSTGUG00000001303	324.681	325.201	1784.88	721.698	387.832	503.88	588.387	691.019	581.751	838.631	736.606	2368.37
ENSTGUG00000001304	0.677831	0.962133	0	0	0.908272	0.959771	0	0	0.892256	0	0.959123	0
ENSTGUG00000001305	0.677831	1.92427	0	0	0	0	0	0	0	0	0	0
ENSTGUG00000001306	100.997	149.131	119.802	96.7925	113.534	87.3392	139.091	57.2236	82.0876	199.261	147.705	286.863
ENSTGUG00000001307	1.35566	0	1.73626	1.69811	1.81654	0	1.00066	0	0.892256	2.59906	0	0
ENSTGUG00000001308	0.677831	5.7728	0	0	0.908272	0	0	0	0.892256	0	0	0
ENSTGUG00000001309	57.6156	76.0085	8.68131	38.2076	65.3956	82.5403	67.0441	54.6225	66.027	53.7139	58.5065	12.2442
ENSTGUG00000001310	12.8788	26.9397	13.8901	12.7359	9.99099	23.0345	23.0151	18.2075	16.0606	12.9953	24.9372	6.99666
ENSTGUG00000001311	56.26	25.0154	5.20879	10.1887	26.3399	8.63794	8.00526	11.2713	4.46128	9.52989	5.75474	5.24749
ENSTGUG00000001312	0	0	0	0.849057	0	0	0	0	0	0	0	0
ENSTGUG00000001313	530.741	261.7	90.2856	204.623	383.291	81.5805	192.126	93.6387	126.7	123.889	172.642	31.485
ENSTGUG00000001314	142.344	165.487	168.417	184.245	165.306	203.471	144.095	214.155	182.02	149.879	178.397	208.151
ENSTGUG00000001315	262.998	206.859	85.0768	199.528	219.802	196.753	184.121	143.059	185.589	162.875	142.909	61.2208
ENSTGUG00000001316	277.911	397.361	446.219	515.378	343.327	668.96	541.356	1075.11	761.094	594.319	586.983	470.525
ENSTGUG00000001317	13.5566	5.7728	0	0	13.6241	2.87931	5.00329	6.06917	1.78451	1.73271	0.959123	1.74916
ENSTGUG00000001318	505.662	222.253	1064.33	439.812	287.922	239.943	327.215	322.533	249.832	559.665	416.259	1873.36
ENSTGUG00000001319	0	1.92427	0	0	0	0	0	0.867025	0	0.866354	0	0
ENSTGUG00000001320	6218.42	13279.4	35591.6	19026.5	11437.9	15488.8	16795	18934.1	13575.7	17486.5	18607.9	42865
ENSTGUG00000001321	149.123	161.638	177.099	95.0944	172.572	79.661	244.161	64.1598	67.8115	194.93	266.636	125.94
ENSTGUG00000001322	4.06698	5.7728	0	2.54717	16.3489	16.3161	14.0092	3.4681	8.92256	2.59906	1.91825	3.49833
ENSTGUG00000001323	55.5821	126.039	41.6703	59.434	165.306	70.0633	53.0349	51.1545	99.9327	38.9859	53.7109	27.9866
ENSTGUG00000001324	831.02	1812.66	1508.81	1085.94	1457.78	1098.94	1515	937.254	1112.64	942.593	1537.47	1280.39
ENSTGUG00000001325	1.35566	7.69706	0	1.69811	8.17445	13.4368	1.00066	5.20215	0.892256	7.79719	6.71386	3.49833
ENSTGUG00000001326	23.0462	3.84853	0	5.9434	16.3489	3.83908	3.00197	5.20215	6.24579	0.866354	7.67298	1.74916
ENSTGUG00000001327	244.019	342.519	777.845	542.547	306.088	518.276	504.332	497.672	501.448	473.896	444.074	1402.83
ENSTGUG00000001328	6.10048	7.69706	0	4.24529	8.17445	7.67817	6.00395	4.33512	8.92256	11.2626	6.71386	0
ENSTGUG00000001329	42.7033	78.8949	1.73626	32.2642	67.2121	47.0288	29.0191	38.1491	62.4579	68.442	20.1416	6.99666
ENSTGUG00000001330	15.5901	26.9397	3.47252	5.09434	8.17445	15.3563	13.0086	2.60107	24.0909	10.3962	9.59123	0
ENSTGUG00000001331	556.499	493.574	2833.58	1001.89	454.136	825.403	595.392	1690.7	695.96	1226.76	1039.69	3594.53
ENSTGUG00000001332	706.977	1041.99	1024.39	1303.3	1062.68	1235.23	1186.78	1237.24	1724.73	1209.43	1542.27	857.091
ENSTGUG00000001333	16.2679	7.69706	32.989	7.64151	20.8903	10.5575	20.0132	7.80322	8.03031	12.129	22.0598	10.495
ENSTGUG00000001334	6.77831	4.81066	6.94505	5.09434	10.8993	2.87931	10.0066	10.4043	8.03031	7.79719	5.75474	5.24749
ENSTGUG00000001335	149.801	84.6677	319.472	167.264	61.7625	119.012	233.153	523.683	204.327	87.5018	229.23	122.442
ENSTGUG00000001336	79.3062	120.267	314.263	140.094	128.066	155.483	93.0612	83.2344	107.963	110.893	104.544	293.86
ENSTGUG00000001337	469.737	556.113	46.8791	191.887	359.676	212.109	370.243	319.932	263.216	148.147	354.875	78.7124
ENSTGUG00000001338	333.493	370.421	491.362	302.264	324.253	477.966	269.177	430.911	368.502	331.814	319.388	556.234
ENSTGUG00000001339	0	0	0	0	0	0	0	0	0	1.73271	0	0
ENSTGUG00000001340	25.0797	0	6.94505	3.39623	0.908272	0.959771	6.00395	2.60107	4.46128	3.46542	2.87737	1.74916
ENSTGUG00000001341	4.74482	0	0	0	1.81654	0	0	0	0	1.73271	0	0
ENSTGUG00000001342	676.475	645.591	380.241	545.944	716.627	571.064	625.411	634.662	849.428	540.605	567.801	461.78
ENSTGUG00000001343	1.35566	0.962133	0	0	2.72482	0.959771	12.0079	0	0	14.728	0.959123	0
ENSTGUG00000001344	27.7911	20.2048	27.7802	14.434	9.99099	7.67817	31.0204	18.2075	33.0135	12.9953	38.3649	47.2274
ENSTGUG00000001345	584.968	562.848	529.56	376.981	444.145	514.437	513.338	433.512	405.084	409.785	295.41	297.358
ENSTGUG00000001346	0	0.962133	1.73626	0	0	0	0	0	0	0	0	0
ENSTGUG00000001347	946.93	494.536	1019.19	1258.3	494.1	570.104	814.536	2131.15	1204.55	421.048	626.307	622.703
ENSTGUG00000001348	0	1.92427	5.20879	0.849057	0	0	1.00066	0	0	0	0	0
ENSTGUG00000001349	4.74482	0	1.73626	3.39623	1.81654	0	6.00395	5.20215	1.78451	24.2579	4.79561	3.49833
ENSTGUG00000001350	262.998	194.351	43.4065	80.6604	247.05	86.3794	100.066	38.1491	115.993	61.5111	64.2612	20.99
ENSTGUG00000001351	0	0	0	0	0	0	0	0	0	0	0	0
ENSTGUG00000001352	18.3014	10.5835	10.4176	16.1321	14.5324	10.5575	10.0066	19.0745	11.5993	19.0598	15.346	8.74582
ENSTGUG00000001353	126.754	212.631	524.351	252.17	272.482	204.431	124.082	152.596	122.239	148.147	188.947	358.579
ENSTGUG00000001354	270.454	355.027	744.856	451.698	378.75	407.903	456.3	308.661	356.902	354.339	433.523	893.823
ENSTGUG00000001355	41.3477	117.38	1.73626	14.434	114.442	69.1035	39.0257	22.5426	41.936	11.2626	10.5504	1.74916
ENSTGUG00000001356	103.03	101.986	151.055	135.849	105.36	119.012	78.0513	149.128	119.562	168.939	122.768	320.097
ENSTGUG00000001357	6.10048	3.84853	15.6264	9.33963	8.17445	6.7184	8.00526	10.4043	4.46128	17.3271	13.4277	10.495
ENSTGUG00000001358	0	2.8864	0	1.69811	0.908272	3.83908	0	0	0	0	0	0
ENSTGUG00000001359	22.3684	26.9397	13.8901	44.151	41.7805	23.0345	36.0237	50.2874	40.1515	45.9168	56.5882	12.2442
ENSTGUG00000001360	61.6826	72.1599	105.912	93.3963	54.4963	51.8276	63.0415	65.8939	73.165	59.7784	75.7707	155.676
ENSTGUG00000001361	45.4147	11.5456	8.68131	18.6793	19.0737	11.5173	5.00329	7.80322	8.92256	15.5944	5.75474	6.99666
ENSTGUG00000001362	436.523	485.877	67.7142	360.849	432.338	328.242	283.186	286.118	463.081	226.985	224.435	78.7124
ENSTGUG00000001363	28.4689	25.9776	0	6.79246	16.3489	2.87931	12.0079	10.4043	12.4916	5.19812	5.75474	0
ENSTGUG00000001364	746.292	843.79	3146.11	1277.83	853.776	1299.53	928.611	1268.46	872.626	1342.85	1308.24	3536.81
ENSTGUG00000001365	69.8166	79.857	17.3626	81.5095	62.6708	39.3506	72.0474	97.9738	79.4108	66.7093	62.343	36.7325
ENSTGUG00000001366	217.584	195.313	468.791	342.17	236.151	350.316	158.104	223.692	265	291.961	184.152	461.78
ENSTGUG00000001367	2.03349	0.962133	13.8901	3.39623	0.908272	1.91954	1.00066	4.33512	0.892256	4.33177	4.79561	15.7425
ENSTGUG00000001368	4.74482	1.92427	6.94505	7.64151	0.908272	3.83908	3.00197	4.33512	5.35354	3.46542	0.959123	8.74582
ENSTGUG00000001369	433.134	563.81	979.252	1046.04	547.688	763.978	837.551	1145.34	1017.17	1282.2	1149.03	1773.65
ENSTGUG00000001370	409.41	447.392	824.724	593.491	478.659	596.018	579.381	778.588	932.408	829.967	878.556	1168.44
ENSTGUG00000001371	211.483	152.979	331.626	179.151	108.993	150.684	132.087	109.245	82.0876	168.939	134.277	330.592
ENSTGUG00000001372	365.351	533.984	842.087	606.227	527.706	763.018	528.347	621.657	629.933	612.512	626.307	997.024
ENSTGUG00000001373	29.1467	29.8261	10.4176	26.3208	22.7068	23.0345	27.0178	26.0107	32.1212	21.6588	20.1416	10.495
ENSTGUG00000001374	65.0718	49.0688	55.5604	67.9246	97.1851	60.4656	70.0461	52.0215	53.5354	60.6448	59.4656	50.7258
ENSTGUG00000001375	669.019	260.738	135.428	589.246	364.217	209.23	152.1	1167.02	193.62	126.488	128.522	134.686
ENSTGUG00000001376	330.104	572.469	45.1428	230.944	469.577	501.96	460.303	302.592	342.626	289.362	308.838	75.2141
ENSTGUG00000001377	712.4	936.155	781.318	752.265	972.76	851.317	626.412	794.195	680.791	1058.68	724.138	1117.72
ENSTGUG00000001378	277.233	228.025	322.945	286.981	315.17	449.173	308.203	418.773	405.084	390.726	447.91	750.392
ENSTGUG00000001379	273.844	277.094	222.242	270	338.786	284.092	235.155	257.506	297.121	243.445	309.797	192.408
ENSTGUG00000001380	0	0	0	0	0	0	0	0	0.892256	0	0	0
ENSTGUG00000001381	3.38915	1.92427	5.20879	2.54717	3.63309	4.79885	4.00263	1.73405	1.78451	4.33177	2.87737	1.74916
ENSTGUG00000001382	208.094	307.882	838.614	303.962	214.352	187.155	397.261	355.48	195.404	266.837	454.624	960.291
ENSTGUG00000001383	7.45614	0	1.73626	0.849057	0	0.959771	0	2.60107	1.78451	0.866354	0.959123	1.74916
ENSTGUG00000001384	0	0	0	0	0	0	0	0	0	0	0	0
ENSTGUG00000001385	2.71132	0	0	0	0	0.959771	0	1.73405	0.892256	0.866354	0.959123	0
ENSTGUG00000001386	151.834	127.002	154.527	144.34	178.021	157.402	154.101	120.516	124.024	162.008	164.969	176.666
ENSTGUG00000001387	16.2679	8.65919	17.3626	11.8868	12.7158	12.477	11.0072	8.67025	13.3838	22.5252	18.2233	5.24749
ENSTGUG00000001388	215.55	204.934	130.22	236.887	263.399	132.448	168.111	234.964	189.158	129.953	145.787	80.4616
ENSTGUG00000001389	121.332	195.313	65.9779	112.076	166.214	156.443	123.081	99.7078	130.269	97.898	117.013	62.9699
ENSTGUG00000001390	0.677831	1.92427	3.47252	0	4.54136	2.87931	2.00132	0.867025	3.56902	4.33177	0.959123	10.495
ENSTGUG00000001391	13.5566	40.4096	0	7.64151	23.6151	15.3563	14.0092	10.4043	31.229	6.93083	17.2642	0
ENSTGUG00000001392	1817.26	2740.15	10785.7	3264.62	2567.69	4183.64	2546.67	2285.48	2492.96	2074.05	2144.6	2821.4
ENSTGUG00000001393	154.545	212.631	196.198	140.094	194.37	118.052	170.112	157.798	127.593	121.29	124.686	129.438
ENSTGUG00000001394	76.5949	68.3114	26.0439	96.7925	69.937	63.3449	89.0586	90.1706	69.596	80.5709	86.321	47.2274
ENSTGUG00000001395	1232.97	1431.65	1838.7	1402.64	1617.63	1335.04	1416.93	1310.07	1443.67	1365.37	1420.46	1184.18
ENSTGUG00000001396	372.807	347.33	1137.25	606.227	454.136	579.702	484.319	537.555	373.855	613.379	522.722	1705.44
ENSTGUG00000001397	23.0462	20.2048	39.934	11.0377	29.973	15.3563	24.0158	1.73405	8.92256	12.9953	6.71386	1.74916
ENSTGUG00000001398	126.077	196.275	199.67	211.415	132.608	210.19	147.097	212.421	214.141	117.824	140.032	110.197
ENSTGUG00000001399	74.5614	86.5919	144.11	126.509	105.36	129.569	135.089	151.729	149.899	137.75	134.277	225.642
ENSTGUG00000001400	957.097	1260.39	3897.91	1803.4	1467.77	1999.2	1701.12	1757.46	1925.49	1898.18	2017.04	3265.69
ENSTGUG00000001401	79.984	58.6901	59.0329	100.189	84.4693	95.9771	67.0441	73.6971	101.717	107.428	115.095	101.452
ENSTGUG00000001402	132.177	121.229	38.1978	73.0189	115.351	138.207	84.0553	78.0322	77.6263	82.3036	74.8116	41.98
ENSTGUG00000001403	65.7496	128.926	71.1867	103.585	60.8542	101.736	130.086	103.176	135.623	105.695	77.6889	101.452
ENSTGUG00000001404	0	0	5.20879	0	1.81654	0	4.00263	0.867025	0	0	0.959123	10.495
ENSTGUG00000001405	26.4354	50.993	206.615	75.5661	58.1294	101.736	73.048	92.7716	60.6734	85.769	112.217	125.94
ENSTGUG00000001406	0	0	0	0	0	0	0	0	1.78451	0	0	0
ENSTGUG00000001407	475.837	324.239	494.835	480.566	302.455	750.541	248.163	484.667	582.643	361.27	316.511	512.505
ENSTGUG00000001408	5.42265	2.8864	0	0	6.35791	1.91954	1.00066	2.60107	4.46128	6.06448	0.959123	0
ENSTGUG00000001409	172.169	148.168	74.6593	145.189	128.975	323.443	71.0467	155.197	199.865	140.349	99.7488	68.2174
ENSTGUG00000001410	683.931	933.269	1673.76	1099.53	892.832	1162.28	1072.71	1008.35	1018.96	1251.02	1409.91	1834.87
ENSTGUG00000001411	134.21	41.3717	85.0768	90	16.3489	99.8162	68.0448	60.6917	102.609	82.3036	18.2233	45.4783
ENSTGUG00000001412	266.387	133.736	41.6703	84.0566	164.397	62.3851	69.0454	22.5426	52.6431	58.0457	51.7926	24.4883
ENSTGUG00000001413	2478.83	1259.43	5481.38	2684.72	1373.31	1930.1	1396.92	2383.45	1438.32	2255.99	1945.1	6653.82
ENSTGUG00000001414	0	0	0	0	0	0	0	0	0	0	0	0
ENSTGUG00000001415	2120.93	2617	4915.36	2719.53	2881.95	2842.84	3065.02	2792.69	2826.67	2600.79	3642.75	3701.23
ENSTGUG00000001416	65.7496	61.5765	12.1538	50.9434	55.4046	42.2299	77.0507	68.4949	82.9798	63.2438	65.2203	41.98
ENSTGUG00000001417	568.022	163.563	142.373	340.472	91.7355	231.305	33.0217	39.8831	55.3199	65.8429	19.1825	50.7258
ENSTGUG00000001418	170.136	125.077	0	33.1132	148.048	29.7529	11.0072	20.8086	42.8283	6.93083	27.8146	1.74916
ENSTGUG00000001419	15.5901	1.92427	0	0	0.908272	0	0	1.73405	0	6.06448	0	0
ENSTGUG00000001420	116.587	78.8949	65.9779	90.8491	89.9189	57.5863	59.0388	71.096	47.2896	90.1008	65.2203	90.9566
ENSTGUG00000001421	1317.7	2018.55	2154.7	1724.43	1679.4	1777.5	1524	1128	1788.97	1180.84	1780.13	1768.41
ENSTGUG00000001422	1231.62	1517.28	3500.3	1800	1544.97	1632.57	1840.21	1851.1	1782.73	1638.28	2076.5	2845.89
ENSTGUG00000001423	6.10048	0	0	0	0	0	0	0	0	0	0	0
ENSTGUG00000001424	2.71132	4.81066	1.73626	4.24529	5.44963	13.4368	6.00395	7.80322	7.13805	6.06448	3.83649	0
ENSTGUG00000001425	5.42265	0	15.6264	1.69811	0	2.87931	1.00066	1.73405	2.67677	1.73271	1.91825	3.49833
ENSTGUG00000001426	96.9298	217.442	0	22.9245	78.1114	103.655	163.107	60.6917	149.899	60.6448	78.6481	13.9933
ENSTGUG00000001427	12.201	20.2048	31.2527	19.5283	13.6241	17.2759	8.00526	36.415	31.229	33.7878	15.346	66.4683
ENSTGUG00000001428	0	0	0	0	0	0	0	0	0	0	0	0
ENSTGUG00000001429	0.677831	0	0	0	0	0	1.00066	0	0.892256	1.73271	0	1.74916
ENSTGUG00000001430	239.952	243.42	475.736	368.491	188.921	265.857	288.19	358.081	374.748	307.556	275.268	720.656
ENSTGUG00000001431	231.14	286.716	204.879	167.264	247.05	165.081	245.161	145.66	211.465	142.948	170.724	230.89
ENSTGUG00000001432	65.7496	73.1221	50.3516	125.66	78.1114	105.575	105.069	113.58	149.007	95.2989	122.768	41.98
ENSTGUG00000001433	389.753	204.934	619.845	510.283	237.059	288.891	253.166	494.204	329.243	367.334	319.388	773.131
ENSTGUG00000001434	4.74482	0	1.73626	2.54717	0	0.959771	1.00066	0.867025	0	0	1.91825	1.74916
ENSTGUG00000001436	0	0	0	0	0	0	0	0	0	0	0	0
ENSTGUG00000001437	698.844	738.918	114.593	378.679	728.434	566.265	579.381	461.257	555.876	366.468	506.417	148.679
ENSTGUG00000001438	79.984	97.1754	12.1538	69.6227	95.3686	159.322	108.071	72.8301	75.8418	71.9074	62.343	38.4816
ENSTGUG00000001439	342.982	251.117	137.165	274.245	218.894	259.138	296.195	314.73	364.933	268.57	273.35	129.438
ENSTGUG00000001440	0	0	0	0	0	0	0	0	0	0	0	0
ENSTGUG00000001441	1234.33	868.806	2972.48	1489.25	971.851	1060.55	1034.68	1622.2	1140.3	1295.2	1254.53	2711.21
ENSTGUG00000001442	26.4354	5.7728	0	0.849057	16.3489	1.91954	4.00263	1.73405	5.35354	6.93083	3.83649	0
ENSTGUG00000001443	921.85	2067.62	1449.78	1345.76	1623.08	1891.71	1869.23	1242.45	1028.77	1391.36	1835.76	1073.99
ENSTGUG00000001444	44.7368	70.2357	0	12.7359	29.973	40.3104	36.0237	13.0054	33.9057	23.3916	21.1007	3.49833
ENSTGUG00000001445	207.416	115.456	614.637	300.566	198.912	247.621	186.122	324.267	277.492	254.708	265.677	804.616
ENSTGUG00000001446	4748.2	4473.92	13110.5	5565.57	3760.25	4521.48	4088.69	6510.49	5313.39	3828.42	4832.06	5455.64
ENSTGUG00000001447	389.075	317.504	456.637	363.396	332.428	486.604	279.184	344.209	241.801	381.196	440.237	430.295
ENSTGUG00000001448	803.907	1077.59	4243.42	1225.19	1026.35	1446.37	1011.67	1062.11	907.424	1254.48	1466.5	3820.18
ENSTGUG00000001449	147.089	183.767	222.242	208.019	159.856	205.391	162.107	218.49	169.529	230.45	228.271	348.084
ENSTGUG00000001450	0	0	0	0	0	0	0	0	0	0	0	0
ENSTGUG00000001451	2760.13	7108.24	28106.6	11768.8	7787.53	9649.54	3435.26	9911.83	7744.78	10556.5	12207.7	20683.9
ENSTGUG00000001452	648.006	663.871	1005.3	595.189	696.645	498.121	516.34	442.183	445.236	557.932	482.439	589.469
ENSTGUG00000001453	1343.46	1672.19	2783.23	1399.25	1658.51	1644.09	1501.99	1217.3	1440.99	1539.51	1548.98	1995.8
ENSTGUG00000001454	13.5566	11.5456	0	0.849057	11.8075	10.5575	14.0092	0.867025	7.13805	4.33177	5.75474	0
ENSTGUG00000001455	21.0128	25.9776	1.73626	9.33963	18.1654	23.0345	8.00526	5.20215	3.56902	10.3962	20.1416	5.24749
ENSTGUG00000001456	1150.96	1026.6	9127.53	2876.61	1114.45	1087.42	1319.87	2979.1	1450.81	3088.55	4531.86	10117.2
ENSTGUG00000001457	3.38915	0.962133	0	0	0	0	0	0	0	0	0	0
ENSTGUG00000001458	282.655	192.427	288.219	336.227	180.746	236.104	241.159	379.757	287.306	328.348	256.086	446.037
ENSTGUG00000001459	331.459	636.932	411.494	441.51	298.822	410.782	437.288	595.646	430.96	477.361	774.971	456.532
ENSTGUG00000001460	0	0	0	0	0	0	0	0	0	0	0	0
ENSTGUG00000001461	0	0	0	0	0	0	0	0	0	0	0	0
ENSTGUG00000001462	7165.35	12044.9	33423	15862.1	11311.6	13528	13261.7	15610.8	12796.7	14136.3	17421.5	34115.7
ENSTGUG00000001463	81.3397	87.5541	223.978	138.396	89.0107	58.546	72.0474	84.1014	69.596	55.4467	62.343	171.418
ENSTGUG00000001464	40.6698	22.129	6.94505	22.9245	25.4316	10.5575	23.0151	24.2767	15.1684	15.5944	15.346	13.9933
ENSTGUG00000001465	650.04	743.728	1303.93	590.944	716.627	753.42	866.57	710.093	735.219	745.931	721.26	1855.86
ENSTGUG00000001466	1984.01	3121.16	3026.3	1848.4	2363.32	2575.07	2382.57	2262.07	2066.47	2336.56	2380.54	2915.86
ENSTGUG00000001467	31.858	10.5835	24.3077	12.7359	2.72482	6.7184	1.00066	4.33512	3.56902	2.59906	5.75474	12.2442
ENSTGUG00000001469	1100.12	1742.42	3026.3	1354.25	1699.38	2123.97	1659.09	1417.59	1310.72	1601.89	1728.34	4294.2
ENSTGUG00000001470	127.432	72.1599	477.472	185.094	79.0197	117.092	109.072	163.868	195.404	177.603	148.664	489.766
ENSTGUG00000001471	217.584	293.45	369.824	389.717	301.546	392.546	287.189	519.348	335.488	350.873	479.561	293.86
ENSTGUG00000001472	125.399	92.3647	137.165	138.396	85.3776	110.374	96.0632	137.857	120.455	140.349	142.909	178.415
ENSTGUG00000001473	279.266	245.344	1116.42	501.793	427.796	466.449	487.32	430.044	472.896	504.218	507.376	1682.7
ENSTGUG00000001474	4.74482	7.69706	0	0.849057	9.08272	3.83908	6.00395	3.4681	6.24579	3.46542	1.91825	0
ENSTGUG00000001475	46.7703	49.0688	128.483	73.0189	49.0467	47.9885	71.0467	54.6225	49.0741	71.041	73.8525	183.662
ENSTGUG00000001476	81.3397	17.3184	34.7252	66.2264	15.4406	42.2299	32.0211	41.6172	37.4748	34.6542	13.4277	50.7258
ENSTGUG00000001477	0	0	0	0	0	0	0	0	0	0	0	0
ENSTGUG00000001478	485.327	1146.86	1187.6	740.378	559.496	818.685	715.471	626.859	629.041	929.598	884.311	1761.41
ENSTGUG00000001479	163.357	202.048	265.648	219.906	198.912	193.874	200.132	205.485	188.266	278.1	217.721	453.034
ENSTGUG00000001480	0	0	0	0	0	0	0	0	0	0	0	0
ENSTGUG00000001481	578.867	819.737	444.483	458.491	701.186	919.461	634.417	541.023	491.633	554.467	605.206	472.274
ENSTGUG00000001482	81.3397	68.3114	19.0989	68.7736	59.0377	114.213	69.0454	61.5587	91.0101	106.562	83.4437	27.9866
ENSTGUG00000001483	0	0	0	0	0	0	0	0	0	0	0	1.74916
ENSTGUG00000001484	100.997	121.229	1.73626	7.64151	28.1564	22.0747	29.0191	3.4681	11.5993	92.6999	9.59123	1.74916
ENSTGUG00000001485	81.3397	26.9397	17.3626	39.9057	90.8272	16.3161	41.027	26.8778	66.9192	93.5662	17.2642	12.2442
ENSTGUG00000001486	143.7	25.0154	62.5054	42.4529	26.3399	8.63794	13.0086	20.8086	15.1684	20.7925	29.7328	24.4883
ENSTGUG00000001487	0	0	0	0	0	0	0	0	0	0	0	0
ENSTGUG00000001488	1226.87	1238.26	1392.48	1193.77	1330.62	1187.24	1406.93	1353.43	1104.61	1401.76	1646.81	2064.01
ENSTGUG00000001489	159.968	314.617	270.857	149.434	151.681	185.236	121.08	123.117	145.438	217.455	219.639	344.585
ENSTGUG00000001490	195.893	251.117	243.077	240.283	275.206	186.196	265.174	182.942	296.229	225.252	190.865	223.893
ENSTGUG00000001491	90.1515	79.857	95.4944	53.4906	81.7445	60.4656	48.0316	52.0215	63.3502	107.428	66.1795	146.93
ENSTGUG00000001492	414.155	286.716	394.131	258.962	304.271	303.288	317.209	280.049	284.63	420.182	288.696	732.9
ENSTGUG00000001493	289.434	206.859	86.8131	103.585	182.563	49.9081	105.069	123.117	81.1953	61.5111	65.2203	50.7258
ENSTGUG00000001494	250.797	221.29	737.911	320.095	221.618	257.219	189.124	253.171	175.774	279.832	261.841	1028.51
ENSTGUG00000001495	40.6698	17.3184	29.5165	14.434	12.7158	14.3966	38.025	38.1491	39.2593	32.9215	36.4467	31.485
ENSTGUG00000001496	193.182	316.542	57.2966	359.151	316.987	290.811	478.315	432.645	640.64	310.155	382.69	108.448
ENSTGUG00000001497	69.8166	75.0463	149.319	120.566	77.2031	89.2587	178.117	147.394	105.286	72.7737	108.381	61.2208
ENSTGUG00000001498	0	0	0	0	0	0	0	0	0	0	0	0
ENSTGUG00000001499	1142.14	1396.05	1889.05	1529.15	1401.46	1651.77	1414.93	1653.42	1404.41	1532.58	1629.55	1880.35
ENSTGUG00000001500	138.955	196.275	288.219	173.208	207.994	212.109	228.15	298.256	249.832	158.543	219.639	288.612
ENSTGUG00000001501	382.974	374.27	1225.8	584.151	423.255	418.46	564.371	571.369	396.162	832.566	812.377	2511.8
ENSTGUG00000001502	22.3684	20.2048	19.0989	17.8302	16.3489	17.2759	27.0178	5.20215	19.6296	14.728	23.9781	26.2375
ENSTGUG00000001503	82.0175	92.3647	39.934	40.7547	53.5881	100.776	87.0573	47.6864	166.852	51.1149	71.9342	17.4916
ENSTGUG00000001504	13.5566	5.7728	1.73626	0.849057	9.08272	0.959771	3.00197	0.867025	3.56902	16.4607	0.959123	0
ENSTGUG00000001505	5150.16	11827.5	63460.4	19950.3	10331.6	18262.5	12981.5	17688.2	10987.2	13282.9	18837.2	28807
ENSTGUG00000001506	0	1.92427	0	0	0	0	0	0	0	0.866354	0	0
ENSTGUG00000001507	390.431	496.46	750.065	448.302	562.22	457.811	558.367	434.379	461.296	410.652	495.866	418.05
ENSTGUG00000001508	1.35566	2.8864	0	3.39623	2.72482	9.59771	8.00526	5.20215	8.03031	4.33177	15.346	1.74916
ENSTGUG00000001509	5.42265	0	0	1.69811	0.908272	0.959771	2.00132	0.867025	2.67677	0.866354	0.959123	0
ENSTGUG00000001510	100.319	137.585	93.7581	101.038	87.1941	90.2185	81.0533	186.41	116.886	119.557	204.293	113.696
ENSTGUG00000001511	0.677831	0.962133	0	0	0.908272	0	2.00132	1.73405	1.78451	0.866354	0.959123	0
ENSTGUG00000001512	5.42265	1.92427	0	0.849057	13.6241	0	1.00066	1.73405	3.56902	1.73271	1.91825	1.74916
ENSTGUG00000001513	96.9298	36.561	24.3077	48.3963	25.4316	22.0747	26.0171	18.2075	17.8451	19.0598	16.3051	19.2408
ENSTGUG00000001514	0	0	0	0	0	0	0	0	0	0	0	0
ENSTGUG00000001515	129.466	51.9552	333.362	45.8491	82.6528	60.4656	69.0454	48.5534	36.5825	110.893	65.2203	222.144
ENSTGUG00000001516	591.068	514.741	359.406	304.811	434.154	415.581	435.286	316.464	544.276	739.866	397.077	449.535
ENSTGUG00000001517	615.47	508.006	300.373	362.547	529.523	232.265	436.287	326.001	470.219	422.781	390.363	176.666
ENSTGUG00000001518	194.537	309.807	692.768	701.321	204.361	346.477	380.25	419.64	727.189	494.688	524.64	858.84
ENSTGUG00000001519	395.853	416.603	2350.9	681.793	469.577	714.07	522.344	686.683	507.694	706.079	852.66	1457.05
ENSTGUG00000001520	59.6491	123.153	0	42.4529	75.3866	66.2242	108.071	55.4896	91.0101	54.5803	44.1196	15.7425
ENSTGUG00000001521	0	0	0	0	0	0	0	0	0.892256	0	0	0
ENSTGUG00000001522	976.076	176.07	852.505	207.17	257.949	187.155	231.152	181.208	244.478	720.807	334.734	514.254
ENSTGUG00000001523	55.5821	40.4096	13.8901	53.4906	43.5971	33.592	51.0336	53.7555	55.3199	36.3869	43.1605	10.495
ENSTGUG00000001524	3.38915	0	0	0	1.81654	0	0	0	1.78451	0	1.91825	0
ENSTGUG00000001525	3.38915	2.8864	0	0	0.908272	0.959771	1.00066	0	1.78451	0.866354	0	1.74916
ENSTGUG00000001526	460.925	295.375	824.724	447.453	411.447	390.627	373.245	402.299	374.748	547.536	374.058	1161.45
ENSTGUG00000001527	309.091	216.48	237.868	264.057	159.856	210.19	198.13	149.128	137.407	218.321	202.375	316.599
ENSTGUG00000001528	393.142	89.4783	65.9779	151.981	152.59	76.7817	51.0336	77.1652	51.7509	45.9168	30.6919	41.98
ENSTGUG00000001529	3095.65	6529.99	19524.3	8724.91	5678.52	6114.7	8021.28	9744.49	7053.28	10573	10910	21521.7
ENSTGUG00000001530	0	0	0	0.849057	0.908272	0	0	0	0	0	0	0
ENSTGUG00000001531	140.311	25.9776	31.2527	78.1132	9.08272	67.184	33.0217	23.4097	46.3973	22.5252	8.6321	10.495
ENSTGUG00000001532	0	0	0	0	0	0	0	0	0	0	0	0
ENSTGUG00000001533	291.467	479.142	43.4065	157.076	389.649	344.558	362.238	249.703	297.121	227.851	264.718	38.4816
ENSTGUG00000001534	411.443	450.278	145.846	184.245	463.219	459.73	416.274	258.373	326.566	303.224	411.464	311.351
ENSTGUG00000001535	4.74482	7.69706	3.47252	2.54717	9.99099	1.91954	3.00197	5.20215	6.24579	6.06448	2.87737	1.74916
ENSTGUG00000001536	0.677831	0	0	0	0	1.91954	1.00066	0.867025	0.892256	0.866354	0.959123	0
ENSTGUG00000001537	23.7241	16.3563	0	19.5283	13.6241	23.0345	44.029	45.0853	32.1212	14.728	27.8146	6.99666
ENSTGUG00000001538	16.9458	20.2048	13.8901	27.1698	17.2572	30.7127	22.0145	36.415	26.7677	26.857	30.6919	12.2442
ENSTGUG00000001539	69.1387	28.864	15.6264	42.4529	41.7805	40.3104	40.0263	52.0215	44.6128	29.456	23.0189	12.2442
ENSTGUG00000001540	40.6698	31.7504	60.7692	43.3019	53.5881	58.546	69.0454	82.3673	48.1818	59.7784	65.2203	125.94
ENSTGUG00000001541	6.10048	8.65919	0	13.5849	7.26618	7.67817	12.0079	7.80322	6.24579	2.59906	12.4686	1.74916
ENSTGUG00000001542	5.42265	3.84853	0	2.54717	0.908272	0.959771	2.00132	0	1.78451	0.866354	0	0
ENSTGUG00000001543	20.3349	0.962133	3.47252	9.33963	5.44963	1.91954	10.0066	2.60107	4.46128	3.46542	1.91825	0
ENSTGUG00000001544	88.118	138.547	27.7802	74.717	138.057	113.253	79.052	93.6387	98.1482	78.8382	103.585	52.4749
ENSTGUG00000001545	43.3812	50.0309	38.1978	48.3963	41.7805	42.2299	34.0224	21.6756	41.0438	30.3224	47.9561	45.4783
ENSTGUG00000001546	2506.62	2143.63	9716.12	3620.38	2333.35	3219.07	2855.88	3298.16	2741.9	3153.53	3129.62	9354.53
ENSTGUG00000001547	791.706	1182.46	1599.1	824.434	1032.71	1205.47	972.64	728.301	808.384	990.243	973.51	1122.96
ENSTGUG00000001548	226.395	257.852	229.187	319.245	251.591	335.92	269.177	291.32	285.522	305.823	234.985	211.649
ENSTGUG00000001549	15.5901	21.1669	0	11.8868	19.982	25.9138	17.0112	7.80322	14.2761	14.728	10.5504	3.49833
ENSTGUG00000001550	84.7288	58.6901	156.264	89.151	58.1294	66.2242	113.074	76.2982	105.286	56.313	39.324	136.435
ENSTGUG00000001551	25.7576	12.5077	5.20879	16.1321	6.35791	9.59771	9.00592	3.4681	6.24579	11.2626	6.71386	3.49833
ENSTGUG00000001552	5.42265	1.92427	1.73626	2.54717	2.72482	3.83908	6.00395	1.73405	4.46128	2.59906	2.87737	0
ENSTGUG00000001553	90.1515	111.607	13.8901	55.1887	88.1024	81.5805	103.068	70.229	99.9327	55.4467	47.9561	19.2408
ENSTGUG00000001554	423.644	552.264	788.263	427.076	453.228	453.012	687.452	591.311	541.599	504.218	572.596	704.913
ENSTGUG00000001555	1849.12	2011.82	5507.42	2200.76	1861.96	3381.27	2146.41	2377.38	2302.02	2351.28	2661.57	5712.77
ENSTGUG00000001556	206.061	185.692	475.736	259.811	211.627	346.477	312.205	299.123	234.663	378.597	382.69	764.385
ENSTGUG00000001557	82.0175	125.077	197.934	112.076	120.8	117.092	127.084	95.3727	110.64	123.889	100.708	215.147
ENSTGUG00000001558	138.955	83.7055	288.219	73.868	45.4136	85.4196	75.0494	125.719	68.7037	143.815	96.8714	197.656
ENSTGUG00000001559	48.126	88.5162	135.428	114.623	95.3686	144.925	107.07	118.782	111.532	123.022	147.705	136.435
ENSTGUG00000001560	1289.91	1267.13	1790.09	1196.32	1431.44	1040.39	1226.81	1091.58	1200.08	1281.34	1357.16	1395.83
ENSTGUG00000001561	194.537	243.42	168.417	228.396	237.059	305.207	312.205	306.927	344.411	220.054	240.74	190.659
ENSTGUG00000001562	2.03349	0	0	0	1.81654	0	0	0.867025	3.56902	1.73271	0.959123	0
ENSTGUG00000001563	90.1515	74.0842	6.94505	39.0566	81.7445	49.9081	55.0362	46.8193	74.9495	42.4513	35.4875	12.2442
ENSTGUG00000001564	0	0	0	0	0	0	0	0	0	0	0	0
ENSTGUG00000001565	582.257	487.801	46.8791	174.906	515.899	249.54	313.206	175.139	281.061	216.588	197.579	50.7258
ENSTGUG00000001566	128.11	71.1978	64.2417	106.981	55.4046	71.9828	67.0441	69.362	62.4579	136.884	91.1167	164.421
ENSTGUG00000001567	0	0.962133	0	0	0	0	0	0	0	0	0	0
ENSTGUG00000001568	13.5566	14.432	0	17.8302	39.964	4.79885	6.00395	9.53727	2.67677	3.46542	4.79561	1.74916
ENSTGUG00000001569	3.38915	4.81066	1.73626	1.69811	19.982	6.7184	2.00132	1.73405	0.892256	3.46542	2.87737	0
ENSTGUG00000001570	2513.4	523.4	727.494	795.566	799.28	404.064	289.19	482.933	188.266	205.326	241.699	460.03
ENSTGUG00000001571	0.677831	0.962133	0	0	29.973	0.959771	0	2.60107	1.78451	2.59906	0.959123	0
ENSTGUG00000001572	290528	406018	2.15659e+06	941911	481829	738500	796454	1.10522e+06	874037	757143	965479	2.62552e+06
ENSTGUG00000001573	36.6029	6.73493	0	12.7359	35.4226	17.2759	7.00461	10.4043	8.03031	6.93083	3.83649	0
ENSTGUG00000001574	1.35566	0.962133	0	0.849057	0	0	0	0	0	0	0	0
ENSTGUG00000001575	1.35566	0.962133	0	2.54717	6.35791	0.959771	2.00132	0.867025	0	3.46542	0.959123	1.74916
ENSTGUG00000001576	1360.41	1917.53	1618.2	1472.26	1813.82	1540.43	1753.15	1272.79	1553.42	1428.62	1355.24	1101.97
ENSTGUG00000001577	3339.67	5599.61	15553.4	8744.44	5346.09	6705.92	8653.69	9020.52	7718.02	8394.1	8476.73	17907.9
ENSTGUG00000001578	31.858	32.7125	22.5714	38.2076	29.0647	19.1954	45.0296	53.7555	39.2593	32.0551	40.2832	41.98
ENSTGUG00000001579	342.982	227.063	659.779	492.453	244.325	238.983	359.236	536.688	441.667	482.559	359.671	839.599
ENSTGUG00000001580	858.134	1219.98	204.879	484.812	1107.18	921.38	1124.74	750.843	964.529	545.803	542.863	482.769
ENSTGUG00000001581	273.844	157.79	175.362	147.736	316.079	197.713	150.099	147.394	155.253	134.285	140.032	125.94
ENSTGUG00000001582	17268.4	28927.5	86766.2	42077.6	29159.2	35658.4	28474.7	34440	33845.1	34233.1	34510.2	69924.6
ENSTGUG00000001583	350.438	741.804	38.1978	253.019	537.697	642.087	422.278	292.187	349.764	354.339	359.671	48.9766
ENSTGUG00000001584	0	0	3.47252	0	0	0	0	3.4681	0.892256	0	0.959123	0
ENSTGUG00000001585	746.969	613.841	1267.47	412.642	233.426	886.828	938.617	1642.14	1299.12	288.496	2284.63	285.114
ENSTGUG00000001586	144.378	57.728	10.4176	67.0755	55.4046	47.9885	28.0184	30.3459	27.6599	8.66354	27.8146	29.7358
ENSTGUG00000001587	208.094	480.104	24.3077	201.227	427.796	357.035	420.276	194.214	295.337	236.515	224.435	61.2208
ENSTGUG00000001588	165.391	23.0912	1.73626	22.0755	29.0647	15.3563	11.0072	6.06917	9.81482	11.2626	8.6321	0
ENSTGUG00000001589	54.9043	109.683	52.0879	78.1132	57.2211	95.0173	56.0369	76.2982	39.2593	37.2532	131.4	90.9566
ENSTGUG00000001590	10.1675	5.7728	1.73626	3.39623	7.26618	10.5575	2.00132	7.80322	3.56902	3.46542	0.959123	0
ENSTGUG00000001591	205.383	292.488	253.494	303.962	301.546	264.897	274.18	255.772	327.458	226.985	372.14	222.144
ENSTGUG00000001592	73.2057	70.2357	6.94505	31.4151	39.964	46.069	61.0401	34.681	53.5354	35.5205	49.8744	12.2442
ENSTGUG00000001593	145.734	291.526	19.0989	57.7359	210.719	256.259	150.099	85.8354	185.589	63.2438	76.7298	6.99666
ENSTGUG00000001594	384.33	718.713	1711.95	579.906	582.202	636.328	755.497	557.497	455.943	615.978	747.157	1791.14
ENSTGUG00000001595	132.855	197.237	121.538	108.679	244.325	121.891	135.089	97.1068	139.192	153.345	140.991	113.696
ENSTGUG00000001596	32.5359	12.5077	1.73626	11.0377	9.99099	3.83908	12.0079	8.67025	4.46128	7.79719	3.83649	1.74916
ENSTGUG00000001597	44.7368	61.5765	6.94505	50.0944	49.0467	40.3104	65.0428	46.8193	96.3637	27.7233	38.3649	1.74916
ENSTGUG00000001598	0	0	0	0	0.908272	0	0	0	0	0.866354	0.959123	0
ENSTGUG00000001599	92.185	18.2805	0	11.0377	29.973	2.87931	8.00526	7.80322	6.24579	8.66354	0.959123	0
ENSTGUG00000001600	48.126	86.5919	69.4505	56.8868	94.4603	105.575	111.073	85.8354	89.2256	86.6354	90.1575	54.2241
ENSTGUG00000001601	5.42265	0	12.1538	1.69811	11.8075	0	18.0118	1.73405	128.485	115.225	3.83649	0
ENSTGUG00000001602	78.6284	134.699	121.538	92.5472	138.966	151.644	208.137	128.32	134.731	135.151	146.746	138.184
ENSTGUG00000001603	197.927	212.631	125.011	150.283	165.306	208.27	234.154	197.682	196.296	141.216	171.683	143.432
ENSTGUG00000001604	870.335	969.83	2725.93	1150.47	901.006	1181.48	1067.7	1251.98	1012.71	1004.97	1074.22	4138.52
ENSTGUG00000001605	38.6364	42.3338	27.7802	39.9057	89.9189	62.3851	80.0526	58.9577	111.532	51.1149	48.9153	34.9833
ENSTGUG00000001606	2955.34	3634.94	1588.68	2644.81	4040.9	4975.45	4878.21	3197.59	3847.41	3984.36	3830.74	1138.71
ENSTGUG00000001607	3.38915	0.962133	5.20879	0.849057	2.72482	0	1.00066	0	0	0	0	6.99666
ENSTGUG00000001608	117.265	38.4853	20.8351	60.283	99.0017	23.0345	45.0296	115.314	97.2559	71.9074	43.1605	29.7358
ENSTGUG00000001609	0	0	0	0	0	0	0	0	0	0	0	0
ENSTGUG00000001610	0.677831	0	0	0.849057	0	0	0	0	0	0	0	0
ENSTGUG00000001611	121.332	497.423	55.5604	234.34	371.483	347.437	484.319	292.187	322.104	225.252	345.284	69.9666
ENSTGUG00000001612	174.88	270.359	48.6153	137.547	214.352	197.713	249.164	142.192	242.694	124.755	143.868	52.4749
ENSTGUG00000001613	160.646	214.556	203.143	103.585	208.903	164.121	161.106	95.3727	104.394	132.552	130.441	106.699
ENSTGUG00000001614	46.7703	84.6677	0	20.3774	55.4046	48.9483	64.0421	20.8086	42.8283	36.3869	31.6511	5.24749
ENSTGUG00000001615	50.1595	25.0154	3.47252	11.8868	33.6061	12.477	16.0105	6.9362	9.81482	15.5944	21.1007	5.24749
ENSTGUG00000001616	145.056	130.85	147.582	125.66	121.708	133.408	128.084	133.522	157.929	135.151	106.463	141.682
ENSTGUG00000001618	0	0	0	0	0	0	0	0	0	0	0	0
ENSTGUG00000001619	2.03349	0	0	3.39623	1.81654	3.83908	1.00066	0.867025	3.56902	2.59906	0	0
ENSTGUG00000001620	775.438	1688.54	1928.99	2021.6	1254.32	1434.86	1852.22	2386.92	1783.62	1586.29	2249.14	2711.21
ENSTGUG00000001621	384.33	578.242	296.901	152.83	323.345	355.115	263.173	178.607	277.492	231.317	234.985	108.448
ENSTGUG00000001622	45.4147	59.6522	15.6264	37.3585	66.3039	50.8679	54.0355	34.681	45.5051	45.0504	39.324	5.24749
ENSTGUG00000001623	0	0	0	0	0	0	0	0	0	0	0	0
ENSTGUG00000001624	30.5024	26.9397	15.6264	18.6793	19.982	35.5115	12.0079	22.5426	8.92256	16.4607	16.3051	10.495
ENSTGUG00000001625	62.3604	33.6746	5.20879	24.6227	29.973	34.5518	32.0211	28.6118	41.936	25.1243	22.0598	1.74916
ENSTGUG00000001626	342.982	414.679	376.769	384.623	296.097	414.621	439.289	497.672	366.717	354.339	462.297	540.492
ENSTGUG00000001628	124.721	139.509	22.5714	79.8114	157.131	93.0978	136.09	88.4365	124.916	83.17	96.8714	10.495
ENSTGUG00000001629	3913.79	3978.42	4099.31	5315.1	3569.51	2682.56	2820.86	4042.07	3777.81	3643.02	5054.58	4215.49
ENSTGUG00000001630	259.609	150.093	305.582	172.359	210.719	159.322	201.132	176.873	205.219	205.326	261.841	232.639
ENSTGUG00000001631	183.692	141.433	12.1538	101.038	145.324	151.644	158.104	134.389	179.343	103.096	75.7707	20.99
ENSTGUG00000001632	799.162	733.145	2493.27	987.453	814.72	1018.32	920.605	894.769	889.579	864.621	1153.82	2036.03
ENSTGUG00000001633	187.759	211.669	69.4505	173.208	220.71	162.201	240.158	232.363	222.172	130.819	166.887	64.7191
ENSTGUG00000001634	113.876	90.4405	100.703	45	49.0467	71.0231	119.078	60.6917	126.7	41.585	101.667	8.74582
ENSTGUG00000001635	0	0	0	0	0	0.959771	0	0	0	0	0	0
ENSTGUG00000001636	79.3062	26.9397	36.4615	57.7359	25.4316	48.9483	45.0296	45.9523	57.9966	52.8476	42.2014	34.9833
ENSTGUG00000001637	6.77831	6.73493	0	1.69811	6.35791	1.91954	11.0072	3.4681	8.03031	0.866354	7.67298	0
ENSTGUG00000001638	0.677831	0	1.73626	0	0	0	0	0	0	0	0	0
ENSTGUG00000001639	0.677831	0	0	0.849057	0	0	0	0	0.892256	2.59906	0.959123	1.74916
ENSTGUG00000001640	67.7831	75.0463	98.9669	65.3774	81.7445	84.4598	86.0566	75.4311	66.9192	65.8429	95.9123	71.7158
ENSTGUG00000001641	1129.27	1088.17	4757.36	1553.77	1096.28	1208.35	1542.01	1764.4	1152.79	1747.44	1929.75	4736.74
ENSTGUG00000001642	0	0	0	0	0	0	0	0	0	0	0	0
ENSTGUG00000001643	0	0	0	0	0	0	0	0	0	0	0	0
ENSTGUG00000001644	746.292	1467.25	1606.04	1074.06	1217.99	1403.19	1319.87	1095.05	1449.02	1231.96	1328.39	1154.45
ENSTGUG00000001645	0.677831	2.8864	1.73626	2.54717	4.54136	3.83908	1.00066	1.73405	1.78451	0	3.83649	5.24749
ENSTGUG00000001647	0	0	0	0	0	0	0	0	0	0	0	0
ENSTGUG00000001648	421.611	310.769	711.867	453.396	330.611	468.368	361.238	391.028	298.014	375.131	378.853	652.438
ENSTGUG00000001649	0	0.962133	0	0	0	0	0	0	0	0	0	0
ENSTGUG00000001650	193.86	384.853	1715.43	622.359	405.089	465.489	572.376	588.71	462.189	738.134	679.059	1771.9
ENSTGUG00000001651	35.2472	37.5232	10.4176	33.1132	29.0647	53.7472	38.025	41.6172	51.7509	38.9859	44.1196	19.2408
ENSTGUG00000001652	6.10048	8.65919	32.989	21.2264	25.4316	6.7184	51.0336	6.06917	2.67677	25.9906	23.9781	87.4582
ENSTGUG00000001653	145.056	173.184	31.2527	178.302	154.406	235.144	218.143	228.027	181.128	112.626	266.636	15.7425
ENSTGUG00000001654	51.5151	57.728	100.703	42.4529	47.2302	51.8276	46.0303	47.6864	55.3199	44.1841	47.9561	127.689
ENSTGUG00000001655	56.9378	30.7882	31.2527	40.7547	37.2392	54.7069	37.0243	37.2821	33.0135	44.1841	41.2423	55.9733
ENSTGUG00000001656	805.941	986.186	604.219	354.057	817.445	872.432	695.457	413.571	627.256	362.136	403.791	1189.43
ENSTGUG00000001657	256.22	150.093	355.934	202.076	138.966	103.655	151.099	235.831	212.357	287.63	153.46	2256.42
ENSTGUG00000001658	2.03349	0.962133	3.47252	1.69811	3.63309	2.87931	4.00263	1.73405	1.78451	5.19812	2.87737	3.49833
ENSTGUG00000001659	2.71132	1.92427	0	1.69811	0	0	0	0	0	0	0	0
ENSTGUG00000001660	162.002	172.222	97.2307	209.717	209.811	358.954	244.161	176.873	164.175	156.81	280.064	75.2141
ENSTGUG00000001661	50817.6	8508.14	6210.61	16711.1	30138.3	4240.27	2914.92	1447.93	10131.6	6053.22	3257.18	2455.83
ENSTGUG00000001662	249.442	102.948	340.307	113.774	216.169	98.8564	44.029	79.7663	81.1953	71.9074	48.9153	73.4649
ENSTGUG00000001663	1620.69	1494.19	3831.93	1929.06	1465.95	1547.15	1681.11	1887.51	1753.28	1708.45	1874.13	3549.06
ENSTGUG00000001664	1368.54	117.38	500.043	199.528	83.561	58.546	61.0401	52.0215	121.347	207.059	173.601	148.679
ENSTGUG00000001665	374.84	571.507	822.988	421.981	445.053	508.679	491.323	469.06	443.451	558.798	466.134	1348.61
ENSTGUG00000001666	30.5024	19.2427	26.0439	50.9434	31.7895	36.4713	44.029	46.8193	27.6599	46.7831	41.2423	45.4783
ENSTGUG00000001667	7.45614	15.3941	3.47252	13.5849	5.44963	12.477	23.0151	3.4681	13.3838	12.9953	6.71386	8.74582
ENSTGUG00000001668	8.8118	0	1.73626	0.849057	1.81654	13.4368	0	0.867025	0	0.866354	0	0
ENSTGUG00000001669	12.201	0	0	5.09434	0	0	23.0151	0	0	38.1196	0	29.7358
ENSTGUG00000001670	5421.97	357.913	3314.52	382.925	1685.75	2964.73	1185.78	1566.71	1023.42	628.107	287.737	33.2341
ENSTGUG00000001671	241.308	95.2511	168.417	153.679	118.075	62.3851	75.0494	103.176	82.9798	135.151	119.89	442.539
ENSTGUG00000001672	0.677831	1.92427	0	0	0	3.83908	2.00132	0	0.892256	1.73271	0.959123	1.74916
ENSTGUG00000001673	366.706	448.354	649.362	489.057	356.951	559.546	492.324	509.81	435.421	726.871	599.452	1082.73
ENSTGUG00000001674	152.512	95.2511	111.121	97.6416	115.351	65.2644	109.072	73.6971	89.2256	84.0363	76.7298	222.144
ENSTGUG00000001675	438.556	866.881	406.285	507.736	876.483	628.65	915.602	461.257	753.956	512.882	737.565	239.636
ENSTGUG00000001676	15.5901	30.7882	3.47252	40.7547	54.4963	31.6724	49.0322	41.6172	18.7374	9.52989	23.0189	5.24749
ENSTGUG00000001677	27.1132	17.3184	0	3.39623	29.973	49.9081	32.0211	7.80322	17.8451	8.66354	6.71386	1.74916
ENSTGUG00000001678	319.258	238.609	1331.71	457.642	316.987	497.161	440.29	506.342	394.377	591.72	613.839	2242.43
ENSTGUG00000001679	33.8915	28.864	38.1978	44.151	25.4316	22.0747	26.0171	30.3459	20.5219	30.3224	28.7737	24.4883
ENSTGUG00000001680	147.767	93.3269	41.6703	95.0944	126.25	92.138	89.0586	102.309	86.5488	80.5709	71.9342	24.4883
ENSTGUG00000001681	303.668	546.491	154.527	288.679	451.411	444.374	371.244	280.916	369.394	323.15	283.9	223.893
ENSTGUG00000001682	294.856	329.049	552.131	410.095	360.584	256.259	380.25	365.017	403.3	370.8	431.605	444.288
ENSTGUG00000001683	472.448	499.347	1430.68	448.302	367.85	443.414	1087.72	1513.82	852.997	485.158	1470.34	1988.8
ENSTGUG00000001684	178.947	79.857	239.604	80.6604	73.57	42.2299	150.099	113.58	90.1179	197.529	76.7298	267.622
ENSTGUG00000001685	324.681	373.307	717.076	405	308.813	307.127	329.217	502.874	343.519	386.394	465.175	1018.01
ENSTGUG00000001686	36.6029	0.962133	3.47252	3.39623	6.35791	36.4713	0	10.4043	15.1684	4.33177	1.91825	0
ENSTGUG00000001687	239.952	308.845	41.6703	173.208	262.491	306.167	229.151	242.767	243.586	234.782	182.233	103.201
ENSTGUG00000001688	1039.79	957.322	791.735	672.453	902.823	729.426	880.579	818.471	837.828	641.102	645.49	624.452
ENSTGUG00000001689	197.249	278.056	116.33	146.038	220.71	166.04	232.153	170.804	165.96	159.409	187.988	71.7158
ENSTGUG00000001690	114.553	66.3871	19.0989	94.2453	66.3039	54.7069	71.0467	41.6172	37.4748	48.5158	31.6511	26.2375
ENSTGUG00000001691	22.3684	7.69706	1.73626	0.849057	7.26618	16.3161	6.00395	3.4681	7.13805	6.06448	3.83649	1.74916
ENSTGUG00000001692	0	0	0	0	0	0	0	0	0	0.866354	0	1.74916
ENSTGUG00000001694	0.677831	1.92427	1.73626	0	0.908272	5.75863	3.00197	3.4681	12.4916	1.73271	0	0
ENSTGUG00000001695	63.0383	201.086	65.9779	73.868	1339.7	127.65	181.119	764.716	1820.2	245.178	671.386	69.9666
ENSTGUG00000001696	555.143	629.235	1463.67	905.944	482.293	617.133	745.49	977.137	801.246	696.549	815.254	2020.29
ENSTGUG00000001697	14.9123	2.8864	8.68131	4.24529	14.5324	0.959771	5.00329	5.20215	0.892256	11.2626	6.71386	1.74916
ENSTGUG00000001698	0	0	0	0	0	0	1.00066	0	0	0	0	0
ENSTGUG00000001699	3082.1	3423.27	9670.98	3689.15	3276.14	5184.68	4349.86	4983.66	4881.53	5503.95	5662.66	11611
ENSTGUG00000001700	10.8453	21.1669	3.47252	7.64151	19.982	10.5575	39.0257	24.2767	42.8283	31.1887	34.5284	33.2341
ENSTGUG00000001701	5.42265	13.4699	0	0	10.8993	2.87931	9.00592	0.867025	7.13805	3.46542	3.83649	0
ENSTGUG00000001702	0.677831	1.92427	0	0.849057	4.54136	1.91954	1.00066	0.867025	1.78451	1.73271	0	0
ENSTGUG00000001703	12.8788	16.3563	8.68131	29.717	33.6061	18.2356	29.0191	11.2713	23.1987	14.728	22.0598	1.74916
ENSTGUG00000001704	42.0255	45.2202	29.5165	61.9812	30.8813	37.4311	32.0211	43.3512	37.4748	31.1887	58.5065	52.4749
ENSTGUG00000001705	8.8118	23.0912	0	4.24529	6.35791	8.63794	11.0072	0.867025	8.92256	6.06448	7.67298	1.74916
ENSTGUG00000001706	6.10048	9.62133	0	0.849057	3.63309	1.91954	7.00461	6.06917	11.5993	0.866354	3.83649	0
ENSTGUG00000001707	94.2185	79.857	178.835	120.566	96.2769	77.7414	73.048	68.4949	77.6263	138.617	102.626	234.388
ENSTGUG00000001708	319.936	207.821	140.637	191.887	206.178	163.161	211.139	258.373	217.71	187.132	231.149	150.428
ENSTGUG00000001709	481.26	558.037	109.384	320.095	607.634	520.196	462.304	399.698	375.64	400.256	382.69	113.696
ENSTGUG00000001710	16.2679	6.73493	0	2.54717	0.908272	12.477	16.0105	6.06917	9.81482	11.2626	1.91825	0
ENSTGUG00000001711	102.352	152.017	184.044	156.226	138.057	173.719	126.083	143.059	162.391	159.409	132.359	332.341
ENSTGUG00000001712	0	0	0	0	0	0	0	0	0	0	0	0
ENSTGUG00000001713	180.981	251.117	88.5494	185.943	247.958	173.719	275.181	176.006	278.384	158.543	180.315	78.7124
ENSTGUG00000001714	1317.03	1222.87	1618.2	1258.3	1070.85	1251.54	1186.78	1188.69	1096.58	1359.31	1409.91	1791.14
ENSTGUG00000001715	0	2.8864	8.68131	2.54717	5.44963	0	0	3.4681	1.78451	1.73271	1.91825	0
ENSTGUG00000001716	0.677831	0	0	0.849057	0	0.959771	0	0.867025	0.892256	0.866354	0.959123	0
ENSTGUG00000001717	0	0	0	0	0	0	0	0	0	0	0	0
ENSTGUG00000001718	1.35566	0.962133	0	0.849057	1.81654	0.959771	1.00066	5.20215	2.67677	2.59906	0.959123	0
ENSTGUG00000001719	83.3732	69.2735	1.73626	18.6793	82.6528	21.115	11.0072	16.4735	23.1987	21.6588	11.5095	0
ENSTGUG00000001720	76.5949	16.3563	100.703	56.8868	36.3309	27.8334	37.0243	60.6917	77.6263	64.1102	50.8335	64.7191
ENSTGUG00000001721	101.675	76.0085	8.68131	29.717	117.167	40.3104	44.029	28.6118	39.2593	34.6542	7.67298	5.24749
ENSTGUG00000001722	1426.83	1547.11	1303.93	1473.11	1325.17	1308.17	1661.09	1797.34	1537.36	1510.06	1529.8	986.529
ENSTGUG00000001723	264.354	504.157	154.527	398.208	466.852	238.983	355.234	320.799	426.498	246.045	279.105	89.2074
ENSTGUG00000001724	2.71132	4.81066	1.73626	2.54717	4.54136	1.91954	6.00395	0.867025	3.56902	2.59906	0.959123	1.74916
ENSTGUG00000001725	4.74482	7.69706	0	8.49057	2.72482	5.75863	3.00197	0	0.892256	4.33177	5.75474	5.24749
ENSTGUG00000001727	73.2057	96.2133	17.3626	86.6038	101.726	95.9771	99.0652	77.1652	87.4411	97.898	76.7298	26.2375
ENSTGUG00000001728	1881.66	3757.13	10341.2	5336.32	3324.28	5183.72	4207.77	4547.54	3854.55	4155.03	4871.38	14927.4
ENSTGUG00000001729	1502.75	1346.02	2489.8	1541.89	1188.02	1374.39	1353.89	1276.26	1302.69	1472.8	1538.43	1911.84
ENSTGUG00000001730	20.3349	23.0912	1.73626	11.0377	19.0737	15.3563	22.0145	24.2767	17.8451	10.3962	11.5095	13.9933
ENSTGUG00000001731	1150.96	1095.87	915.01	1277.83	977.301	844.598	965.635	1356.89	1002	1317.72	1167.25	1404.58
ENSTGUG00000001732	159.968	268.435	15.6264	110.377	204.361	236.104	202.133	156.064	220.387	168.073	135.236	22.7391
ENSTGUG00000001733	261.643	201.086	57.2966	146.887	206.178	158.362	230.151	73.6971	194.512	220.054	140.032	78.7124
ENSTGUG00000001734	0.677831	0	0	0	1.81654	0	0	0	0	0	0	0
ENSTGUG00000001735	290.112	448.354	90.2856	130.755	299.73	232.265	326.215	195.948	271.246	209.658	305.001	92.7057
ENSTGUG00000001736	2.71132	4.81066	1.73626	0.849057	0.908272	0	0	0	0	0	0.959123	0
ENSTGUG00000001737	84.051	81.7813	100.703	106.132	98.0934	102.695	81.0533	93.6387	88.3334	105.695	119.89	111.947
ENSTGUG00000001738	427.033	787.987	34.7252	194.434	653.956	242.822	327.215	171.671	403.3	181.068	314.592	31.485
ENSTGUG00000001739	820.175	1561.54	3863.18	1636.13	1352.42	1633.53	1468.97	1510.36	1310.72	1568.1	1846.31	4593.31
ENSTGUG00000001740	6.77831	8.65919	0	2.54717	16.3489	2.87931	5.00329	1.73405	6.24579	12.129	8.6321	1.74916
ENSTGUG00000001741	10.1675	2.8864	1.73626	4.24529	6.35791	9.59771	6.00395	6.9362	3.56902	10.3962	2.87737	0
ENSTGUG00000001742	3.38915	0.962133	0	0	2.72482	0	0	0.867025	0	0.866354	0.959123	0
ENSTGUG00000001743	3204.78	4436.39	720.549	2486.04	6118.12	3270.9	4224.78	1373.37	2189.6	1947.56	1774.38	2105.99
ENSTGUG00000001744	2.03349	4.81066	0	0	1.81654	0.959771	10.0066	4.33512	0	0	0	0
ENSTGUG00000001745	235.885	481.066	15.6264	118.019	294.28	335.92	197.13	141.325	220.387	134.285	167.846	31.485
ENSTGUG00000001746	14.2344	21.1669	0	51.7925	73.57	36.4713	47.0309	67.6279	134.731	129.087	44.1196	10.495
ENSTGUG00000001747	120.654	192.427	24.3077	179.151	169.847	108.454	173.114	178.607	267.677	108.294	112.217	26.2375
ENSTGUG00000001748	433.812	533.021	121.538	236.887	561.312	347.437	305.201	205.485	316.751	274.634	229.23	188.91
ENSTGUG00000001749	10272.5	10723.9	35202.7	13835.4	10769.4	12101.8	10274.8	10360.9	9595.32	11983.4	11606.3	31595.2
ENSTGUG00000001750	1.35566	0.962133	0	0	5.44963	0	0	0.867025	1.78451	0	0	0
ENSTGUG00000001751	3.38915	0.962133	0	3.39623	7.26618	0	1.00066	1.73405	1.78451	1.73271	1.91825	0
ENSTGUG00000001752	315.869	459.899	302.11	420.283	354.226	541.311	484.319	749.976	662.946	391.592	528.477	414.552
ENSTGUG00000001753	8.13397	5.7728	0	5.09434	17.2572	1.91954	6.00395	5.20215	8.03031	5.19812	4.79561	1.74916
ENSTGUG00000001754	6.77831	1.92427	0	0	0.908272	0	0	0	0.892256	0	0	0
ENSTGUG00000001755	149.123	181.843	45.1428	142.642	157.131	133.408	196.129	153.463	149.899	285.03	202.375	64.7191
ENSTGUG00000001756	155.901	153.941	5.20879	50.9434	137.149	97.8966	218.143	97.1068	124.024	71.9074	60.4247	13.9933
ENSTGUG00000001757	0	0	0	0	0	0	0	0	0	0	0	0
ENSTGUG00000001758	23.7241	6.73493	0	4.24529	9.08272	3.83908	16.0105	17.3405	13.3838	4.33177	5.75474	0
ENSTGUG00000001759	651.395	669.644	355.934	314.151	613.992	396.385	446.294	338.14	431.852	524.144	435.442	173.167
ENSTGUG00000001760	4817.34	5276.34	7669.07	5849.15	5525.02	5879.56	6542.3	6376.97	6180.66	5088.96	6232.38	5525.61
ENSTGUG00000001761	0	0	0	0	0	0.959771	0	0.867025	0	0	1.91825	0
ENSTGUG00000001762	1199.76	1189.2	1958.5	1468.02	1312.45	1095.1	1759.16	1421.05	1849.65	1658.2	1597.9	1268.14
ENSTGUG00000001763	252.831	244.382	734.439	273.396	188.921	323.443	210.138	198.549	217.71	397.656	325.143	927.057
ENSTGUG00000001764	5.42265	1.92427	1.73626	1.69811	2.72482	0.959771	2.00132	0.867025	1.78451	0.866354	0	0
ENSTGUG00000001765	205.383	222.253	12.1538	129.906	209.811	249.54	198.13	144.793	161.498	159.409	162.092	26.2375
ENSTGUG00000001766	327.392	351.178	614.637	255.566	353.318	332.081	358.236	272.246	305.152	335.279	313.633	685.673
ENSTGUG00000001767	248.764	98.1375	130.22	223.302	113.534	217.868	106.07	386.693	279.276	130.819	123.727	96.2041
ENSTGUG00000001768	100.319	161.638	8.68131	80.6604	166.214	165.081	125.082	105.777	132.054	105.695	80.5663	15.7425
ENSTGUG00000001769	2758.09	1429.73	11105.1	4094.15	2017.27	3815.09	2812.85	5450.12	4016.04	3051.3	2913.81	6835.74
ENSTGUG00000001770	816.786	469.521	659.779	596.038	474.118	527.874	397.261	310.395	389.024	633.305	425.851	578.974
ENSTGUG00000001771	228.429	224.177	534.769	311.604	256.133	313.845	295.194	297.389	355.118	295.427	256.086	460.03
ENSTGUG00000001772	112.52	91.4026	20.8351	56.0378	88.1024	76.7817	88.0579	46.8193	66.027	45.0504	52.7518	33.2341
ENSTGUG00000001773	721.212	982.337	637.208	663.963	901.914	626.73	930.612	751.71	894.933	587.388	756.748	549.238
ENSTGUG00000001774	38.6364	53.8794	1.73626	25.4717	57.2211	57.5863	67.0441	27.7448	49.9663	17.3271	20.1416	12.2442
ENSTGUG00000001775	981.499	1104.53	1640.77	1207.36	1072.67	982.805	1112.73	1179.15	1319.65	1003.24	1249.74	1213.92
ENSTGUG00000001776	54.9043	82.7434	22.5714	39.9057	108.993	53.7472	70.0461	51.1545	65.1347	66.7093	36.4467	13.9933
ENSTGUG00000001777	498.883	615.765	1362.97	969.623	649.415	686.236	752.495	878.296	605.842	651.498	871.843	1499.03
ENSTGUG00000001778	176.236	72.1599	8.68131	42.4529	112.626	45.1092	38.025	33.814	40.1515	25.9906	23.0189	0
ENSTGUG00000001779	903.548	1124.73	1116.42	1225.19	1387.84	1264.02	1491.98	1167.02	1288.42	1294.33	1270.84	867.586
ENSTGUG00000001780	814.075	1068.93	2389.1	1275.28	1335.16	1210.27	1503.99	1266.72	1141.2	1350.65	1752.32	2385.86
ENSTGUG00000001781	10.8453	10.5835	0	6.79246	1.81654	7.67817	6.00395	2.60107	5.35354	1.73271	1.91825	0
ENSTGUG00000001782	7412.08	7282.38	7415.57	7854.63	7743.93	5025.36	5923.9	3943.23	4663.82	5507.41	5995.48	5123.3
ENSTGUG00000001783	33.8915	15.3941	12.1538	13.5849	40.8722	11.5173	12.0079	9.53727	15.1684	24.2579	11.5095	6.99666
ENSTGUG00000001784	33.8915	12.5077	0	5.9434	16.3489	5.75863	11.0072	11.2713	8.92256	5.19812	5.75474	1.74916
ENSTGUG00000001785	111.164	17.3184	6.94505	26.3208	24.5233	12.477	20.0132	19.9416	15.1684	20.7925	9.59123	5.24749
ENSTGUG00000001786	5.42265	3.84853	3.47252	2.54717	2.72482	0.959771	1.00066	4.33512	0.892256	0	0.959123	0
ENSTGUG00000001787	211.483	325.201	137.165	208.019	291.555	330.161	261.172	231.496	237.34	304.09	225.394	125.94
ENSTGUG00000001788	27.1132	19.2427	5.20879	11.0377	32.6978	18.2356	14.0092	24.2767	16.0606	13.8617	18.2233	5.24749
ENSTGUG00000001789	0	0	0	0	0	0	0	0	0	0	0	0
ENSTGUG00000001790	1011.32	1251.73	3114.85	1322.83	1171.67	1555.79	1201.79	1235.51	978.805	1540.38	1427.17	4014.33
ENSTGUG00000001791	0	0	0	0	0	0	0	0	0	0	0	0
ENSTGUG00000001792	568.022	657.137	816.043	461.887	645.782	765.897	595.392	613.853	643.317	537.139	384.608	787.124
ENSTGUG00000001793	0	0	0	0	0	0	0	0	0	0	0	0
ENSTGUG00000001794	6.10048	0.962133	1.73626	4.24529	0.908272	0	0	0.867025	1.78451	1.73271	0	0
ENSTGUG00000001795	182.336	236.685	15.6264	138.396	194.37	155.483	177.116	121.383	216.818	112.626	126.604	12.2442
ENSTGUG00000001796	166.746	79.857	64.2417	78.9623	78.1114	82.5403	74.0487	93.6387	82.0876	85.769	51.7926	43.7291
ENSTGUG00000001797	818.142	838.98	2283.18	882.17	831.977	1056.71	1026.68	847.95	779.832	802.244	1074.22	2268.67
ENSTGUG00000001798	47.4482	25.9776	3.47252	7.64151	30.8813	10.5575	15.0099	12.1383	24.0909	21.6588	12.4686	3.49833
ENSTGUG00000001799	167.424	29.8261	26.0439	36.5095	49.955	20.1552	21.0138	15.6064	13.3838	21.6588	19.1825	12.2442
ENSTGUG00000001800	48.126	34.6368	1.73626	14.434	30.8813	23.0345	18.0118	19.9416	39.2593	19.0598	22.0598	6.99666
ENSTGUG00000001801	205.383	116.418	50.3516	68.7736	71.7535	156.443	107.07	74.5641	89.2256	116.958	63.3021	31.485
ENSTGUG00000001802	39.3142	18.2805	15.6264	17.8302	19.982	24.954	16.0105	15.6064	20.5219	13.8617	11.5095	1.74916
ENSTGUG00000001803	152.512	224.177	534.769	256.415	174.388	198.673	134.088	221.958	270.354	196.662	316.511	391.813
ENSTGUG00000001804	425	349.254	989.669	479.717	364.217	374.311	374.246	434.379	378.317	466.965	453.665	1465.8
ENSTGUG00000001805	1638.99	1957.94	6927.68	2197.36	1717.54	2925.38	2011.32	2280.27	2229.75	2479.51	2384.38	8060.15
ENSTGUG00000001806	88.118	228.988	39.934	80.6604	125.342	156.443	317.209	272.246	211.465	89.2345	195.661	52.4749
ENSTGUG00000001807	17.6236	2.8864	0	0	2.72482	2.87931	1.00066	0.867025	1.78451	0.866354	0	1.74916
ENSTGUG00000001808	188.437	252.079	60.7692	130.755	258.858	304.247	255.168	84.9684	161.498	159.409	169.765	106.699
ENSTGUG00000001809	46.0925	32.7125	0	21.2264	52.6798	47.0288	72.0474	22.5426	56.2121	18.1934	28.7737	1.74916
ENSTGUG00000001810	14.2344	28.864	15.6264	28.0189	15.4406	20.1552	29.0191	34.681	22.3064	24.2579	11.5095	8.74582
ENSTGUG00000001811	352.472	120.267	3.47252	88.3019	207.994	54.7069	57.0375	78.0322	76.734	51.9812	39.324	8.74582
ENSTGUG00000001812	63.0383	17.3184	19.0989	19.5283	22.7068	6.7184	10.0066	13.8724	17.8451	39.8523	9.59123	22.7391
ENSTGUG00000001813	428.389	142.396	78.1318	120.566	172.572	44.1495	84.0553	97.9738	67.8115	79.7046	86.321	101.452
ENSTGUG00000001814	5.42265	0.962133	13.8901	7.64151	8.17445	1.91954	2.00132	0	1.78451	3.46542	0.959123	5.24749
ENSTGUG00000001815	10.1675	1.92427	0	0.849057	11.8075	0	1.00066	1.73405	0.892256	5.19812	1.91825	0
ENSTGUG00000001816	144.378	169.335	394.131	270.849	169.847	218.828	192.126	256.639	198.081	207.059	198.538	435.542
ENSTGUG00000001817	46.0925	29.8261	38.1978	5.09434	7.26618	5.75863	6.00395	5.20215	8.92256	19.0598	6.71386	3.49833
ENSTGUG00000001818	0	0	0	5.09434	1.81654	0	0	0	0	0.866354	0	0
ENSTGUG00000001819	42.0255	22.129	6.94505	13.5849	37.2392	14.3966	16.0105	13.0054	13.3838	27.7233	11.5095	1.74916
ENSTGUG00000001820	2.71132	13.4699	0	1.69811	6.35791	8.63794	4.00263	0.867025	10.7071	5.19812	4.79561	0
ENSTGUG00000001821	117.943	60.6144	45.1428	55.1887	62.6708	37.4311	42.0276	42.4842	29.4445	45.9168	34.5284	26.2375
ENSTGUG00000001822	81.3397	239.571	0	37.3585	171.663	156.443	141.093	66.7609	149.899	77.1055	117.972	12.2442
ENSTGUG00000001823	664.952	1524.98	1199.76	953.491	1606.73	1193	736.484	756.912	991.297	839.497	1043.53	708.412
ENSTGUG00000001824	803.229	906.329	3260.7	1355.94	717.535	1452.13	1032.68	1538.1	1276.82	1264.88	1447.32	3393.38
ENSTGUG00000001825	0	0	0	0	0	0	0	0	0	0	0	0
ENSTGUG00000001826	8.13397	4.81066	0	6.79246	8.17445	8.63794	6.00395	6.9362	4.46128	4.33177	2.87737	0
ENSTGUG00000001827	892.025	787.987	4672.28	1709.15	1044.51	1430.06	1278.84	1808.61	1192.95	1971.82	2178.17	5733.76
ENSTGUG00000001828	126.077	108.721	19.0989	38.2076	187.104	94.0576	85.0559	42.4842	66.9192	49.3822	40.2832	6.99666
ENSTGUG00000001829	18.3014	9.62133	3.47252	5.9434	7.26618	3.83908	6.00395	1.73405	5.35354	2.59906	5.75474	5.24749
ENSTGUG00000001830	650.04	957.322	753.538	691.981	780.206	721.748	933.614	770.785	806.6	727.737	656.04	596.465
ENSTGUG00000001831	797.807	1066.04	2312.7	1251.51	877.391	1195.87	1242.82	1719.31	1466.87	1634.81	1285.22	2907.11
ENSTGUG00000001832	88.118	116.418	15.6264	83.2076	149.865	92.138	95.0625	75.4311	109.748	126.488	102.626	19.2408
ENSTGUG00000001833	0	0	0	0	0	0	0	0	0	0	0	0
ENSTGUG00000001834	1.35566	1.92427	0	0	0	0	4.00263	1.73405	2.67677	0.866354	1.91825	0
ENSTGUG00000001835	151.834	18.2805	8.68131	18.6793	24.5233	2.87931	12.0079	8.67025	22.3064	49.3822	7.67298	0
ENSTGUG00000001836	589.713	62.5386	244.813	94.2453	86.2859	48.9483	29.0191	29.4788	50.8586	132.552	60.4247	45.4783
ENSTGUG00000001837	21.0128	26.9397	3.47252	4.24529	30.8813	16.3161	16.0105	11.2713	13.3838	2.59906	7.67298	0
ENSTGUG00000001838	0	0	0	0	0	0	0	0	0	0	0	0
ENSTGUG00000001839	16.2679	8.65919	3.47252	2.54717	0.908272	0.959771	6.00395	4.33512	1.78451	5.19812	3.83649	0
ENSTGUG00000001840	66.4274	78.8949	8.68131	49.2453	51.7715	51.8276	39.0257	47.6864	91.0101	38.9859	35.4875	38.4816
ENSTGUG00000001841	367.384	423.338	71.1867	225.849	380.566	348.397	346.228	346.81	299.798	227.851	295.41	76.9633
ENSTGUG00000001842	0	0	0	0	0	0	0	0	0	0	0	0
ENSTGUG00000001843	13.5566	0.962133	0	2.54717	0	0	1.00066	0	0	1.73271	0	0
ENSTGUG00000001844	88.7958	144.32	409.758	278.491	110.809	95.9771	256.168	319.932	170.421	144.681	175.519	671.679
ENSTGUG00000001845	174.88	229.95	27.7802	140.943	228.885	174.678	197.13	144.793	172.205	92.6999	137.155	19.2408
ENSTGUG00000001846	9.48963	14.432	17.3626	23.7736	11.8075	8.63794	14.0092	29.4788	21.4141	5.19812	15.346	19.2408
ENSTGUG00000001847	1.35566	0	0	0	0.908272	1.91954	0	0.867025	0	0	0	0
ENSTGUG00000001848	26.4354	19.2427	52.0879	32.2642	30.8813	28.7931	39.0257	21.6756	24.0909	25.1243	25.8963	55.9733
ENSTGUG00000001849	32559.6	1164.18	3057.56	13617.2	2456.88	679.518	320.211	12163.5	414.007	73.6401	14.3868	66.4683
ENSTGUG00000001850	351.794	325.201	171.89	274.245	356.951	373.351	343.226	270.512	284.63	239.98	281.023	218.646
ENSTGUG00000001851	2.03349	0	0	0.849057	0.908272	0.959771	0	0.867025	0.892256	0	0	0
ENSTGUG00000001852	131.499	127.964	3.47252	100.189	95.3686	87.3392	100.066	124.852	125.808	77.1055	81.5254	13.9933
ENSTGUG00000001853	1168.58	1296.95	8.68131	202.076	917.355	535.552	723.476	371.087	530	196.662	241.699	29.7358
ENSTGUG00000001854	220.973	194.351	505.252	336.227	197.095	230.345	332.218	447.385	326.566	284.164	456.542	899.071
ENSTGUG00000001855	0	0	0	0	0	0	3.00197	0	0	0	0	0
ENSTGUG00000001856	17.6236	101.986	13.8901	132.453	135.333	57.5863	40.0263	51.1545	46.3973	50.2485	73.8525	33.2341
ENSTGUG00000001857	117.943	112.57	390.659	152.83	143.507	191.954	115.076	125.719	122.239	193.197	190.865	446.037
ENSTGUG00000001858	122.01	156.828	401.076	199.528	193.462	348.397	145.095	163.868	164.175	215.722	186.07	474.024
ENSTGUG00000001859	0	0.962133	0	0	0	0	0	0	0	0	0.959123	0
ENSTGUG00000001860	616.826	939.041	2550.57	1230.28	778.389	1184.36	876.576	1225.97	1087.66	1307.33	1239.19	3620.77
ENSTGUG00000001861	137.6	182.805	45.1428	163.868	153.498	51.8276	97.0638	135.256	141.869	170.672	63.3021	113.696
ENSTGUG00000001862	26.4354	30.7882	1.73626	5.9434	9.99099	7.67817	13.0086	4.33512	4.46128	6.06448	19.1825	3.49833
ENSTGUG00000001863	1.35566	1.92427	0	1.69811	0.908272	0	1.00066	0	0	1.73271	0	0
ENSTGUG00000001864	0	2.8864	0	0	0.908272	0	1.00066	0	2.67677	2.59906	0.959123	0
ENSTGUG00000001865	96.9298	151.055	17.3626	39.9057	106.268	93.0978	107.07	65.0268	77.6263	38.1196	73.8525	45.4783
ENSTGUG00000001866	4338.12	6327.95	10723.2	6155.66	7058.18	7948.82	7515.94	6726.38	7407.51	6325.25	8597.58	12732.2
ENSTGUG00000001867	292.145	343.481	27.7802	231.793	268.849	303.288	226.149	291.32	343.519	261.639	187.988	59.4716
ENSTGUG00000001868	107.775	79.857	67.7142	35.6604	102.635	35.5115	62.0408	28.6118	75.8418	51.9812	52.7518	47.2274
ENSTGUG00000001869	35.925	8.65919	3.47252	7.64151	12.7158	1.91954	3.00197	3.4681	1.78451	7.79719	0.959123	1.74916
ENSTGUG00000001870	361.284	560.923	119.802	315	431.429	453.012	366.241	423.108	527.323	385.528	408.586	145.181
ENSTGUG00000001871	10.8453	7.69706	0	0	17.2572	8.63794	7.00461	9.53727	4.46128	1.73271	4.79561	0
ENSTGUG00000001872	1925.72	979.451	1425.47	850.755	935.52	660.322	810.533	818.471	691.498	808.308	1095.32	783.626
ENSTGUG00000001873	469.737	400.247	15.6264	129.906	366.942	244.742	215.141	160.4	242.694	97.898	158.255	29.7358
ENSTGUG00000001874	170.136	241.495	22.5714	102.736	143.507	129.569	147.097	114.447	142.761	116.958	105.504	31.485
ENSTGUG00000001875	130.144	107.759	12.1538	78.1132	78.1114	72.9426	108.071	86.7025	127.593	80.5709	76.7298	24.4883
ENSTGUG00000001876	269.777	79.857	158	151.981	234.334	101.736	38.025	76.2982	49.9663	64.9765	61.3839	139.933
ENSTGUG00000001877	15.5901	10.5835	5.20879	8.49057	14.5324	4.79885	2.00132	1.73405	2.67677	3.46542	0.959123	13.9933
ENSTGUG00000001878	356.539	340.595	743.12	513.68	326.07	425.179	371.244	443.05	413.115	459.168	472.848	1053
ENSTGUG00000001879	249.442	453.164	133.692	590.095	495.917	269.696	329.217	234.964	391.7	252.975	197.579	442.539
ENSTGUG00000001880	143.7	153.941	26.0439	105.283	187.104	128.609	196.129	155.197	175.774	97.898	110.299	22.7391
ENSTGUG00000001881	6.10048	3.84853	5.20879	1.69811	5.44963	1.91954	2.00132	1.73405	1.78451	3.46542	2.87737	5.24749
ENSTGUG00000001882	29.1467	50.0309	1.73626	20.3774	29.0647	26.8736	34.0224	30.3459	31.229	21.6588	28.7737	0
ENSTGUG00000001883	3.38915	0.962133	0	0.849057	0	1.91954	4.00263	0.867025	1.78451	1.73271	3.83649	0
ENSTGUG00000001884	24.4019	26.9397	5.20879	7.64151	17.2572	5.75863	12.0079	9.53727	7.13805	8.66354	11.5095	1.74916
ENSTGUG00000001885	197.249	376.194	184.044	75.5661	229.793	226.506	234.154	93.6387	187.374	89.2345	108.381	164.421
ENSTGUG00000001886	35.925	35.5989	3.47252	19.5283	37.2392	26.8736	34.0224	18.2075	19.6296	19.0598	23.0189	5.24749
ENSTGUG00000001887	0.677831	0	0	0	0	0.959771	0	0.867025	0	0	0	0
ENSTGUG00000001888	105.742	54.8416	5.20879	45	74.4783	65.2644	69.0454	41.6172	52.6431	46.7831	45.0788	12.2442
ENSTGUG00000001889	629.027	548.416	2055.73	1056.23	716.627	892.587	900.592	1075.98	734.327	1053.49	1044.48	1987.05
ENSTGUG00000001890	98.2855	25.9776	12.1538	57.7359	13.6241	38.3908	16.0105	6.06917	20.5219	16.4607	4.79561	0
ENSTGUG00000001891	275.199	347.33	416.703	339.623	337.877	361.834	507.334	467.326	442.559	401.988	573.555	528.248
ENSTGUG00000001892	11.5231	20.2048	5.20879	24.6227	24.5233	35.5115	29.0191	29.4788	21.4141	21.6588	23.9781	29.7358
ENSTGUG00000001893	1968.42	2263.9	2710.3	2855.38	3047.25	1774.62	2866.89	2467.55	2947.12	1892.12	2729.66	1397.58
ENSTGUG00000001894	9.48963	13.4699	12.1538	8.49057	9.99099	3.83908	15.0099	11.2713	9.81482	10.3962	23.0189	5.24749
ENSTGUG00000001895	148.445	240.533	185.78	221.604	172.572	229.385	295.194	307.794	285.522	192.331	290.614	269.371
ENSTGUG00000001896	0	0	0	0	1.81654	0.959771	0	0	0	0.866354	0	1.74916
ENSTGUG00000001897	8.13397	5.7728	32.989	24.6227	23.6151	23.0345	55.0362	15.6064	16.9529	18.1934	39.324	10.495
ENSTGUG00000001898	12.201	7.69706	8.68131	10.1887	21.7985	7.67817	24.0158	7.80322	3.56902	6.06448	15.346	0
ENSTGUG00000001899	8.13397	7.69706	5.20879	31.4151	23.6151	17.2759	14.0092	13.0054	10.7071	19.0598	12.4686	22.7391
ENSTGUG00000001900	69.8166	101.024	86.8131	49.2453	70.8452	69.1035	77.0507	85.8354	64.2424	66.7093	47.9561	73.4649
ENSTGUG00000001901	6.10048	2.8864	1.73626	4.24529	3.63309	1.91954	7.00461	2.60107	1.78451	2.59906	3.83649	0
ENSTGUG00000001902	630.383	1003.5	1211.91	729.34	1183.48	765.897	1558.02	834.945	1271.46	714.742	917.88	816.86
ENSTGUG00000001903	187.081	311.731	8.68131	105.283	251.591	251.46	426.28	168.203	388.131	98.7644	135.236	12.2442
ENSTGUG00000001904	129.466	75.0463	116.33	111.226	82.6528	99.8162	112.074	137.857	143.653	114.359	88.2393	139.933
ENSTGUG00000001905	854.745	609.992	4679.23	1563.96	768.398	892.587	907.597	1221.64	944.007	1491.86	1523.09	4222.48
ENSTGUG00000001906	0	0	0	0	0	0	0	0	0	0	0	0
ENSTGUG00000001907	460.925	171.26	329.89	188.491	176.205	180.437	175.115	176.873	157.037	328.348	598.493	129.438
ENSTGUG00000001908	92.8628	232.836	17.3626	65.3774	185.288	140.127	224.147	104.91	220.387	111.76	115.095	31.485
ENSTGUG00000001909	115.231	118.342	107.648	157.925	120.8	169.879	125.082	179.474	126.7	139.483	164.01	146.93
ENSTGUG00000001910	0	0	0	0	0	0	0	0	0	0	0	0
ENSTGUG00000001911	245.375	294.413	3.47252	81.5095	337.877	157.402	187.123	145.66	238.232	88.3681	93.0349	1.74916
ENSTGUG00000001912	61.0048	34.6368	12.1538	48.3963	74.4783	22.0747	19.0125	17.3405	31.229	58.0457	20.1416	12.2442
ENSTGUG00000001914	3.38915	0	0	0	0	0	0	0	0	0.866354	6.71386	1.74916
ENSTGUG00000001915	403.309	605.181	534.769	613.019	464.127	605.615	615.405	616.454	546.953	546.669	530.395	745.144
ENSTGUG00000001916	530.741	485.877	755.274	629.151	535.881	679.518	606.399	481.199	603.165	609.047	513.131	976.034
ENSTGUG00000001917	232.496	55.8037	90.2856	146.887	42.6888	136.287	88.0579	79.7663	105.286	64.9765	31.6511	94.4549
ENSTGUG00000001918	738.158	429.111	2196.37	727.642	449.595	609.455	488.321	765.583	584.428	838.631	712.628	3353.15
ENSTGUG00000001919	18.3014	30.7882	6.94505	14.434	21.7985	22.0747	36.0237	16.4735	18.7374	19.9261	24.9372	13.9933
ENSTGUG00000001920	10.8453	17.3184	3.47252	5.09434	10.8993	2.87931	3.00197	14.7394	8.92256	30.3224	10.5504	5.24749
ENSTGUG00000001921	0.677831	0.962133	1.73626	0	0.908272	1.91954	2.00132	0	0	0	3.83649	0
ENSTGUG00000001922	906.26	666.758	533.032	806.604	873.758	408.862	616.405	638.13	537.138	426.246	574.515	213.398
ENSTGUG00000001923	651.395	496.46	788.263	511.981	546.78	549.949	517.34	571.369	602.273	557.932	571.637	575.475
ENSTGUG00000001924	5.42265	12.5077	0	0	6.35791	9.59771	8.00526	5.20215	10.7071	3.46542	4.79561	0
ENSTGUG00000001925	732.057	790.873	1404.64	1007.83	697.553	938.656	878.578	1378.57	1069.82	1085.54	1178.76	1824.38
ENSTGUG00000001926	0.677831	0	0	0	0	0	0	0	0	0	0	0
ENSTGUG00000001927	239.274	56.7658	76.3955	33.1132	76.2949	22.0747	49.0322	18.2075	52.6431	185.4	33.5693	13.9933
ENSTGUG00000001928	16.2679	4.81066	0	6.79246	4.54136	3.83908	3.00197	11.2713	2.67677	2.59906	4.79561	1.74916
ENSTGUG00000001929	33.2137	17.3184	12.1538	6.79246	19.982	7.67817	34.0224	12.1383	13.3838	12.129	13.4277	12.2442
ENSTGUG00000001930	4901.39	1720.29	3010.68	1374.62	2571.32	632.489	1065.7	965.865	2134.28	3496.6	1482.8	1409.83
ENSTGUG00000001931	353.828	454.127	201.406	228.396	441.42	338.799	420.276	322.533	408.653	278.966	299.246	211.649
ENSTGUG00000001932	243.341	642.705	17.3626	123.962	580.386	529.794	385.253	232.363	345.303	197.529	267.595	15.7425
ENSTGUG00000001933	13.5566	24.0533	1.73626	11.8868	7.26618	11.5173	16.0105	16.4735	10.7071	10.3962	26.8554	36.7325
ENSTGUG00000001934	0	0	0	0	0	0	0	0	0	0	0	0
ENSTGUG00000001935	518.541	380.042	656.307	609.623	416.897	563.386	624.411	621.657	656.701	586.522	648.367	696.168
ENSTGUG00000001936	62.3604	76.9706	20.8351	50.9434	46.3219	52.7874	72.0474	71.963	82.0876	42.4513	62.343	26.2375
ENSTGUG00000001937	807.974	788.949	491.362	798.963	950.961	599.857	829.546	844.482	1055.54	645.434	644.53	673.428
ENSTGUG00000001938	502.95	413.717	501.78	425.378	509.541	309.046	371.244	188.144	289.091	408.919	334.734	974.285
ENSTGUG00000001939	122.01	145.282	36.4615	105.283	118.984	128.609	102.067	105.777	115.101	113.492	126.604	50.7258
ENSTGUG00000001940	16.9458	7.69706	6.94505	2.54717	5.44963	2.87931	11.0072	5.20215	3.56902	8.66354	3.83649	1.74916
ENSTGUG00000001941	103.708	13.4699	6.94505	69.6227	10.8993	74.8621	20.0132	12.1383	33.0135	26.857	2.87737	3.49833
ENSTGUG00000001942	9.48963	17.3184	0	0.849057	28.1564	16.3161	14.0092	3.4681	10.7071	0.866354	3.83649	1.74916
ENSTGUG00000001943	1.35566	2.8864	0	0	0.908272	1.91954	2.00132	2.60107	0.892256	0	2.87737	0
ENSTGUG00000001944	3.38915	5.7728	5.20879	0	2.72482	0.959771	1.00066	0	2.67677	0	0	0
ENSTGUG00000001945	97.6076	92.3647	60.7692	107.83	96.2769	50.8679	123.081	95.3727	87.4411	53.7139	90.1575	24.4883
ENSTGUG00000001946	0	0	0	0	0	0	0	0	0	0	0	0
ENSTGUG00000001947	204.705	355.989	256.967	173.208	376.025	263.937	298.196	189.878	236.448	252.109	244.576	258.876
ENSTGUG00000001948	0.677831	2.8864	3.47252	4.24529	2.72482	5.75863	2.00132	6.9362	5.35354	6.06448	8.6321	1.74916
[truncated: 16,692 more rows]
