# Supplementary material for: Transcriptome analysis of a wild bird reveals physiological responses to the urban environment
Source: Sci Rep. 2017 Mar 14;7:44180. doi: 10.1038/srep44180 (PMC5349542; doi:10.1038/srep44180)
Supplement: Supplementary Dataset 2 [file srep44180-s3.xls]

## Sheet: Diff_Gene_Expr
Tissue	Gene_ID	Mean_expression	Mean_urban_expression	Mean_rural_expression	log2FoldChange_expression	log2FoldChange_StdError	Test_statistic	P_value	Q_value	Gene_name	Gene_description	Protein_name_UniProt	UniProt_KB_accession_nr	Protein_length	GO_terms
Liver	ENSTGUG00000006533	11895.2	19245.2	4545.18	1.94	0.24	7.95	1.87e-15	2.15e-11	B5G2T6_TAEGU		Metallothionein	B5G2T6_TAEGU	63	response to lipopolysaccharide [GO:0032496]; zinc ion binding [GO:0008270]
Liver	ENSTGUG00000010458	444.12	241.4	646.84	-1.37	0.18	-7.71	1.3e-14	7.5e-11	MTR	5-methyltetrahydrofolate-homocysteine methyltransferase	Uncharacterised protein	H0ZJP8_TAEGU	1250	cobalamin binding [GO:0031419]; intracellular [GO:0005622]; methionine synthase activity [GO:0008705]; pteridine-containing compound metabolic process [GO:0042558]; S-adenosylmethionine-homocysteine S-methyltransferase activity [GO:0008898]; zinc ion binding [GO:0008270]
Liver	ENSTGUG00000002417	2078.57	3986.06	171.07	2.97	0.45	6.65	2.84e-11	1.09e-07			Uncharacterised protein	H0YW11_TAEGU	41
Liver	ENSTGUG00000006540	1184.69	1953.35	416.03	1.97	0.3	6.49	8.66e-11	2.49e-07	MT4	metallothionein 4	Metallothionein	B5FY13_TAEGU	63	metal ion binding [GO:0046872]
Liver	ENSTGUG00000010883	63.4	123.77	3.03	2.97	0.47	6.38	1.75e-10	4.02e-07	IL22RA2	interleukin 22 receptor, alpha 2	Uncharacterised protein	H0ZKU9_TAEGU	214	cytosol [GO:0005829]; interleukin-22 receptor activity [GO:0042018]; negative regulation of inflammatory response [GO:0050728]; regulation of tyrosine phosphorylation of Stat3 protein [GO:0042516]
Liver	ENSTGUG00000003499	1799.03	3512.75	85.31	2.92	0.47	6.25	4.18e-10	8.01e-07			Uncharacterised protein	H0YZ67_TAEGU	169	extracellular space [GO:0005615]; regulation of immune system process [GO:0002682]
Liver	ENSTGUG00000017188	982.09	330.83	1633.36	-1.97	0.33	-5.89	3.95e-09	6.49e-06			Uncharacterised protein	H1A3K5_TAEGU	294
Liver	ENSTGUG00000001417	150.12	256.25	44	2.08	0.37	5.69	1.29e-08	1.86e-05	PTTG1	pituitary tumor-transforming 1	Uncharacterised protein	H0YT49_TAEGU	193	chromosome organization [GO:0051276]; cysteine-type endopeptidase inhibitor activity [GO:0004869]; cytoplasm [GO:0005737]; homologous chromosome segregation [GO:0045143]; nucleus [GO:0005634]
Liver	ENSTGUG00000004224	5678.2	8685.83	2670.58	1.54	0.28	5.48	4.36e-08	5.58e-05	CFHR5	complement factor H-related 5	Uncharacterised protein	H0Z1B6_TAEGU	1220
Liver	ENSTGUG00000005958	1762.36	2424.4	1100.31	1.08	0.21	5.17	2.33e-07	0.000243869	RRBP1	ribosome binding protein 1	Uncharacterised protein	H0Z6F9_TAEGU	984	integral component of endoplasmic reticulum membrane [GO:0030176]; osteoblast differentiation [GO:0001649]; poly(A) RNA binding [GO:0044822]; protein transport [GO:0015031]
Liver	ENSTGUG00000000561	181.64	299.29	64	1.84	0.36	5.18	2.26e-07	0.000243869
Liver	ENSTGUG00000015674	34.34	58.7	9.98	2.01	0.39	5.09	3.5e-07	0.000322201	IL4I1	interleukin 4 induced 1	Uncharacterised protein	H0ZZF1_TAEGU	501	L-amino-acid oxidase activity [GO:0001716]
Liver	ENSTGUG00000011171	295.52	451.4	139.64	1.51	0.3	5.09	3.64e-07	0.000322201	SMC4	structural maintenance of chromosomes 4	Uncharacterised protein	H0ZLQ1_TAEGU	1298	ATP binding [GO:0005524]; chromosome [GO:0005694]; chromosome organization [GO:0051276]
Liver	ENSTGUG00000008863	13762.6	22799.7	4725.57	1.85	0.37	4.99	6.19e-07	0.000509308	SAAL1	serum amyloid A-like 1	Uncharacterised protein	H0ZEW7_TAEGU	546	acute-phase response [GO:0006953]; extracellular region [GO:0005576]
Liver	ENSTGUG00000008410	444.59	568.25	320.92	0.8	0.16	4.91	9.02e-07	0.000692577	AKAP13	A kinase (PRKA) anchor protein 13	Uncharacterised protein	H0ZDL3_TAEGU	1410	cAMP-dependent protein kinase activity [GO:0004691]; cytoplasm [GO:0005737]; intracellular signal transduction [GO:0035556]; membrane [GO:0016020]; regulation of glucocorticoid mediated signaling pathway [GO:1900169]; Rho guanyl-nucleotide exchange factor activity [GO:0005089]
Liver	ENSTGUG00000002266	12.15	22.43	1.86	2.2	0.45	4.84	1.27e-06	0.000858267	CSF3	colony stimulating factor 3 (granulocyte)	Uncharacterised protein	H0YVL5_TAEGU	142	cellular response to cytokine stimulus [GO:0071345]; extracellular region [GO:0005576]; immune response [GO:0006955]; positive regulation of actin cytoskeleton reorganization [GO:2000251]; positive regulation of actin filament polymerization [GO:0030838]; positive regulation of myeloid cell differentiation [GO:0045639]; positive regulation of peptidyl-serine phosphorylation [GO:0033138]; positive…
Liver	ENSTGUG00000003010	222.2	381.07	63.34	1.97	0.41	4.85	1.23e-06	0.000858267			Uncharacterised protein	H0YXS6_TAEGU	94
Liver	ENSTGUG00000006329	36.38	57.12	15.63	1.6	0.34	4.78	1.72e-06	0.00110063	MLKL	mixed lineage kinase domain-like	Uncharacterised protein	H0Z7F3_TAEGU	468	ATP binding [GO:0005524]; cytoplasm [GO:0005737]; necroptotic process [GO:0070266]; plasma membrane [GO:0005886]; protein homotrimerization [GO:0070207]; protein kinase activity [GO:0004672]
Liver	ENSTGUG00000014081	85.5	133.53	37.48	1.57	0.33	4.7	2.54e-06	0.00154127			Uncharacterised protein	H0ZV22_TAEGU	114
Liver	ENSTGUG00000003999	337.19	562.91	111.48	1.83	0.39	4.69	2.76e-06	0.00159074	ARHGAP25	Rho GTPase activating protein 25	Uncharacterised protein	H0Z0N0_TAEGU	626	GTPase activator activity [GO:0005096]; intracellular [GO:0005622]; signal transduction [GO:0007165]
Liver	ENSTGUG00000009300	22.49	34.91	10.06	1.55	0.33	4.68	2.93e-06	0.00160409	IL1RAP	interleukin 1 receptor accessory protein	Uncharacterised protein	H0ZG88_TAEGU	669	interleukin-1 receptor activity [GO:0004908]
Liver	ENSTGUG00000000240	229.5	364.66	94.33	1.63	0.35	4.65	3.29e-06	0.00167008	CD3D	CD3d molecule, delta (CD3-TCR complex)	Uncharacterised protein	H0YPP3_TAEGU	171	cell surface receptor signaling pathway [GO:0007166]; membrane [GO:0016020]; transmembrane signaling receptor activity [GO:0004888]
Liver	ENSTGUG00000012896	17.16	1.37	32.95	-2.21	0.48	-4.65	3.34e-06	0.00167008	CSMD1	CUB and Sushi multiple domains 1	Uncharacterised protein	H0ZRP8_TAEGU	3238	glucose homeostasis [GO:0042593]; startle response [GO:0001964]
Liver	ENSTGUG00000010938	208.62	319.6	97.64	1.49	0.32	4.62	3.76e-06	0.00180564	RPL22L1-1		Uncharacterised protein	B5FYE7_TAEGU	122	ribosome [GO:0005840]; structural constituent of ribosome [GO:0003735]; translation [GO:0006412]
Liver	ENSTGUG00000006488	490.04	676.89	303.2	1.08	0.23	4.61	3.98e-06	0.00183451	PLA2R1	phospholipase A2 receptor 1, 180kDa	Uncharacterised protein	H0Z811_TAEGU	1428	cell surface [GO:0009986]; cytokine production [GO:0001816]; extracellular vesicular exosome [GO:0070062]; oxidative stress-induced premature senescence [GO:0090403]; plasma membrane [GO:0005886]; positive regulation of DNA damage response, signal transduction by p53 class mediator [GO:0043517]; reactive oxygen species metabolic process [GO:0072593]; receptor activity [GO:0004872]; receptor compl…
Liver	ENSTGUG00000007022	345.85	276.79	414.9	-0.58	0.13	-4.57	4.91e-06	0.00217415	COBLL1	cordon-bleu WH2 repeat protein-like 1	Uncharacterised protein	H0Z9H6_TAEGU	1120	extracellular vesicular exosome [GO:0070062]
Liver	ENSTGUG00000003885	751.94	1250.27	253.6	1.79	0.4	4.53	5.92e-06	0.00252519	SRGN	serglycin	Uncharacterised protein	H0Z0A1_TAEGU	83	extracellular space [GO:0005615]; Golgi apparatus [GO:0005794]; granzyme-mediated apoptotic signaling pathway [GO:0008626]; maintenance of granzyme B location in T cell secretory granule [GO:0033382]; maintenance of protease location in mast cell secretory granule [GO:0033373]; mast cell granule [GO:0042629]; negative regulation of bone mineralization [GO:0030502]; negative regulation of cytokine…
Liver	ENSTGUG00000004917	233.03	347.17	118.89	1.37	0.31	4.45	8.57e-06	0.00352233	ADAP2	ArfGAP with dual PH domains 2	Uncharacterised protein	H0Z3D7_TAEGU	364	ARF GTPase activator activity [GO:0008060]; cytoplasm [GO:0005737]; heart development [GO:0007507]; inositol 1,3,4,5 tetrakisphosphate binding [GO:0043533]; phosphatidylinositol-3,4,5-trisphosphate binding [GO:0005547]; plasma membrane [GO:0005886]; regulation of ARF GTPase activity [GO:0032312]; zinc ion binding [GO:0008270]
Liver	ENSTGUG00000003345	30.01	53.13	6.89	1.97	0.44	4.44	9.01e-06	0.00357726	SOCS3	suppressor of cytokine signaling 3	Uncharacterised protein	H0YYR7_TAEGU	209	branching involved in labyrinthine layer morphogenesis [GO:0060670]; JAK-STAT cascade [GO:0007259]; negative regulation of apoptotic process [GO:0043066]; negative regulation of inflammatory response [GO:0050728]; negative regulation of insulin receptor signaling pathway [GO:0046627]; placenta blood vessel development [GO:0060674]; positive regulation of cell differentiation [GO:0045597]; protein…
Liver	ENSTGUG00000003335	70.7	113.43	27.97	1.63	0.37	4.39	1.14e-05	0.00439047	NR1D2	nuclear receptor subfamily 1, group D, member 2	Uncharacterised protein	H0YYR6_TAEGU	483	core promoter sequence-specific DNA binding [GO:0001046]; lipid homeostasis [GO:0055088]; negative regulation of transcription, DNA-templated [GO:0045892]; nucleus [GO:0005634]; positive regulation of transcription, DNA-templated [GO:0045893]; regulation of circadian rhythm [GO:0042752]; regulation of energy homeostasis [GO:2000505]; regulation of inflammatory response [GO:0050727]; regulation of…
Liver	ENSTGUG00000016861	2738.84	1489.52	3988.16	-1.27	0.29	-4.37	1.26e-05	0.00441616	ADH1B	alcohol dehydrogenase 1B (class I), beta polypeptide	Uncharacterised protein	H1A2P8_TAEGU	368	oxidoreductase activity [GO:0016491]; zinc ion binding [GO:0008270]
Liver	ENSTGUG00000005295	102.98	178.8	27.16	1.9	0.43	4.38	1.2e-05	0.00441616	CCL17	chemokine (C-C motif) ligand 17	C-C motif chemokine	H0Z4E8_TAEGU	72	cell chemotaxis [GO:0060326]; extracellular space [GO:0005615]; immune response [GO:0006955]
Liver	ENSTGUG00000011658	1444.87	2445.77	443.97	1.82	0.42	4.37	1.27e-05	0.00441616	FABP5	fatty acid binding protein 5 (psoriasis-associated)	Uncharacterised protein	H0ZN43_TAEGU	134	extracellular vesicular exosome [GO:0070062]; glucose metabolic process [GO:0006006]; glucose transport [GO:0015758]; lipid binding [GO:0008289]; phosphatidylcholine biosynthetic process [GO:0006656]; transporter activity [GO:0005215]
Liver	ENSTGUG00000007597	925.58	425.05	1426.1	-1.48	0.34	-4.35	1.38e-05	0.00468552	GATM	glycine amidinotransferase (L-arginine:glycine amidinotransferase)	Uncharacterised protein	H0ZB79_TAEGU	388
Liver	ENSTGUG00000007159	167.29	261	73.58	1.53	0.35	4.32	1.57e-05	0.0050757	CDC20	cell division cycle 20	Uncharacterised protein	H0Z9X7_TAEGU	503	activation of anaphase-promoting complex activity [GO:0051488]; anaphase-promoting complex [GO:0005680]; anaphase-promoting complex-dependent proteasomal ubiquitin-dependent protein catabolic process [GO:0031145]; cytoplasm [GO:0005737]; positive regulation of synapse maturation [GO:0090129]; positive regulation of synaptic plasticity [GO:0031915]; regulation of meiosis [GO:0040020]
Liver	ENSTGUG00000009893	106.37	172.51	40.22	1.66	0.38	4.32	1.59e-05	0.0050757	IL1R2	interleukin 1 receptor, type II	Uncharacterised protein	H0ZHZ0_TAEGU	335	interleukin-1, Type II, blocking receptor activity [GO:0004910]
Liver	ENSTGUG00000004534	182.63	310.9	54.36	1.82	0.42	4.28	1.86e-05	0.00578845	KPNA2	karyopherin alpha 2 (RAG cohort 1, importin alpha 1)	Importin subunit alpha	H0Z2A4_TAEGU	529	cytoplasm [GO:0005737]; membrane [GO:0016020]; NLS-bearing protein import into nucleus [GO:0006607]; nuclear localization sequence binding [GO:0008139]; nucleus [GO:0005634]; poly(A) RNA binding [GO:0044822]; protein transporter activity [GO:0008565]
Liver	ENSTGUG00000007865	19.34	32.26	6.41	1.76	0.41	4.27	1.96e-05	0.00592347	SLC6A15	solute carrier family 6 (neutral amino acid transporter), member 15	Transporter	H0ZC12_TAEGU	729	integral component of plasma membrane [GO:0005887]; leucine transport [GO:0015820]; neurotransmitter:sodium symporter activity [GO:0005328]; proline:sodium symporter activity [GO:0005298]
Liver	ENSTGUG00000011709	59.43	85.43	33.43	1.24	0.29	4.26	2.04e-05	0.00603505	L3MBTL3	l(3)mbt-like 3 (Drosophila)	Uncharacterised protein	H0ZN97_TAEGU	749	erythrocyte maturation [GO:0043249]; granulocyte differentiation [GO:0030851]; macrophage differentiation [GO:0030225]; nucleus [GO:0005634]; sequence-specific DNA binding transcription factor activity [GO:0003700]; zinc ion binding [GO:0008270]
Liver	ENSTGUG00000007126	17.91	29.59	6.23	1.71	0.41	4.23	2.38e-05	0.00686279			Uncharacterised protein	H0Z9S6_TAEGU	187
Liver	ENSTGUG00000002549	49.61	84.46	14.76	1.8	0.43	4.2	2.72e-05	0.00764244			Uncharacterised protein	H0YWE3_TAEGU	297
Liver	ENSTGUG00000002419	31.53	49.88	13.18	1.56	0.37	4.18	2.85e-05	0.0078163			Uncharacterised protein	H0YW12_TAEGU	32
Liver	ENSTGUG00000016854	73.44	120.84	26.05	1.69	0.4	4.18	2.96e-05	0.00791328	CYTIP	cytohesin 1 interacting protein	Uncharacterised protein	H1A2N1_TAEGU	322	cell cortex [GO:0005938]; nucleus [GO:0005634]; regulation of cell adhesion [GO:0030155]
Liver	ENSTGUG00000005568	161.5	287.03	35.97	1.9	0.46	4.17	3.04e-05	0.0079618	SLC2A6	solute carrier family 2 (facilitated glucose transporter), member 6	Uncharacterised protein	H0Z5A5_TAEGU	502	integral component of membrane [GO:0016021]; substrate-specific transmembrane transporter activity [GO:0022891]
Liver	ENSTGUG00000009674	2483.36	727.76	4238.96	-1.8	0.43	-4.16	3.14e-05	0.00803259	CYP2D6	cytochrome P450, family 2, subfamily D, polypeptide 6	Uncharacterised protein	H0ZHD0_TAEGU	439	heme binding [GO:0020037]; iron ion binding [GO:0005506]; oxidoreductase activity, acting on paired donors, with incorporation or reduction of molecular oxygen, reduced flavin or flavoprotein as one donor, and incorporation of one atom of oxygen [GO:0016712]
Liver	ENSTGUG00000009763	14.24	4.55	23.94	-1.75	0.42	-4.16	3.24e-05	0.00811818	FGFBP1	fibroblast growth factor binding protein 1	Uncharacterised protein	H0ZHK1_TAEGU	230
Liver	ENSTGUG00000001662	126.73	186.92	66.55	1.3	0.31	4.14	3.46e-05	0.00833754	LHFPL5	lipoma HMGIC fusion partner-like 5	Putative peripheral myelin protein 22 (Uncharacterised protein)	B5FXX9_TAEGU	221	apical plasma membrane [GO:0016324]; auditory receptor cell stereocilium organization [GO:0060088]; detection of mechanical stimulus involved in sensory perception of sound [GO:0050910]; stereocilium bundle tip [GO:0032426]
Liver	ENSTGUG00000001206	47.59	76.88	18.29	1.62	0.39	4.14	3.51e-05	0.00833754	PTPN7	protein tyrosine phosphatase, non-receptor type 7	Uncharacterised protein	H0YSI8_TAEGU	325	cytoplasmic side of plasma membrane [GO:0009898]; cytosol [GO:0005829]; protein tyrosine phosphatase activity [GO:0004725]
Liver	ENSTGUG00000003000	186.76	294.13	79.38	1.54	0.37	4.14	3.55e-05	0.00833754			Uncharacterised protein	H0YXR7_TAEGU	121
Liver	ENSTGUG00000001160	98.14	47.7	148.57	-1.39	0.34	-4.09	4.31e-05	0.00991742	MYOM3	myomesin 3	Uncharacterised protein	H0YSF0_TAEGU	1422	M band [GO:0031430]
Liver	ENSTGUG00000004318	49.72	85.47	13.96	1.79	0.44	4.08	4.55e-05	0.0102765	ITPKB	inositol-trisphosphate 3-kinase B	Uncharacterised protein	H0Z1L2_TAEGU	378	cell surface receptor signaling pathway [GO:0007166]; inositol-1,4,5-trisphosphate 3-kinase activity [GO:0008440]; MAPK cascade [GO:0000165]; positive regulation of alpha-beta T cell differentiation [GO:0046638]; positive regulation of Ras protein signal transduction [GO:0046579]; positive thymic T cell selection [GO:0045059]
Liver	ENSTGUG00000001700	23.23	12.28	34.18	-1.27	0.31	-4.06	4.94e-05	0.0109393	PCDHAC2	protocadherin alpha subfamily C, 2	Uncharacterised protein	H0YTY3_TAEGU	964	calcium ion binding [GO:0005509]; homophilic cell adhesion via plasma membrane adhesion molecules [GO:0007156]; plasma membrane [GO:0005886]
Liver	ENSTGUG00000013458	258.96	350.66	167.25	0.99	0.25	4.05	5.16e-05	0.0112	SLCO2B1	solute carrier organic anion transporter family, member 2B1	Uncharacterised protein	H0ZTB1_TAEGU	567	membrane [GO:0016020]; transporter activity [GO:0005215]
Liver	ENSTGUG00000009856	26.67	43.73	9.61	1.65	0.41	4.03	5.62e-05	0.0119778	IL18RAP	interleukin 18 receptor accessory protein	Uncharacterised protein	H0ZHV1_TAEGU	547	signal transduction [GO:0007165]
Liver	ENSTGUG00000012551	127.1	219.33	34.88	1.79	0.45	4.01	5.97e-05	0.0122629	IRG1	immunoresponsive 1 homolog (mouse)	Uncharacterised protein	H0ZQM9_TAEGU	469	2-methylcitrate dehydratase activity [GO:0047547]; propionate catabolic process [GO:0019543]
Liver	ENSTGUG00000004389	290.25	447.89	132.61	1.45	0.36	4.02	5.94e-05	0.0122629	PTPRC	protein tyrosine phosphatase, receptor type, C	Uncharacterised protein	H0Z1T3_TAEGU	411	protein tyrosine phosphatase activity [GO:0004725]
Liver	ENSTGUG00000011176	845.95	383.23	1308.68	-1.46	0.36	-4	6.38e-05	0.0126871	CA8	carbonic anhydrase VIII	Uncharacterised protein	H0ZLP9_TAEGU	258	carbonate dehydratase activity [GO:0004089]; cytoplasm [GO:0005737]; one-carbon metabolic process [GO:0006730]; phosphatidylinositol-mediated signaling [GO:0048015]; zinc ion binding [GO:0008270]
Liver	ENSTGUG00000005475	20.02	32.64	7.41	1.61	0.4	4	6.39e-05	0.0126871			Uncharacterised protein	H0Z4X8_TAEGU	409
Liver	ENSTGUG00000006192	360.11	451.08	269.15	0.71	0.18	3.97	7.23e-05	0.0140973			Uncharacterised protein	H0Z703_TAEGU	40
Liver	ENSTGUG00000005040	83.63	137.92	29.34	1.65	0.42	3.95	7.69e-05	0.0147576	TMEM154	transmembrane protein 154	Uncharacterised protein	H0Z3P1_TAEGU	135
Liver	ENSTGUG00000007527	22.93	12.85	33.02	-1.25	0.32	-3.95	7.89e-05	0.0148945	MAP7D2	MAP7 domain containing 2	Uncharacterised protein	H0ZAZ8_TAEGU	688	microtubule [GO:0005874]; microtubule cytoskeleton organization [GO:0000226]
Liver	ENSTGUG00000005830	9.66	15.88	3.44	1.62	0.41	3.94	8.13e-05	0.0151025	2001-03-01	membrane-associated ring finger (C3HC4) 1, E3 ubiquitin protein ligase	Uncharacterised protein	H0Z600_TAEGU	287	antigen processing and presentation of peptide antigen via MHC class II [GO:0002495]; early endosome membrane [GO:0031901]; endoplasmic reticulum membrane [GO:0005789]; immune response [GO:0006955]; late endosome membrane [GO:0031902]; lysosomal membrane [GO:0005765]; plasma membrane [GO:0005886]; protein polyubiquitination [GO:0000209]; trans-Golgi network membrane [GO:0032588]; ubiquitin-protei…
Liver	ENSTGUG00000004404	585.05	885.84	284.26	1.38	0.35	3.93	8.65e-05	0.0155669			Uncharacterised protein	H0Z1U8_TAEGU	409	protein tyrosine phosphatase activity [GO:0004725]
Liver	ENSTGUG00000007197	3340.56	1495.96	5185.16	-1.46	0.37	-3.93	8.53e-05	0.0155669	CYP2C8-1		Uncharacterised protein	H0ZA72_TAEGU	494	heme binding [GO:0020037]; iron ion binding [GO:0005506]; oxidoreductase activity, acting on paired donors, with incorporation or reduction of molecular oxygen, reduced flavin or flavoprotein as one donor, and incorporation of one atom of oxygen [GO:0016712]
Liver	ENSTGUG00000015954	1328.61	991.69	1665.54	-0.72	0.18	-3.91	9.06e-05	0.0159754	ARNTL	aryl hydrocarbon receptor nuclear translocator-like	Uncharacterised protein	H1A099_TAEGU	626	cytoplasm [GO:0005737]; DNA binding [GO:0003677]; nucleus [GO:0005634]; sequence-specific DNA binding transcription factor activity [GO:0003700]; signal transducer activity [GO:0004871]; transcription, DNA-templated [GO:0006351]; transcription factor complex [GO:0005667]
Liver	ENSTGUG00000016262	484.87	317.35	652.39	-0.96	0.25	-3.91	9.16e-05	0.0159754	ZC3HC1	zinc finger, C3HC-type containing 1	Uncharacterised protein	H1A108_TAEGU	236	negative regulation of extrinsic apoptotic signaling pathway in absence of ligand [GO:2001240]; nuclear membrane [GO:0031965]
Liver	ENSTGUG00000018365	68.58	109.44	27.72	1.54	0.4	3.9	9.65e-05	0.0165401	CX3CR1	chemokine (C-X3-C motif) receptor 1	Uncharacterised protein	H1A5U1_TAEGU	353	cerebral cortex cell migration [GO:0021795]; C-X-C chemokine receptor activity [GO:0016494]; integral component of membrane [GO:0016021]; macrophage chemotaxis [GO:0048246]; microglial cell activation involved in immune response [GO:0002282]; negative regulation of angiogenesis [GO:0016525]; negative regulation of extrinsic apoptotic signaling pathway in absence of ligand [GO:2001240]; neutrophil…
Liver	ENSTGUG00000013183	42.03	63.4	20.66	1.36	0.35	3.9	9.77e-05	0.0165401			Uncharacterised protein	H0ZSI0_TAEGU	112
Liver	ENSTGUG00000011044	48.63	73.87	23.39	1.38	0.35	3.89	9.96e-05	0.0166125	EZR	ezrin	Uncharacterised protein	H0ZLB9_TAEGU	582	actin filament [GO:0005884]; actin filament bundle assembly [GO:0051017]; apical plasma membrane [GO:0016324]; ciliary basal body [GO:0036064]; cytosol [GO:0005829]; establishment of endothelial barrier [GO:0061028]; establishment or maintenance of apical/basal cell polarity [GO:0035088]; extracellular space [GO:0005615]; extracellular vesicular exosome [GO:0070062]; extrinsic component of membra…
Liver	ENSTGUG00000013087	1956.62	3252.44	660.81	1.66	0.43	3.89	0.000101486	0.0166902	A2M-3		Uncharacterised protein	H0ZS92_TAEGU	1470	endopeptidase inhibitor activity [GO:0004866]; extracellular space [GO:0005615]
Liver	ENSTGUG00000003791	55.89	97.12	14.67	1.76	0.45	3.88	0.000104559	0.0167177	SH2D1A	SH2 domain containing 1A	Uncharacterised protein	H0Z018_TAEGU	118	humoral immune response [GO:0006959]; positive regulation of natural killer cell mediated cytotoxicity [GO:0045954]
Liver	ENSTGUG00000010422	461.49	695.75	227.23	1.36	0.35	3.88	0.000104354	0.0167177	SPI1	Spi-1 proto-oncogene	Uncharacterised protein	H0ZJH9_TAEGU	263	anatomical structure regression [GO:0060033]; apoptotic process involved in patterning of blood vessels [GO:1902262]; erythrocyte differentiation [GO:0030218]; granulocyte differentiation [GO:0030851]; histone H3 acetylation [GO:0043966]; hypermethylation of CpG island [GO:0044027]; lymphocyte differentiation [GO:0030098]; lymphoid progenitor cell differentiation [GO:0002320]; macrophage differen…
Liver	ENSTGUG00000000217	13.04	23.28	2.79	1.8	0.46	3.87	0.00010988	0.0173279	IL10RA	interleukin 10 receptor, alpha	Uncharacterised protein	H0YPM1_TAEGU	553
Liver	ENSTGUG00000003652	178.84	297.42	60.26	1.65	0.43	3.85	0.000116077	0.0180578	PIK3CD	phosphatidylinositol-4,5-bisphosphate 3-kinase, catalytic subunit delta	Uncharacterised protein	H0YZT0_TAEGU	921	ATP binding [GO:0005524]; B cell activation [GO:0042113]; B cell homeostasis [GO:0001782]; cell surface receptor signaling pathway [GO:0007166]; kinase activity [GO:0016301]; phosphatidylinositol-mediated signaling [GO:0048015]; phosphatidylinositol phosphorylation [GO:0046854]; phosphotransferase activity, alcohol group as acceptor [GO:0016773]
Liver	ENSTGUG00000007700	35.02	58.65	11.4	1.66	0.43	3.84	0.000120587	0.0185092	SLCO4A1	solute carrier organic anion transporter family, member 4A1	Uncharacterised protein	H0ZBI5_TAEGU	722	membrane [GO:0016020]; transporter activity [GO:0005215]
Liver	ENSTGUG00000004184	19.29	32.8	5.79	1.69	0.44	3.83	0.000128971	0.0195357	CDH23	cadherin-related 23	Uncharacterised protein	H0Z1B9_TAEGU	3226	auditory receptor cell stereocilium organization [GO:0060088]; calcium ion binding [GO:0005509]; centrosome [GO:0005813]; homophilic cell adhesion via plasma membrane adhesion molecules [GO:0007156]; kinocilium [GO:0060091]; locomotory behavior [GO:0007626]; photoreceptor inner segment [GO:0001917]; plasma membrane [GO:0005886]; post-embryonic organ morphogenesis [GO:0048563]; sensory perception …
Liver	ENSTGUG00000008826	490.73	306.17	675.29	-1.04	0.27	-3.82	0.000131628	0.0196793	FADS6	fatty acid desaturase 6	Uncharacterised protein	H0ZET1_TAEGU	328	lipid metabolic process [GO:0006629]
Liver	ENSTGUG00000004535	170.85	258.24	83.46	1.36	0.36	3.81	0.000138345	0.0204183	PLEKHO1	pleckstrin homology domain containing, family O member 1	Uncharacterised protein	H0Z276_TAEGU	409
Liver	ENSTGUG00000009033	1191.49	900.81	1482.16	-0.69	0.18	-3.81	0.00014171	0.0204674	CLPX	caseinolytic mitochondrial matrix peptidase chaperone subunit	Uncharacterised protein	H0ZFH6_TAEGU	630	ATP binding [GO:0005524]; ATP-dependent peptidase activity [GO:0004176]; mitochondrial endopeptidase Clp complex [GO:0009841]; mitochondrial inner membrane [GO:0005743]; mitochondrial nucleoid [GO:0042645]; peptidase activator activity [GO:0016504]; protein folding [GO:0006457]; proteolysis involved in cellular protein catabolic process [GO:0051603]
Liver	ENSTGUG00000002134	25.43	38.58	12.27	1.38	0.36	3.8	0.000147567	0.0204674	GATA3	GATA binding protein 3	Uncharacterised protein	H0YV79_TAEGU	438	aortic valve morphogenesis [GO:0003180]; axon guidance [GO:0007411]; canonical Wnt signaling pathway involved in metanephric kidney development [GO:0061290]; cardiac right ventricle morphogenesis [GO:0003215]; cell fate determination [GO:0001709]; cell maturation [GO:0048469]; cellular response to BMP stimulus [GO:0071773]; cellular response to interferon-alpha [GO:0035457]; cellular response to …
Liver	ENSTGUG00000010381	56.19	82.53	29.84	1.26	0.33	3.8	0.000146775	0.0204674	THPO	thrombopoietin	Uncharacterised protein	H0ZJD6_TAEGU	176	cell proliferation [GO:0008283]; extracellular region [GO:0005576]; myeloid cell differentiation [GO:0030099]; positive regulation of ERK1 and ERK2 cascade [GO:0070374]; positive regulation of megakaryocyte differentiation [GO:0045654]; positive regulation of protein kinase B signaling [GO:0051897]; positive regulation of protein phosphorylation [GO:0001934]; thrombopoietin-mediated signaling pat…
Liver	ENSTGUG00000003201	31.58	53.62	9.54	1.69	0.44	3.8	0.000142253	0.0204674			C-C motif chemokine	H0YYC1_TAEGU	91	cell chemotaxis [GO:0060326]; extracellular space [GO:0005615]; immune response [GO:0006955]
Liver	ENSTGUG00000013604	16.38	25.65	7.11	1.43	0.38	3.8	0.000145894	0.0204674			Uncharacterised protein	H0ZTR1_TAEGU	427
Liver	ENSTGUG00000006369	70.78	115.21	26.34	1.58	0.42	3.79	0.000149992	0.0205561	CD5	CD5 molecule	Uncharacterised protein	H0Z7I6_TAEGU	423	apoptotic signaling pathway [GO:0097190]; external side of plasma membrane [GO:0009897]; scavenger receptor activity [GO:0005044]; T cell costimulation [GO:0031295]
Liver	ENSTGUG00000014233	108.34	190.14	26.53	1.74	0.46	3.77	0.000161194	0.0218314	YL		Uncharacterised protein	H0ZVH6_TAEGU	213	antigen processing and presentation of peptide or polysaccharide antigen via MHC class II [GO:0002504]; immune response [GO:0006955]; integral component of membrane [GO:0016021]; MHC class II protein complex [GO:0042613]
Liver	ENSTGUG00000002809	206.61	299.51	113.71	1.21	0.32	3.76	0.000166923	0.0221482			Glutamine synthetase (EC 6.3.1.2)	H0YX64_TAEGU	378	ATP binding [GO:0005524]; glutamate-ammonia ligase activity [GO:0004356]; glutamine biosynthetic process [GO:0006542]
Liver	ENSTGUG00000005150	15.66	25.27	6.05	1.53	0.41	3.76	0.000167382	0.0221482
Liver	ENSTGUG00000002867	223.76	117.08	330.44	-1.27	0.34	-3.76	0.000170317	0.0222805	BRCA1	breast cancer 1, early onset	Uncharacterised protein	H0YXC9_TAEGU	1734	BRCA1-A complex [GO:0070531]; BRCA1-BARD1 complex [GO:0031436]; cellular response to indole-3-methanol [GO:0071681]; cellular response to tumor necrosis factor [GO:0071356]; centrosome cycle [GO:0007098]; chordate embryonic development [GO:0043009]; chromosome segregation [GO:0007059]; condensed nuclear chromosome [GO:0000794]; cytoplasm [GO:0005737]; damaged DNA binding [GO:0003684]; DNA replica…
Liver	ENSTGUG00000004129	16.3	27.55	5.05	1.65	0.44	3.75	0.000175062	0.0226439			Uncharacterised protein	H0Z112_TAEGU	166	catalytic activity [GO:0003824]
Liver	ENSTGUG00000003551	201.63	322.22	81.04	1.52	0.41	3.74	0.000181679	0.0232388			Uncharacterised protein	H0YZB4_TAEGU	86	lipid metabolic process [GO:0006629]
Liver	ENSTGUG00000004249	117.31	188.71	45.92	1.53	0.41	3.73	0.000188079	0.0234049	ASPM	asp (abnormal spindle) homolog, microcephaly associated (Drosophila)	Uncharacterised protein	H0Z1F0_TAEGU	2794	cerebral cortex development [GO:0021987]; cytoplasm [GO:0005737]; developmental growth [GO:0048589]; forebrain neuroblast division [GO:0021873]; maintenance of centrosome location [GO:0051661]; male gonad development [GO:0008584]; meiotic spindle [GO:0072687]; microtubule [GO:0005874]; midbody [GO:0030496]; mitotic spindle pole [GO:0097431]; negative regulation of asymmetric cell division [GO:004…
Liver	ENSTGUG00000001528	102.37	154.99	49.76	1.35	0.36	3.73	0.000190859	0.0234049	DOCK2	dedicator of cytokinesis 2	Uncharacterised protein	H0YTJ9_TAEGU	1795	guanyl-nucleotide exchange factor activity [GO:0005085]; small GTPase mediated signal transduction [GO:0007264]
Liver	ENSTGUG00000003490	31.21	49.03	13.4	1.46	0.39	3.74	0.000187183	0.0234049	GCK	glucokinase (hexokinase 4)	Hexokinase (EC 2.7.1.1)	H0YZB2_TAEGU	788	ATP binding [GO:0005524]; calcium ion import [GO:0070509]; cellular glucose homeostasis [GO:0001678]; detection of glucose [GO:0051594]; glucokinase activity [GO:0004340]; glucose binding [GO:0005536]; glucose metabolic process [GO:0006006]; glycolytic process [GO:0006096]; mitochondrion [GO:0005739]; NADP metabolic process [GO:0006739]; negative regulation of gluconeogenesis [GO:0045721]; nucleu…
Liver	ENSTGUG00000017422	15.01	26.13	3.88	1.71	0.46	3.73	0.00019111	0.0234049	S100A1	S100 calcium binding protein A1	Protein S100 (S100 calcium-binding protein)	H1A485_TAEGU	99	calcium ion binding [GO:0005509]; nucleus [GO:0005634]; regulation of heart contraction [GO:0008016]; sarcoplasmic reticulum [GO:0016529]; substantia nigra development [GO:0021762]
Liver	ENSTGUG00000004897	30.26	49.08	11.43	1.55	0.42	3.72	0.000202956	0.024594			Uncharacterised protein	H0Z391_TAEGU	31
Liver	ENSTGUG00000008562	7.38	13.14	1.62	1.72	0.47	3.7	0.000217946	0.0258659	OMG	oligodendrocyte myelin glycoprotein	Uncharacterised protein	H0ZE05_TAEGU	419	neuron projection regeneration [GO:0031102]; regulation of collateral sprouting of intact axon in response to injury [GO:0048683]
Liver	ENSTGUG00000005179	250.82	351.85	149.79	1.1	0.3	3.7	0.000216507	0.0258659	TLR2B		Toll-like receptor	H0Z427_TAEGU	793	inflammatory response [GO:0006954]; innate immune response [GO:0045087]; integral component of membrane [GO:0016021]; MyD88-dependent toll-like receptor signaling pathway [GO:0002755]; positive regulation of inflammatory response [GO:0050729]; regulation of cytokine secretion [GO:0050707]; response to molecule of bacterial origin [GO:0002237]; toll-like receptor 2 signaling pathway [GO:0034134]; …
Liver	ENSTGUG00000007790	4413.17	2672.62	6153.71	-1.08	0.29	-3.67	0.000240729	0.0282783	CYP3A5	cytochrome P450, family 3, subfamily A, polypeptide 5	Uncharacterised protein	H0ZC25_TAEGU	509	heme binding [GO:0020037]; iron ion binding [GO:0005506]; oxidoreductase activity, acting on paired donors, with incorporation or reduction of molecular oxygen, reduced flavin or flavoprotein as one donor, and incorporation of one atom of oxygen [GO:0016712]
Liver	ENSTGUG00000004429	241.96	361.03	122.89	1.3	0.35	3.67	0.000245722	0.0285733	RHBDF1	rhomboid 5 homolog 1 (Drosophila)	Uncharacterised protein	H0Z237_TAEGU	857	cell migration [GO:0016477]; cell proliferation [GO:0008283]; endoplasmic reticulum membrane [GO:0005789]; Golgi membrane [GO:0000139]; integral component of membrane [GO:0016021]; negative regulation of protein secretion [GO:0050709]; regulation of epidermal growth factor receptor signaling pathway [GO:0042058]; regulation of proteasomal protein catabolic process [GO:0061136]; serine-type endope…
Liver	ENSTGUG00000006362	15.57	26.94	4.2	1.67	0.46	3.65	0.00026026	0.0296109	CD6	CD6 molecule	Uncharacterised protein	H0Z7I3_TAEGU	205	membrane [GO:0016020]; scavenger receptor activity [GO:0005044]
Liver	ENSTGUG00000001570	635.89	960.53	311.24	1.34	0.37	3.65	0.000259346	0.0296109	LCP2	lymphocyte cytosolic protein 2 (SH2 domain containing leukocyte protein of 76kDa)	Uncharacterised protein	H0YTK6_TAEGU	539	cell-cell junction [GO:0005911]; cytokine secretion [GO:0050663]; mast cell activation [GO:0045576]
Liver	ENSTGUG00000001055	75.6	96.92	54.27	0.79	0.22	3.65	0.000262362	0.0296109	MAP3K8	mitogen-activated protein kinase kinase kinase 8	Uncharacterised protein	H0YS26_TAEGU	468	ATP binding [GO:0005524]; cytoplasm [GO:0005737]; protein serine/threonine kinase activity [GO:0004674]
Liver	ENSTGUG00000004107	21.97	35.96	7.98	1.56	0.43	3.64	0.000268898	0.0300539	RASSF2	Ras association (RalGDS/AF-6) domain family member 2	Uncharacterised protein	H0Z0Z2_TAEGU	321	signal transduction [GO:0007165]
Liver	ENSTGUG00000000388	1215.52	1839.84	591.19	1.34	0.37	3.64	0.000275486	0.0302437	IFI30	interferon, gamma-inducible protein 30	Uncharacterised protein	H0YQ45_TAEGU	178	antigen processing and presentation of exogenous peptide antigen via MHC class I [GO:0042590]; antigen processing and presentation of exogenous peptide antigen via MHC class II [GO:0019886]; cell junction [GO:0030054]; lysosome [GO:0005764]; negative regulation of fibroblast proliferation [GO:0048147]; oxidoreductase activity, acting on a sulfur group of donors [GO:0016667]; plasma membrane [GO:0…
Liver	ENSTGUG00000007113	52.98	89.92	16.05	1.63	0.45	3.64	0.00027585	0.0302437	LPXN	leupaxin	Uncharacterised protein	H0Z9S5_TAEGU	259	cytoplasm [GO:0005737]; focal adhesion [GO:0005925]; negative regulation of B cell receptor signaling pathway [GO:0050859]; negative regulation of cell adhesion [GO:0007162]; nucleus [GO:0005634]; plasma membrane [GO:0005886]; podosome [GO:0002102]; regulation of cell adhesion mediated by integrin [GO:0033628]; transcription cofactor activity [GO:0003712]; zinc ion binding [GO:0008270]
Liver	ENSTGUG00000000003	167.43	232.88	101.98	1.07	0.29	3.63	0.000279348	0.0303383	EGR1	early growth response 1	Early growth response protein 1 (Zinc-finger transcriptional protein)	A0MWD2_TAEGU	510	BMP signaling pathway [GO:0030509]; cellular response to gamma radiation [GO:0071480]; interleukin-1-mediated signaling pathway [GO:0070498]; metal ion binding [GO:0046872]; negative regulation of canonical Wnt signaling pathway [GO:0090090]; negative regulation of transcription from RNA polymerase II promoter [GO:0000122]; regulation of protein sumoylation [GO:0033233]; response to glucose [GO:0…
Liver	ENSTGUG00000000477	49.9	72.79	27.01	1.22	0.34	3.63	0.000284851	0.0306468			Uncharacterised protein	H0YQC9_TAEGU	294
Liver	ENSTGUG00000009477	325.31	218.4	432.21	-0.91	0.25	-3.62	0.000294726	0.0313393	KDM8	lysine (K)-specific demethylase 8	Uncharacterised protein	H0ZGR4_TAEGU	400	chromatin binding [GO:0003682]; G2/M transition of mitotic cell cycle [GO:0000086]; histone demethylase activity (H3-K36 specific) [GO:0051864]; nucleus [GO:0005634]; positive regulation of transcription, DNA-templated [GO:0045893]
Liver	ENSTGUG00000004916	21.07	37.35	4.78	1.7	0.47	3.62	0.000296733	0.0313393	CYCB3		Uncharacterised protein	H0Z3B1_TAEGU	188	regulation of cyclin-dependent protein serine/threonine kinase activity [GO:0000079]; regulation of G2/M transition of mitotic cell cycle [GO:0010389]
Liver	ENSTGUG00000004606	8.51	14.09	2.93	1.57	0.44	3.59	0.000328849	0.0344155	FAM83D-1		Uncharacterised protein	H0Z2F1_TAEGU	466
Liver	ENSTGUG00000002495	70.58	49.78	91.37	-0.82	0.23	-3.58	0.000339601	0.0352206	DAAM2	dishevelled associated activator of morphogenesis 2	Uncharacterised protein	H0YWA1_TAEGU	1056	actin cytoskeleton organization [GO:0030036]; determination of left/right symmetry [GO:0007368]
Liver	ENSTGUG00000004178	96.21	156.87	35.56	1.53	0.43	3.58	0.000346175	0.0353125	PIP5K1B	phosphatidylinositol-4-phosphate 5-kinase, type I, beta	Uncharacterised protein	H0Z175_TAEGU	540	1-phosphatidylinositol-4-phosphate 5-kinase activity [GO:0016308]; uropod [GO:0001931]
Liver	ENSTGUG00000003277	16.06	26.57	5.55	1.56	0.44	3.58	0.000346622	0.0353125	SGOL1	shugoshin-like 1 (S. pombe)	Uncharacterised protein	H0YYJ4_TAEGU	281	attachment of spindle microtubules to kinetochore [GO:0008608]; centriole-centriole cohesion [GO:0010457]; centrosome [GO:0005813]; condensed nuclear chromosome, centromeric region [GO:0000780]; cytoplasm [GO:0005737]; kinetochore [GO:0000776]; mitotic cohesin complex [GO:0030892]; spindle pole [GO:0000922]
Liver	ENSTGUG00000017468	21.66	35.46	7.86	1.54	0.43	3.57	0.000354807	0.0358292	RAB44	RAB44, member RAS oncogene family	Uncharacterised protein	H1A4D3_TAEGU	211	GTP binding [GO:0005525]; protein transport [GO:0015031]; small GTPase mediated signal transduction [GO:0007264]
Liver	ENSTGUG00000010841	17.4	25.9	8.89	1.28	0.36	3.56	0.000365614	0.036284	CD8A	CD8a molecule	Uncharacterised protein	H0ZKQ7_TAEGU	216	cell surface receptor signaling pathway [GO:0007166]; cytotoxic T cell differentiation [GO:0045065]; defense response to virus [GO:0051607]; external side of plasma membrane [GO:0009897]; positive regulation of calcium-mediated signaling [GO:0050850]; T cell mediated immunity [GO:0002456]
Liver	ENSTGUG00000000104	20.64	33.17	8.1	1.5	0.42	3.57	0.000362908	0.036284	PRAM1	PML-RARA regulated adaptor molecule 1	Uncharacterised protein	H0YPA8_TAEGU	87	integrin-mediated signaling pathway [GO:0007229]; regulation of neutrophil degranulation [GO:0043313]
Liver	ENSTGUG00000010210	245.75	334.05	157.45	0.98	0.28	3.56	0.000375493	0.0368318	C11orf96	chromosome 11 open reading frame 96	Uncharacterised protein	H0ZIW0_TAEGU	186
Liver	ENSTGUG00000000801	209.94	342.28	77.61	1.53	0.43	3.56	0.000377533	0.0368318	LAPTM5	lysosomal protein transmembrane 5	Uncharacterised protein	H0YRB1_TAEGU	237	integral component of plasma membrane [GO:0005887]; lysosomal membrane [GO:0005765]; transport [GO:0006810]
Liver	ENSTGUG00000018353	8.09	12.59	3.59	1.43	0.4	3.55	0.000387046	0.0374426			Uncharacterised protein	H1A5B4_TAEGU	279	G-protein coupled receptor activity [GO:0004930]; integral component of membrane [GO:0016021]
Liver	ENSTGUG00000002137	637.82	849.92	425.71	0.92	0.26	3.54	0.000393841	0.0377825	FYB	FYN binding protein	Uncharacterised protein	H0YV92_TAEGU	497
Liver	ENSTGUG00000001661	11907.2	19437.7	4376.77	1.53	0.43	3.53	0.000408339	0.038596	IGJ	joining chain of multimeric IgA and IgM	Uncharacterised protein	H0YTU6_TAEGU	152	adaptive immune response [GO:0002250]; antibacterial humoral response [GO:0019731]; blood microparticle [GO:0072562]; extracellular vesicular exosome [GO:0070062]; glomerular filtration [GO:0003094]; innate immune response [GO:0045087]; monomeric IgA immunoglobulin complex [GO:0071748]; pentameric IgM immunoglobulin complex [GO:0071756]; peptidoglycan binding [GO:0042834]; phosphatidylcholine bin…
Liver	ENSTGUG00000003701	31.09	53.49	8.69	1.62	0.46	3.53	0.000409026	0.038596			Uncharacterised protein	H0YZS4_TAEGU	291	integral component of membrane [GO:0016021]
Liver	ENSTGUG00000009519	422.72	672.06	173.38	1.46	0.41	3.53	0.000415254	0.0388651	IL21R	interleukin 21 receptor	Uncharacterised protein	H0ZGU9_TAEGU	593
Liver	ENSTGUG00000007659	23.88	14.78	32.99	-1	0.28	-3.52	0.000423669	0.0390736	PXYLP1	2-phosphoxylose phosphatase 1	Uncharacterised protein	H0ZBC5_TAEGU	479	acid phosphatase activity [GO:0003993]
Liver	ENSTGUG00000006965	111.09	151.85	70.34	1	0.28	3.52	0.00042427	0.0390736	SIRPB2	signal-regulatory protein beta 2	Uncharacterised protein	H0Z9B5_TAEGU	369
Liver	ENSTGUG00000012038	716.35	534.4	898.3	-0.71	0.2	-3.52	0.000431713	0.0394435	PACSIN2	protein kinase C and casein kinase substrate in neurons 2	Uncharacterised protein	H0ZP74_TAEGU	485	actin cytoskeleton organization [GO:0030036]; caveola [GO:0005901]; caveola assembly [GO:0070836]; caveolin-mediated endocytosis [GO:0072584]; cell-cell junction [GO:0005911]; cell projection morphogenesis [GO:0048858]; cytosol [GO:0005829]; extracellular vesicular exosome [GO:0070062]; extrinsic component of membrane [GO:0019898]; focal adhesion [GO:0005925]; membrane tubulation [GO:0097320]; ne…
Liver	ENSTGUG00000003282	12.1	20.14	4.06	1.56	0.44	3.52	0.00043809	0.0397109	CD79B	CD79b molecule, immunoglobulin-associated beta	Uncharacterised protein	H0YYK3_TAEGU	226	B cell receptor complex [GO:0019815]; B cell receptor signaling pathway [GO:0050853]; external side of plasma membrane [GO:0009897]; extracellular vesicular exosome [GO:0070062]; Golgi apparatus [GO:0005794]; nucleus [GO:0005634]; transmembrane signaling receptor activity [GO:0004888]
Liver	ENSTGUG00000007930	108.97	72.55	145.38	-0.92	0.26	-3.51	0.000446353	0.0398724	DDC	dopa decarboxylase (aromatic L-amino acid decarboxylase)	Uncharacterised protein	H0ZC61_TAEGU	485	cellular amino acid metabolic process [GO:0006520]; cytoplasm [GO:0005737]; extracellular vesicular exosome [GO:0070062]; L-dopa decarboxylase activity [GO:0036468]; pyridoxal phosphate binding [GO:0030170]; response to toxic substance [GO:0009636]
Liver	ENSTGUG00000013005	17.9	26.85	8.94	1.27	0.36	3.51	0.000446799	0.0398724	GAB2	GRB2-associated binding protein 2	Uncharacterised protein	H0ZS01_TAEGU	642	cell migration [GO:0016477]; integrin-mediated signaling pathway [GO:0007229]
Liver	ENSTGUG00000010310	67.86	100.65	35.06	1.26	0.36	3.51	0.000454375	0.0402366	ATP10A	ATPase, class V, type 10A	Phospholipid-translocating ATPase (EC 3.6.3.1)	H0ZJ97_TAEGU	1504	ATP binding [GO:0005524]; endoplasmic reticulum [GO:0005783]; integral component of membrane [GO:0016021]; magnesium ion binding [GO:0000287]; phospholipid-translocating ATPase activity [GO:0004012]
Liver	ENSTGUG00000010749	43.54	67.21	19.88	1.38	0.39	3.5	0.000458557	0.040297			Uncharacterised protein	H0ZKF6_TAEGU	81
Liver	ENSTGUG00000015496	39.86	60.06	19.66	1.31	0.37	3.5	0.000465318	0.0405814	PKIG	protein kinase (cAMP-dependent, catalytic) inhibitor gamma	Uncharacterised protein	H0ZYX4_TAEGU	52	cAMP-dependent protein kinase inhibitor activity [GO:0004862]; negative regulation of protein import into nucleus [GO:0042308]; negative regulation of transcription from RNA polymerase II promoter [GO:0000122]
Liver	ENSTGUG00000003950	7.94	11.95	3.92	1.33	0.38	3.49	0.000476525	0.0412463	GAB3	GRB2-associated binding protein 3	Uncharacterised protein	H0Z0H9_TAEGU	598
Liver	ENSTGUG00000012124	102.34	145.31	59.38	1.12	0.32	3.49	0.000480232	0.041257	LRMP	lymphoid-restricted membrane protein	Uncharacterised protein	H0ZPG3_TAEGU	342	integral component of endoplasmic reticulum membrane [GO:0030176]
Liver	ENSTGUG00000010306	165.72	213.09	118.36	0.79	0.23	3.49	0.000491322	0.0412854	CASP10	caspase 10, apoptosis-related cysteine peptidase	Uncharacterised protein	H0ZJ60_TAEGU	416	CD95 death-inducing signaling complex [GO:0031265]; cysteine-type endopeptidase activity involved in apoptotic signaling pathway [GO:0097199]; positive regulation of I-kappaB kinase/NF-kappaB signaling [GO:0043123]; regulation of apoptotic process [GO:0042981]; ripoptosome [GO:0097342]
Liver	ENSTGUG00000000351	9.14	14.48	3.81	1.42	0.41	3.49	0.000487629	0.0412854	ZNF414	zinc finger protein 414	Uncharacterised protein	H0YQ05_TAEGU	76	metal ion binding [GO:0046872]
Liver	ENSTGUG00000004507	30.72	46.98	14.45	1.35	0.39	3.49	0.00049083	0.0412854	CCR1-1		Uncharacterised protein	H0Z243_TAEGU	350	C-C chemokine receptor activity [GO:0016493]; chemotaxis [GO:0006935]; immune response [GO:0006955]; inflammatory response [GO:0006954]; integral component of membrane [GO:0016021]; positive regulation of monocyte chemotaxis [GO:0090026]
Liver	ENSTGUG00000000694	505.27	736.35	274.18	1.2	0.35	3.47	0.000511789	0.0423865	GPR98	adhesion G protein-coupled receptor V1	Uncharacterised protein	H0YR07_TAEGU	6208	calcium ion binding [GO:0005509]; cell surface [GO:0009986]; detection of mechanical stimulus involved in sensory perception of sound [GO:0050910]; extracellular vesicular exosome [GO:0070062]; G-protein coupled receptor activity [GO:0004930]; inner ear receptor stereocilium organization [GO:0060122]; integral component of membrane [GO:0016021]; maintenance of organ identity [GO:0048496]; pericil…
Liver	ENSTGUG00000000072	494.59	333.86	655.33	-0.9	0.26	-3.48	0.000508662	0.0423865			Tetraspanin	H0YP74_TAEGU	168	integral component of membrane [GO:0016021]
Liver	ENSTGUG00000007677	296.6	215.54	377.66	-0.76	0.22	-3.46	0.000544257	0.0435832	GPR64	adhesion G protein-coupled receptor G2	Uncharacterised protein	H0ZBF4_TAEGU	788	cell surface [GO:0009986]; extracellular vesicular exosome [GO:0070062]; G-protein coupled receptor activity [GO:0004930]; integral component of membrane [GO:0016021]; plasma membrane [GO:0005886]
Liver	ENSTGUG00000004899	16.21	26.53	5.89	1.51	0.44	3.46	0.000547434	0.0435832	FAM78A	family with sequence similarity 78, member A	Uncharacterised protein	H0Z393_TAEGU	265
Liver	ENSTGUG00000014965	14.58	25.37	3.78	1.61	0.47	3.46	0.000543195	0.0435832	NCKAP1L	NCK-associated protein 1-like	Uncharacterised protein	H0ZXG4_TAEGU	140	actin polymerization-dependent cell motility [GO:0070358]; B cell homeostasis [GO:0001782]; B cell receptor signaling pathway [GO:0050853]; cortical actin cytoskeleton organization [GO:0030866]; cytosol [GO:0005829]; erythrocyte development [GO:0048821]; extracellular vesicular exosome [GO:0070062]; maintenance of cell polarity [GO:0030011]; membrane [GO:0016020]; negative regulation of apoptotic…
Liver	ENSTGUG00000013969	13.44	20.39	6.48	1.31	0.38	3.46	0.000537966	0.0435832	KCNAB2	potassium channel, voltage gated subfamily A regulatory beta subunit 2	Uncharacterised protein	H0ZUS0_TAEGU	102	integral component of membrane [GO:0016021]; potassium ion transport [GO:0006813]; transmembrane transport [GO:0055085]
Liver	ENSTGUG00000003433	458.65	309.15	608.16	-0.9	0.26	-3.46	0.00054453	0.0435832	VPS13A	vacuolar protein sorting 13 homolog A (S. cerevisiae)	Uncharacterised protein	H0YZ47_TAEGU	2167	dense core granule [GO:0031045]; locomotory behavior [GO:0007626]; nervous system development [GO:0007399]; social behavior [GO:0035176]
Liver	ENSTGUG00000018484	15.35	24.91	5.8	1.49	0.43	3.46	0.000548955	0.0435832			Uncharacterised protein	H1A4T3_TAEGU	94	intermediate filament [GO:0005882]; structural constituent of cytoskeleton [GO:0005200]
Liver	ENSTGUG00000000321	57.79	91.97	23.62	1.44	0.42	3.44	0.000575577	0.0451058	C19orf35	chromosome 19 open reading frame 35	Uncharacterised protein	H0YPX5_TAEGU	321	transferase activity, transferring phosphorus-containing groups [GO:0016772]
Liver	ENSTGUG00000002811	259.16	160.84	357.48	-1.03	0.3	-3.44	0.000581004	0.0451058	MPP6	membrane protein, palmitoylated 6 (MAGUK p55 subfamily member 6)	Uncharacterised protein	H0YX75_TAEGU	555	extracellular vesicular exosome [GO:0070062]; plasma membrane [GO:0005886]
Liver	ENSTGUG00000008557	227.25	180.04	274.45	-0.59	0.17	-3.44	0.000577372	0.0451058	PLEKHA7	pleckstrin homology domain containing, family A member 7	Uncharacterised protein	H0ZE12_TAEGU	1191
Liver	ENSTGUG00000002540	104.13	141.96	66.31	0.99	0.29	3.44	0.000583805	0.0451058	TNFRSF9	tumor necrosis factor receptor superfamily, member 9	Uncharacterised protein	H0YWD8_TAEGU	128	external side of plasma membrane [GO:0009897]; extracellular space [GO:0005615]; negative regulation of interleukin-10 secretion [GO:2001180]; negative regulation of interleukin-12 secretion [GO:2001183]; protein homotrimerization [GO:0070207]; receptor activity [GO:0004872]; regulation of cell proliferation [GO:0042127]
Liver	ENSTGUG00000003581	12.08	17.88	6.29	1.24	0.36	3.44	0.000590913	0.0453506	BANK1-2		Uncharacterised protein	H0YZE7_TAEGU	170
Liver	ENSTGUG00000017350	121.41	18.11	224.72	-1.63	0.48	-3.43	0.000603845	0.0456754	HPCA	hippocalcin	Uncharacterised protein	H1A414_TAEGU	195	calcium ion binding [GO:0005509]; inner ear development [GO:0048839]
Liver	ENSTGUG00000012691	192.01	124.48	259.53	-0.96	0.28	-3.43	0.000599463	0.0456754	KLHL42	kelch-like family member 42	Uncharacterised protein	H0ZR20_TAEGU	489	Cul3-RING ubiquitin ligase complex [GO:0031463]; proteasome-mediated ubiquitin-dependent protein catabolic process [GO:0043161]; protein polyubiquitination [GO:0000209]; regulation of microtubule-based process [GO:0032886]; ubiquitin-protein transferase activity [GO:0004842]
Liver	ENSTGUG00000000287	1200.23	889.22	1511.23	-0.73	0.21	-3.43	0.00060915	0.0456754	LPL	lipoprotein lipase	Uncharacterised protein	H0YPU5_TAEGU	462	cell surface [GO:0009986]; extracellular space [GO:0005615]; extracellular vesicular exosome [GO:0070062]; heparin binding [GO:0008201]; lipoprotein lipase activity [GO:0004465]; positive regulation of cholesterol storage [GO:0010886]; positive regulation of macrophage derived foam cell differentiation [GO:0010744]; positive regulation of sequestering of triglyceride [GO:0010890]; triglyceride ca…
Liver	ENSTGUG00000007215	14.42	23.57	5.27	1.49	0.44	3.43	0.000611015	0.0456754	PAX5	paired box 5	Uncharacterised protein	H0ZA56_TAEGU	391	negative regulation of histone H3-K9 methylation [GO:0051573]; negative regulation of transcription from RNA polymerase II promoter [GO:0000122]; nucleus [GO:0005634]; RNA polymerase II core promoter proximal region sequence-specific DNA binding [GO:0000978]; RNA polymerase II core promoter proximal region sequence-specific DNA binding transcription factor activity involved in positive regulation…
Liver	ENSTGUG00000000873	1682.36	1221.46	2143.26	-0.76	0.22	-3.42	0.000620904	0.0461152	GAMT	guanidinoacetate N-methyltransferase	Uncharacterised protein	H0YRI4_TAEGU	140	extracellular vesicular exosome [GO:0070062]; guanidinoacetate N-methyltransferase activity [GO:0030731]; organ morphogenesis [GO:0009887]; regulation of multicellular organism growth [GO:0040014]; spermatogenesis [GO:0007283]
Liver	ENSTGUG00000006112	25.56	43.37	7.75	1.56	0.46	3.41	0.000647294	0.0471624	PLK1	polo-like kinase 1	Uncharacterised protein	H0Z6U1_TAEGU	457	activation of APC-Cdc20 complex activity [GO:0007092]; ATP binding [GO:0005524]; centrosome [GO:0005813]; centrosome organization [GO:0051297]; condensed nuclear chromosome outer kinetochore [GO:0000942]; cytoplasm [GO:0005737]; establishment of protein localization [GO:0045184]; G2/M transition of mitotic cell cycle [GO:0000086]; G2 DNA damage checkpoint [GO:0031572]; microtubule bundle formatio…
Liver	ENSTGUG00000006636	93.92	122.37	65.48	0.83	0.24	3.41	0.00064614	0.0471624	SLCO2A1	solute carrier organic anion transporter family, member 2A1	Uncharacterised protein	H0Z8E7_TAEGU	616	membrane [GO:0016020]; transporter activity [GO:0005215]
Liver	ENSTGUG00000003196	10.13	16.83	3.44	1.52	0.45	3.41	0.000639701	0.0471624	TNFSF8	tumor necrosis factor (ligand) superfamily, member 8	Uncharacterised protein	H0YYB3_TAEGU	233	CD8-positive, alpha-beta T cell differentiation [GO:0043374]; defense response to Gram-positive bacterium [GO:0050830]; extracellular space [GO:0005615]; immune response [GO:0006955]; membrane [GO:0016020]; positive regulation of transcription from RNA polymerase II promoter [GO:0045944]
Liver	ENSTGUG00000017237	2715.11	4275.29	1154.93	1.41	0.41	3.4	0.000668099	0.0483721	C1QB	complement component 1, q subcomponent, B chain	Uncharacterised protein	H1A3Q2_TAEGU	121	collagen trimer [GO:0005581]; extracellular region [GO:0005576]
Liver	ENSTGUG00000002562	80.8	101.82	59.78	0.74	0.22	3.39	0.000710181	0.0510975	VAMP3	vesicle-associated membrane protein 3	Uncharacterised protein	H0YWF9_TAEGU	103	integral component of membrane [GO:0016021]; vesicle-mediated transport [GO:0016192]
Liver	ENSTGUG00000001263	68.6	111.86	25.33	1.48	0.44	3.38	0.000717094	0.0512745			Uncharacterised protein	H0YSP3_TAEGU	1310
Liver	ENSTGUG00000007075	17.33	28.58	6.08	1.5	0.44	3.38	0.000731868	0.0519383	CXorf21	chromosome X open reading frame 21	Uncharacterised protein	H0Z9M3_TAEGU	291
Liver	ENSTGUG00000015756	47.3	78.89	15.71	1.52	0.45	3.38	0.000735401	0.0519383	RHOG	ras homolog family member G	Uncharacterised protein	H0ZZM5_TAEGU	191	actin cytoskeleton organization [GO:0030036]; activation of Rac GTPase activity [GO:0032863]; cell chemotaxis [GO:0060326]; extracellular vesicular exosome [GO:0070062]; focal adhesion [GO:0005925]; GTP binding [GO:0005525]; intracellular [GO:0005622]; membrane [GO:0016020]; positive regulation of establishment of protein localization to plasma membrane [GO:0090004]; positive regulation of transc…
Liver	ENSTGUG00000006655	30.63	49.4	11.86	1.45	0.43	3.37	0.000743573	0.0521952	SPECC1	sperm antigen with calponin homology and coiled-coil domains 1	Uncharacterised protein	H0Z8E5_TAEGU	1067	cell adhesion [GO:0007155]
Liver	ENSTGUG00000006788	91.08	142.93	39.23	1.4	0.41	3.37	0.000758043	0.0528884	CYBB	cytochrome b-245, beta polypeptide	Uncharacterised protein	H0Z8X7_TAEGU	570	integral component of membrane [GO:0016021]; oxidoreductase activity [GO:0016491]
Liver	ENSTGUG00000000655	27.5	43.31	11.69	1.4	0.41	3.37	0.000762732	0.052895	ITK	IL2-inducible T-cell kinase	Non-specific protein-tyrosine kinase (EC 2.7.10.2)	H0YQX2_TAEGU	620	ATP binding [GO:0005524]; intracellular signal transduction [GO:0035556]; non-membrane spanning protein tyrosine kinase activity [GO:0004715]
Liver	ENSTGUG00000006887	41.5	21.12	61.88	-1.26	0.37	-3.36	0.000769902	0.0530725	DMD	dystrophin	Uncharacterised protein	H0Z9F5_TAEGU	3322	zinc ion binding [GO:0008270]
Liver	ENSTGUG00000011062	100	69.02	130.97	-0.85	0.25	-3.36	0.000790506	0.0541685	TMEM181	transmembrane protein 181	Uncharacterised protein	H0ZLD2_TAEGU	524	pathogenesis [GO:0009405]; toxic substance binding [GO:0015643]
Liver	ENSTGUG00000002358	152.07	235.9	68.25	1.36	0.41	3.35	0.000819215	0.0558036	MUTED-1		Uncharacterised protein	H0YVW2_TAEGU	345	cell redox homeostasis [GO:0045454]; endoplasmic reticulum lumen [GO:0005788]; isomerase activity [GO:0016853]
Liver	ENSTGUG00000004818	16.02	25.35	6.69	1.42	0.42	3.34	0.000824545	0.0558362			Uncharacterised protein	H0Z308_TAEGU	25
Liver	ENSTGUG00000008974	33.12	54.55	11.69	1.49	0.45	3.34	0.00083366	0.0561234	FAM65B	family with sequence similarity 65, member B	Uncharacterised protein	H0ZFB9_TAEGU	1057
Liver	ENSTGUG00000008373	12.02	17.79	6.24	1.23	0.37	3.33	0.000860044	0.0575629	DLX1	distal-less homeobox 1	Uncharacterised protein	H0ZDG4_TAEGU	255	cerebral cortex GABAergic interneuron fate commitment [GO:0021893]; chromatin binding [GO:0003682]; embryonic skeletal system development [GO:0048706]; hippocampus development [GO:0021766]; negative regulation of neuron apoptotic process [GO:0043524]; negative regulation of Notch signaling pathway [GO:0045746]; negative regulation of oligodendrocyte differentiation [GO:0048715]; negative regulati…
Liver	ENSTGUG00000004908	28.8	39.27	18.33	0.99	0.3	3.33	0.000866456	0.0576569	AACS	acetoacetyl-CoA synthetase	Uncharacterised protein	H0Z3E1_TAEGU	669	acetoacetate-CoA ligase activity [GO:0030729]; lipid metabolic process [GO:0006629]
Liver	ENSTGUG00000016717	666.76	494.22	839.29	-0.72	0.22	-3.33	0.000877502	0.0580563			Uncharacterised protein	H1A2A6_TAEGU	421	membrane [GO:0016020]; transport [GO:0006810]
Liver	ENSTGUG00000002489	29.27	40.44	18.11	1.01	0.3	3.32	0.000895491	0.0585737	ETV1	ets variant 1	Uncharacterised protein	H0YWB4_TAEGU	478	axon guidance [GO:0007411]; mechanosensory behavior [GO:0007638]; muscle organ development [GO:0007517]; nucleus [GO:0005634]; RNA polymerase II core promoter proximal region sequence-specific DNA binding [GO:0000978]; RNA polymerase II core promoter proximal region sequence-specific DNA binding transcription factor activity involved in positive regulation of transcription [GO:0001077]
Liver	ENSTGUG00000010650	351.24	564.11	138.38	1.44	0.43	3.32	0.000895497	0.0585737	RAC2	ras-related C3 botulinum toxin substrate 2 (rho family, small GTP binding protein Rac2)	Uncharacterised protein	H0ZK63_TAEGU	195	actin filament [GO:0005884]; actin filament organization [GO:0007015]; cell projection assembly [GO:0030031]; chemotaxis [GO:0006935]; cytosol [GO:0005829]; extracellular vesicular exosome [GO:0070062]; focal adhesion [GO:0005925]; G-protein coupled receptor signaling pathway [GO:0007186]; GTPase activity [GO:0003924]; GTP binding [GO:0005525]; lamellipodium [GO:0030027]; lymphocyte aggregation […
Liver	ENSTGUG00000007322	163.02	217.67	108.37	0.91	0.27	3.31	0.000919319	0.0597921	PIK3AP1	phosphoinositide-3-kinase adaptor protein 1	Uncharacterised protein	H0ZAH8_TAEGU	797	cytosol [GO:0005829]; negative regulation of toll-like receptor signaling pathway [GO:0034122]; plasma membrane [GO:0005886]; positive regulation of phosphatidylinositol 3-kinase signaling [GO:0014068]; positive regulation of toll-like receptor signaling pathway [GO:0034123]; regulation of inflammatory response [GO:0050727]; toll-like receptor 2 signaling pathway [GO:0034134]; toll-like receptor …
Liver	ENSTGUG00000000742	169.78	99.61	239.95	-1.09	0.33	-3.3	0.000954838	0.0610672	ARSK	arylsulfatase family, member K	Uncharacterised protein	H0YR50_TAEGU	531	sulfuric ester hydrolase activity [GO:0008484]
Liver	ENSTGUG00000007372	291.28	211.16	371.4	-0.77	0.23	-3.31	0.000947326	0.0610672	KIAA1456	KIAA1456	Uncharacterised protein	H0ZAI8_TAEGU	454	methyltransferase activity [GO:0008168]
Liver	ENSTGUG00000000123	113.67	179.42	47.91	1.39	0.42	3.3	0.000952277	0.0610672	MATK	megakaryocyte-associated tyrosine kinase	Non-specific protein-tyrosine kinase (EC 2.7.10.2)	H0YPD9_TAEGU	441	ATP binding [GO:0005524]; non-membrane spanning protein tyrosine kinase activity [GO:0004715]
Liver	ENSTGUG00000013299	57.57	93.41	21.72	1.45	0.44	3.3	0.000976187	0.0617465	BLK	BLK proto-oncogene, Src family tyrosine kinase	Non-specific protein-tyrosine kinase (EC 2.7.10.2)	H0ZSU8_TAEGU	443	ATP binding [GO:0005524]; B cell receptor signaling pathway [GO:0050853]; non-membrane spanning protein tyrosine kinase activity [GO:0004715]; positive regulation of insulin secretion [GO:0032024]
Liver	ENSTGUG00000002118	34.97	23.14	46.79	-0.93	0.28	-3.3	0.000973926	0.0617465	CDS1	CDP-diacylglycerol synthase (phosphatidate cytidylyltransferase) 1	Phosphatidate cytidylyltransferase (EC 2.7.7.41)	H0YV73_TAEGU	422	CDP-diacylglycerol biosynthetic process [GO:0016024]; endoplasmic reticulum [GO:0005783]; integral component of membrane [GO:0016021]; phosphatidate cytidylyltransferase activity [GO:0004605]; phosphatidylinositol biosynthetic process [GO:0006661]
Liver	ENSTGUG00000007008	21.17	12.02	30.31	-1.13	0.34	-3.28	0.00102501	0.0625001	AK5	adenylate kinase 5	Uncharacterised protein	H0Z9G8_TAEGU	543	ATP binding [GO:0005524]; nucleobase-containing compound kinase activity [GO:0019205]; nucleobase-containing compound metabolic process [GO:0006139]
Liver	ENSTGUG00000002585	286.2	218.61	353.8	-0.66	0.2	-3.28	0.0010261	0.0625001	AHR	aryl hydrocarbon receptor	Uncharacterised protein	H0YWJ2_TAEGU	862	cytoplasm [GO:0005737]; enhancer binding [GO:0035326]; ligand-activated sequence-specific DNA binding RNA polymerase II transcription factor activity [GO:0004879]; negative regulation of transcription from RNA polymerase II promoter [GO:0000122]; nucleus [GO:0005634]; positive regulation of RNA polymerase II transcriptional preinitiation complex assembly [GO:0045899]; prostate gland development […
Liver	ENSTGUG00000002584	14.81	8.22	21.4	-1.16	0.35	-3.29	0.00101962	0.0625001	HGF	hepatocyte growth factor (hepapoietin A; scatter factor)	Uncharacterised protein	H0YWJ9_TAEGU	701	serine-type endopeptidase activity [GO:0004252]
Liver	ENSTGUG00000006196	66.53	101.47	31.59	1.31	0.4	3.29	0.00100849	0.0625001	RASGEF1A	RasGEF domain family, member 1A	Uncharacterised protein	H0Z738_TAEGU	473	guanyl-nucleotide exchange factor activity [GO:0005085]; intracellular [GO:0005622]; regulation of small GTPase mediated signal transduction [GO:0051056]; small GTPase mediated signal transduction [GO:0007264]
Liver	ENSTGUG00000003705	85.59	133.56	37.62	1.36	0.41	3.29	0.00101666	0.0625001	2012-09-01	septin 12	Uncharacterised protein	H0YZW9_TAEGU	295	cell cycle [GO:0007049]; GTP binding [GO:0005525]; midbody [GO:0030496]; perinuclear region of cytoplasm [GO:0048471]; sperm annulus [GO:0097227]; spindle [GO:0005819]
Liver	ENSTGUG00000001799	36.08	54.99	17.18	1.31	0.4	3.29	0.00100369	0.0625001	TIFA	TRAF-interacting protein with forkhead-associated domain	Uncharacterised protein	H0YU84_TAEGU	186	I-kappaB kinase/NF-kappaB signaling [GO:0007249]
Liver	ENSTGUG00000002742	85.55	140.4	30.7	1.47	0.45	3.29	0.00100628	0.0625001	FRMPD2-1		Uncharacterised protein	H0YWZ6_TAEGU	274	protein tyrosine phosphatase activity [GO:0004725]
Liver	ENSTGUG00000007910	39.7	63.68	15.73	1.42	0.43	3.28	0.00104428	0.0632725	IKZF1	IKAROS family zinc finger 1 (Ikaros)	Uncharacterised protein	H0ZC50_TAEGU	522	B cell differentiation [GO:0030183]; forebrain development [GO:0030900]; lymph node development [GO:0048535]; metal ion binding [GO:0046872]; natural killer cell differentiation [GO:0001779]; negative regulation of transcription from RNA polymerase II promoter [GO:0000122]; nucleus [GO:0005634]; pericentric heterochromatin [GO:0005721]; Peyer's patch development [GO:0048541]; positive regulation …
Liver	ENSTGUG00000003239	7.38	11.79	2.96	1.42	0.43	3.28	0.00105385	0.063518	AGPAT1-2		1-acyl-sn-glycerol-3-phosphate acyltransferase (EC 2.3.1.51)	H0YYG4_TAEGU	237	1-acylglycerol-3-phosphate O-acyltransferase activity [GO:0003841]; membrane [GO:0016020]; phospholipid biosynthetic process [GO:0008654]
Liver	ENSTGUG00000008369	55.22	79.49	30.96	1.14	0.35	3.27	0.00108543	0.0650804	TRIM66	tripartite motif containing 66	Uncharacterised protein	H0ZDG7_TAEGU	1214	intracellular [GO:0005622]; zinc ion binding [GO:0008270]
Liver	ENSTGUG00000003926	438.49	610.13	266.85	1.04	0.32	3.25	0.00114815	0.0678652	NOD1	nucleotide-binding oligomerization domain containing 1	Uncharacterised protein	H0Z0F6_TAEGU	951	activation of cysteine-type endopeptidase activity involved in apoptotic process [GO:0006919]; basolateral plasma membrane [GO:0016323]; cytoplasm [GO:0005737]; defense response to Gram-positive bacterium [GO:0050830]; detection of bacterium [GO:0016045]; interleukin-8 biosynthetic process [GO:0042228]; intracellular signal transduction [GO:0035556]; positive regulation of dendritic cell antigen …
Liver	ENSTGUG00000004167	136.06	186.6	85.52	1	0.31	3.25	0.00114341	0.0678652			Uncharacterised protein	H0Z145_TAEGU	138
Liver	ENSTGUG00000009041	84.13	127.82	40.43	1.3	0.4	3.25	0.00114956	0.0678652	TLR1B		Uncharacterised protein	H0ZFE9_TAEGU	653	detection of diacyl bacterial lipopeptide [GO:0042496]; inflammatory response [GO:0006954]; innate immune response [GO:0045087]; integral component of membrane [GO:0016021]; MyD88-dependent toll-like receptor signaling pathway [GO:0002755]; positive regulation of interleukin-6 biosynthetic process [GO:0045410]; regulation of cytokine secretion [GO:0050707]; T-helper 1 type immune response [GO:004…
Liver	ENSTGUG00000002108	63.46	97.57	29.35	1.32	0.41	3.25	0.00116538	0.0680122	CD40LG	CD40 ligand	Uncharacterised protein	H0YV53_TAEGU	274	B cell differentiation [GO:0030183]; B cell proliferation [GO:0042100]; external side of plasma membrane [GO:0009897]; extracellular space [GO:0005615]; immunoglobulin secretion [GO:0048305]; inflammatory response [GO:0006954]; isotype switching [GO:0045190]; negative regulation of apoptotic process [GO:0043066]; platelet activation [GO:0030168]; positive regulation of endothelial cell apoptotic …
Liver	ENSTGUG00000010338	45.12	64.96	25.28	1.16	0.36	3.25	0.00116977	0.0680122			Uncharacterised protein	H0ZJ91_TAEGU	84
Liver	ENSTGUG00000014676	24.58	36.08	13.09	1.17	0.36	3.25	0.00115944	0.0680122			Uncharacterised protein	H0ZWP9_TAEGU	284	ATP binding [GO:0005524]; protein serine/threonine kinase activity [GO:0004674]
Liver	ENSTGUG00000010658	23.91	39.55	8.27	1.47	0.45	3.24	0.00117579	0.0680185	SSTR3	somatostatin receptor 3	Uncharacterised protein	H0ZK66_TAEGU	401	ciliary membrane [GO:0060170]; integral component of membrane [GO:0016021]; nonmotile primary cilium [GO:0031513]; somatostatin receptor activity [GO:0004994]
Liver	ENSTGUG00000002144	38.51	62.15	14.86	1.42	0.44	3.24	0.00118737	0.0683448	IRF4	interferon regulatory factor 4	Uncharacterised protein	H0YV95_TAEGU	446	defense response to protozoan [GO:0042832]; histone H3 acetylation [GO:0043966]; histone H4 acetylation [GO:0043967]; membrane [GO:0016020]; myeloid dendritic cell differentiation [GO:0043011]; negative regulation of toll-like receptor signaling pathway [GO:0034122]; nuclear nucleosome [GO:0000788]; positive regulation of DNA binding [GO:0043388]; positive regulation of interleukin-10 biosyntheti…
Liver	ENSTGUG00000016732	24.36	37.66	11.07	1.32	0.41	3.24	0.0012025	0.0683644	CD28	CD28 molecule	Uncharacterised protein	H1A2C2_TAEGU	222	apoptotic signaling pathway [GO:0097190]; external side of plasma membrane [GO:0009897]; immune response [GO:0006955]; immunological synapse [GO:0001772]; negative thymic T cell selection [GO:0045060]; positive regulation of alpha-beta T cell proliferation [GO:0046641]; positive regulation of inflammatory response to antigenic stimulus [GO:0002863]; positive regulation of isotype switching to IgG…
Liver	ENSTGUG00000009766	63.47	94.65	32.29	1.24	0.38	3.24	0.00121146	0.0683644	ICOS	inducible T-cell co-stimulator	Uncharacterised protein	H0ZHK8_TAEGU	211	external side of plasma membrane [GO:0009897]; integral component of plasma membrane [GO:0005887]
Liver	ENSTGUG00000003139	45.83	67.08	24.57	1.19	0.37	3.24	0.0012	0.0683644	RFTN1	raftlin, lipid raft linker 1	Uncharacterised protein	H0YY56_TAEGU	602
Liver	ENSTGUG00000000785	19.88	9.18	30.58	-1.31	0.4	-3.24	0.00121069	0.0683644	RORB	RAR-related orphan receptor B	Uncharacterised protein	H0YR96_TAEGU	461	amacrine cell differentiation [GO:0035881]; ligand-activated sequence-specific DNA binding RNA polymerase II transcription factor activity [GO:0004879]; negative regulation of osteoblast differentiation [GO:0045668]; nucleus [GO:0005634]; positive regulation of transcription, DNA-templated [GO:0045893]; regulation of circadian rhythm [GO:0042752]; retinal cone cell development [GO:0046549]; retin…
Liver	ENSTGUG00000014720	36.13	47.37	24.9	0.86	0.26	3.23	0.00122785	0.0689516			Uncharacterised protein	H0ZWT3_TAEGU	81	integral component of membrane [GO:0016021]; vesicle-mediated transport [GO:0016192]
Liver	ENSTGUG00000009601	22.66	31.23	14.09	1.02	0.32	3.22	0.00127478	0.0712392			Uncharacterised protein	H0ZH34_TAEGU	424	deoxyribodipyrimidine photo-lyase activity [GO:0003904]; DNA repair [GO:0006281]
Liver	ENSTGUG00000013137	30.96	46.78	15.14	1.27	0.4	3.22	0.00128932	0.0717036	C3AR1	complement component 3a receptor 1	Uncharacterised protein	H0ZSD3_TAEGU	283	C3a anaphylatoxin receptor activity [GO:0004943]; chemotaxis [GO:0006935]; integral component of membrane [GO:0016021]; positive regulation of angiogenesis [GO:0045766]; positive regulation of cytosolic calcium ion concentration [GO:0007204]; positive regulation of macrophage chemotaxis [GO:0010759]; positive regulation of neutrophil chemotaxis [GO:0090023]; positive regulation vascular endotheli…
Liver	ENSTGUG00000007561	55.96	79.16	32.77	1.09	0.34	3.22	0.00130386	0.0718181	GSE1	Gse1 coiled-coil protein	Uncharacterised protein	H0ZB37_TAEGU	1190
Liver	ENSTGUG00000002773	24.09	31.55	16.62	0.88	0.27	3.22	0.00130066	0.0718181	IGF2BP3	insulin-like growth factor 2 mRNA binding protein 3	Uncharacterised protein	H0YX46_TAEGU	584	nucleotide binding [GO:0000166]; RNA binding [GO:0003723]
Liver	ENSTGUG00000003188	27.42	19.06	35.78	-0.85	0.26	-3.21	0.00132753	0.0724291	ASB1	ankyrin repeat and SOCS box containing 1	Uncharacterised protein	H0YYA6_TAEGU	272	intracellular signal transduction [GO:0035556]; male genitalia development [GO:0030539]
Liver	ENSTGUG00000002259	97.18	144.82	49.54	1.24	0.39	3.21	0.0013219	0.0724291			Uncharacterised protein	H0YVK5_TAEGU	106
Liver	ENSTGUG00000005506	147.57	228.24	66.89	1.32	0.41	3.2	0.00138527	0.0727068	AOAH	acyloxyacyl hydrolase (neutrophil)	Uncharacterised protein	H0Z538_TAEGU	524	acyloxyacyl hydrolase activity [GO:0050528]; lipopolysaccharide metabolic process [GO:0008653]; negative regulation of inflammatory response [GO:0050728]
Liver	ENSTGUG00000003994	266.12	387.1	145.15	1.16	0.36	3.2	0.00137991	0.0727068	ABCA10	ATP-binding cassette, sub-family A (ABC1), member 10	Uncharacterised protein	H0Z0V3_TAEGU	1619	ATPase activity [GO:0016887]; ATP binding [GO:0005524]; integral component of membrane [GO:0016021]; transporter activity [GO:0005215]
Liver	ENSTGUG00000005767	1360.94	717.49	2004.39	-1.2	0.37	-3.2	0.00137048	0.0727068	ELOVL2	ELOVL fatty acid elongase 2	Elongation of very long chain fatty acids protein (EC 2.3.1.199) (Very-long-chain 3-oxoacyl-CoA synthase)	H0Z5V4_TAEGU	296	endoplasmic reticulum [GO:0005783]; fatty acid elongase activity [GO:0009922]; fatty acid elongation, polyunsaturated fatty acid [GO:0034626]; integral component of membrane [GO:0016021]; very long-chain fatty acid biosynthetic process [GO:0042761]
Liver	ENSTGUG00000002012	224.56	325.71	123.41	1.16	0.36	3.2	0.0013875	0.0727068	ENDOD1	endonuclease domain containing 1	Uncharacterised protein	H0YUV0_TAEGU	276	extracellular vesicular exosome [GO:0070062]; hydrolase activity [GO:0016787]; membrane [GO:0016020]; metal ion binding [GO:0046872]; nucleic acid binding [GO:0003676]
Liver	ENSTGUG00000004737	146.83	232.21	61.45	1.37	0.43	3.2	0.00138946	0.0727068	PLCG1	phospholipase C, gamma 1	Phosphoinositide phospholipase C (EC 3.1.4.11)	H0Z304_TAEGU	1277	calcium-mediated signaling [GO:0019722]; cell-cell junction [GO:0005911]; cell migration [GO:0016477]; cellular response to epidermal growth factor stimulus [GO:0071364]; COP9 signalosome [GO:0008180]; cytosol [GO:0005829]; epidermal growth factor receptor signaling pathway [GO:0007173]; lamellipodium [GO:0030027]; phosphatidylinositol phospholipase C activity [GO:0004435]; phospholipid catabolic…
Liver	ENSTGUG00000010498	9.61	14.26	4.96	1.21	0.38	3.2	0.00138709	0.0727068	SORCS1	sortilin-related VPS10 domain containing receptor 1	Uncharacterised protein	H0ZJV1_TAEGU	985	integral component of membrane [GO:0016021]
Liver	ENSTGUG00000001270	20.49	31.82	9.16	1.34	0.42	3.2	0.0013551	0.0727068			Uncharacterised protein	H0YSP7_TAEGU	196
Liver	ENSTGUG00000001876	118.86	165.95	71.76	1.05	0.33	3.2	0.00136165	0.0727068			Uncharacterised protein	H0YUG2_TAEGU	247
Liver	ENSTGUG00000012581	8.03	12.54	3.53	1.34	0.42	3.2	0.00136869	0.0727068			Uncharacterised protein	H0ZQQ9_TAEGU	190	chromosome separation [GO:0051304]; mitotic cell cycle checkpoint [GO:0007093]; protein serine/threonine/tyrosine kinase activity [GO:0004712]
Liver	ENSTGUG00000001891	416.63	346.43	486.84	-0.48	0.15	-3.19	0.00141168	0.073535	UBE2H	ubiquitin-conjugating enzyme E2H	Uncharacterised protein	H0YUI0_TAEGU	165	ligase activity [GO:0016874]; protein K11-linked ubiquitination [GO:0070979]; protein K48-linked ubiquitination [GO:0070936]; ubiquitin-protein transferase activity [GO:0004842]
Liver	ENSTGUG00000000077	10.58	17.29	3.88	1.43	0.45	3.19	0.00143858	0.0745989	PRAM1-1		Uncharacterised protein	H0YP78_TAEGU	150
Liver	ENSTGUG00000004508	154.39	118.57	190.21	-0.65	0.2	-3.18	0.00144797	0.0747492	CLCC1	chloride channel CLIC-like 1	Uncharacterised protein	H0Z254_TAEGU	360	endoplasmic reticulum [GO:0005783]; membrane [GO:0016020]
Liver	ENSTGUG00000004442	23.51	34.78	12.25	1.2	0.38	3.18	0.00146649	0.0753673	KIF14	kinesin family member 14	Kinesin-like protein	H0Z1Y4_TAEGU	1113	ATP binding [GO:0005524]; establishment of protein localization [GO:0045184]; kinesin complex [GO:0005871]; membrane [GO:0016020]; microtubule [GO:0005874]; microtubule-based movement [GO:0007018]; microtubule motor activity [GO:0003777]; negative regulation of integrin activation [GO:0033624]; regulation of cell adhesion [GO:0030155]; regulation of cell migration [GO:0030334]; regulation of Rap …
Liver	ENSTGUG00000001078	74.96	51.9	98.03	-0.85	0.27	-3.18	0.00148867	0.0754958	MPP7	membrane protein, palmitoylated 7 (MAGUK p55 subfamily member 7)	Uncharacterised protein	H0YS60_TAEGU	576	mitochondrion [GO:0005739]; MPP7-DLG1-LIN7 complex [GO:0097025]; protein localization to adherens junction [GO:0071896]; tight junction [GO:0005923]; tight junction assembly [GO:0070830]
Liver	ENSTGUG00000005871	9.5	15.12	3.89	1.37	0.43	3.18	0.00148299	0.0754958	NRROS	negative regulator of reactive oxygen species	Uncharacterised protein	H0Z632_TAEGU	674	endoplasmic reticulum [GO:0005783]; immune response [GO:0006955]; inflammatory response [GO:0006954]; superoxide metabolic process [GO:0006801]
Liver	ENSTGUG00000015958	34.74	58.87	10.61	1.48	0.47	3.18	0.0014859	0.0754958			Uncharacterised protein	H1A065_TAEGU	101	cytokine-mediated signaling pathway [GO:0019221]; defense response to virus [GO:0051607]; regulation of transcription from RNA polymerase II promoter [GO:0006357]; sequence-specific DNA binding transcription factor activity [GO:0003700]
Liver	ENSTGUG00000002670	25.13	40.47	9.79	1.4	0.44	3.17	0.00151302	0.0763855	DEPDC1B	DEP domain containing 1B	Uncharacterised protein	H0YWT1_TAEGU	529	intracellular [GO:0005622]; intracellular signal transduction [GO:0035556]
Liver	ENSTGUG00000011998	107.99	146.73	69.26	0.96	0.3	3.17	0.00151948	0.0763855	FYN	FYN proto-oncogene, Src family tyrosine kinase	Non-specific protein-tyrosine kinase (EC 2.7.10.2)	H0ZP43_TAEGU	534	actin filament [GO:0005884]; activated T cell proliferation [GO:0050798]; ATP binding [GO:0005524]; cellular response to platelet-derived growth factor stimulus [GO:0036120]; dendrite morphogenesis [GO:0048813]; detection of mechanical stimulus involved in sensory perception of pain [GO:0050966]; endosome [GO:0005768]; forebrain development [GO:0030900]; membrane raft [GO:0045121]; negative regul…
Liver	ENSTGUG00000005451	19.9	29.6	10.2	1.24	0.39	3.17	0.00153563	0.0765291	GPR35	G protein-coupled receptor 35	Uncharacterised protein	H0Z4V5_TAEGU	310	G-protein coupled receptor activity [GO:0004930]; integral component of membrane [GO:0016021]
Liver	ENSTGUG00000005168	8.26	13.62	2.9	1.43	0.45	3.17	0.00153497	0.0765291	RUFY4	RUN and FYVE domain containing 4	Uncharacterised protein	H0Z418_TAEGU	133
Liver	ENSTGUG00000016075	11.22	19.03	3.41	1.47	0.47	3.17	0.00154478	0.0766531			Uncharacterised protein	H1A0J1_TAEGU	195	antigen processing and presentation of peptide or polysaccharide antigen via MHC class II [GO:0002504]; immune response [GO:0006955]; integral component of membrane [GO:0016021]; MHC class II protein complex [GO:0042613]
Liver	ENSTGUG00000011178	35.33	23.28	47.38	-0.91	0.29	-3.16	0.0015801	0.0774265	ABCC4	ATP-binding cassette, sub-family C (CFTR/MRP), member 4	Uncharacterised protein	H0ZLS3_TAEGU	1328	ATPase activity, coupled to transmembrane movement of substances [GO:0042626]; ATP binding [GO:0005524]; integral component of membrane [GO:0016021]; plasma membrane [GO:0005886]; platelet dense granule membrane [GO:0031088]
Liver	ENSTGUG00000004683	25.35	38.21	12.49	1.26	0.4	3.16	0.00157369	0.0774265	MILR1	mast cell immunoglobulin-like receptor 1	Uncharacterised protein	H0Z2M2_TAEGU	233	mast cell degranulation [GO:0043303]; mast cell granule [GO:0042629]; negative regulation of mast cell activation [GO:0033004]
Liver	ENSTGUG00000018175	49.24	86.67	11.81	1.5	0.48	3.16	0.00158054	0.0774265			Uncharacterised protein	H1A519_TAEGU	80
Liver	ENSTGUG00000013516	85.27	122.82	47.72	1.13	0.36	3.16	0.00159268	0.0776906	CD101	CD101 molecule	Uncharacterised protein	H0ZTH0_TAEGU	962	extracellular vesicular exosome [GO:0070062]; positive regulation of myeloid leukocyte differentiation [GO:0002763]
Liver	ENSTGUG00000001412	85.93	125.44	46.43	1.17	0.37	3.16	0.00159973	0.0777048			Uncharacterised protein	H0YT48_TAEGU	322	phosphatase activity [GO:0016791]
Liver	ENSTGUG00000013290	1395.55	2180.72	610.39	1.33	0.42	3.15	0.00164438	0.079538	GAL13		Uncharacterised protein	H0ZST7_TAEGU	60	defense response [GO:0006952]; extracellular region [GO:0005576]
Liver	ENSTGUG00000002079	55.55	89.93	21.16	1.41	0.45	3.14	0.00171605	0.0826574	SERPINB10	serpin peptidase inhibitor, clade B (ovalbumin), member 10	Uncharacterised protein	H0YV25_TAEGU	410	extracellular space [GO:0005615]
Liver	ENSTGUG00000011265	43.49	66.34	20.64	1.28	0.41	3.13	0.00173975	0.0834503	ARHGAP20	Rho GTPase activating protein 20	Uncharacterised protein	H0ZLY7_TAEGU	194	intracellular [GO:0005622]; signal transduction [GO:0007165]
Liver	ENSTGUG00000012220	20.83	33.17	8.49	1.37	0.44	3.13	0.00176904	0.0834637	BATF	basic leucine zipper transcription factor, ATF-like	Uncharacterised protein	H0ZPQ1_TAEGU	124	cytokine production [GO:0001816]; cytoplasm [GO:0005737]; defense response to protozoan [GO:0042832]; DNA damage response, signal transduction by p53 class mediator [GO:0030330]; hematopoietic stem cell differentiation [GO:0060218]; isotype switching [GO:0045190]; lymphoid progenitor cell differentiation [GO:0002320]; myeloid dendritic cell differentiation [GO:0043011]; nucleus [GO:0005634]; regu…
Liver	ENSTGUG00000013304	43.12	60.56	25.68	1.06	0.34	3.13	0.00176194	0.0834637	CD4	CD4 molecule	Uncharacterised protein	H0ZSV2_TAEGU	403	cell surface receptor signaling pathway [GO:0007166]; cytokine production [GO:0001816]; defense response to Gram-negative bacterium [GO:0050829]; endoplasmic reticulum lumen [GO:0005788]; endoplasmic reticulum membrane [GO:0005789]; external side of plasma membrane [GO:0009897]; induction by virus of host cell-cell fusion [GO:0006948]; maintenance of protein location in cell [GO:0032507]; membran…
Liver	ENSTGUG00000004724	136.55	58.79	214.3	-1.34	0.43	-3.13	0.00176304	0.0834637	CISH	cytokine inducible SH2-containing protein	Uncharacterised protein	H0Z2R4_TAEGU	241	intracellular signal transduction [GO:0035556]; plasma membrane [GO:0005886]; protein kinase C-activating G-protein coupled receptor signaling pathway [GO:0007205]
Liver	ENSTGUG00000005550	127.35	181.88	72.81	1.11	0.35	3.13	0.00174762	0.0834637	DOCK8	dedicator of cytokinesis 8	Uncharacterised protein	H0Z5D8_TAEGU	2069	cell leading edge [GO:0031252]; dendritic cell migration [GO:0036336]; guanyl-nucleotide exchange factor activity [GO:0005085]; immunological synapse formation [GO:0001771]; membrane [GO:0016020]; memory T cell proliferation [GO:0061485]; negative regulation of T cell apoptotic process [GO:0070233]; small GTPase mediated signal transduction [GO:0007264]
Liver	ENSTGUG00000008080	118.7	194	43.41	1.41	0.45	3.12	0.00180733	0.083558	FIGF	c-fos induced growth factor (vascular endothelial growth factor D)	Uncharacterised protein	H0ZCM6_TAEGU	353	cell proliferation [GO:0008283]; chemoattractant activity [GO:0042056]; extracellular space [GO:0005615]; induction of positive chemotaxis [GO:0050930]; membrane [GO:0016020]; positive regulation of cell division [GO:0051781]; positive regulation of cell proliferation [GO:0008284]; positive regulation of mast cell chemotaxis [GO:0060754]; vascular endothelial growth factor receptor signaling path…
Liver	ENSTGUG00000006602	694.75	1012.38	377.11	1.16	0.37	3.12	0.00178549	0.083558	CNTRL	centriolin	Uncharacterised protein	H0Z8D2_TAEGU	2223	cell division [GO:0051301]; centrosome [GO:0005813]; cytoplasm [GO:0005737]; membrane [GO:0016020]; mitotic cell cycle [GO:0000278]
Liver	ENSTGUG00000013433	306.91	453.89	159.92	1.2	0.38	3.12	0.00180619	0.083558	XCL1	chemokine (C motif) ligand 1	Uncharacterised protein	H0ZT85_TAEGU	97	cellular response to interleukin-4 [GO:0071353]; cellular response to transforming growth factor beta stimulus [GO:0071560]; extracellular space [GO:0005615]; immune response [GO:0006955]; mature natural killer cell chemotaxis [GO:0035782]; positive regulation of B cell chemotaxis [GO:2000538]; positive regulation of CD4-positive, alpha-beta T cell proliferation [GO:2000563]; positive regulation …
Liver	ENSTGUG00000002587	16.15	25.61	6.69	1.36	0.44	3.12	0.00179482	0.083558	GPR174	G protein-coupled receptor 174	Uncharacterised protein	H0YWI4_TAEGU	308	G-protein coupled receptor activity [GO:0004930]; integral component of membrane [GO:0016021]
Liver	ENSTGUG00000001113	101.13	138.37	63.89	0.98	0.31	3.12	0.00179729	0.083558	PTCHD3	patched domain containing 3	Uncharacterised protein	H0YS84_TAEGU	819	hedgehog receptor activity [GO:0008158]; integral component of membrane [GO:0016021]
Liver	ENSTGUG00000010999	1077.72	600.4	1555.04	-1.13	0.36	-3.12	0.00183853	0.0835595	CRY1	cryptochrome circadian clock 1	Uncharacterised protein	H0ZL79_TAEGU	575	circadian regulation of gene expression [GO:0032922]; core promoter sequence-specific DNA binding [GO:0001046]; DNA damage induced protein phosphorylation [GO:0006975]; DNA photolyase activity [GO:0003913]; DNA repair [GO:0006281]; double-stranded DNA binding [GO:0003690]; entrainment of circadian clock by photoperiod [GO:0043153]; gluconeogenesis [GO:0006094]; glucose homeostasis [GO:0042593]; l…
Liver	ENSTGUG00000003557	14.71	22.36	7.06	1.25	0.4	3.12	0.00183821	0.0835595	EOMES	eomesodermin	Uncharacterised protein	H0YZC1_TAEGU	406	cardioblast differentiation [GO:0010002]; CD8-positive, alpha-beta T cell differentiation involved in immune response [GO:0002302]; cell differentiation involved in embryonic placenta development [GO:0060706]; cerebral cortex neuron differentiation [GO:0021895]; cerebral cortex regionalization [GO:0021796]; chromatin binding [GO:0003682]; endodermal cell fate specification [GO:0001714]; interfero…
Liver	ENSTGUG00000006800	74.4	52.6	96.21	-0.8	0.26	-3.12	0.00183079	0.0835595	SRXN1	sulfiredoxin 1	Uncharacterised protein	H0Z8T2_TAEGU	106	cytosol [GO:0005829]; response to oxidative stress [GO:0006979]; sulfiredoxin activity [GO:0032542]
Liver	ENSTGUG00000013366	57.43	85.04	29.83	1.2	0.38	3.11	0.00184365	0.0835595	TRIM45	tripartite motif containing 45	Uncharacterised protein	H0ZT12_TAEGU	527	bone development [GO:0060348]; intracellular [GO:0005622]; zinc ion binding [GO:0008270]
Liver	ENSTGUG00000010782	30.78	45.69	15.87	1.21	0.39	3.12	0.00183707	0.0835595	TNFSF13B	tumor necrosis factor (ligand) superfamily, member 13b	Uncharacterised protein	H0ZKK1_TAEGU	288	extracellular space [GO:0005615]; immune response [GO:0006955]; membrane [GO:0016020]
Liver	ENSTGUG00000001588	25.29	42.79	7.8	1.45	0.47	3.11	0.00185829	0.0836596	CSF3R	colony stimulating factor 3 receptor (granulocyte)	Uncharacterised protein	H0YTM5_TAEGU	294	neutrophil chemotaxis [GO:0030593]
Liver	ENSTGUG00000003543	75.3	48.79	101.8	-0.94	0.3	-3.11	0.00186039	0.0836596	SERINC5	serine incorporator 5	Uncharacterised protein	H0YZC6_TAEGU	454	extracellular vesicular exosome [GO:0070062]; Golgi apparatus [GO:0005794]; L-serine transmembrane transporter activity [GO:0015194]; membrane [GO:0016020]; myelination [GO:0042552]; myelin sheath [GO:0043209]; phosphatidylserine metabolic process [GO:0006658]; sphingolipid metabolic process [GO:0006665]
Liver	ENSTGUG00000009413	227	306.03	147.98	0.93	0.3	3.11	0.00189714	0.0847221	BCL6	B-cell CLL/lymphoma 6	Uncharacterised protein	H0ZGK1_TAEGU	709	actin cytoskeleton organization [GO:0030036]; B cell differentiation [GO:0030183]; cell morphogenesis [GO:0000902]; cellular response to DNA damage stimulus [GO:0006974]; chromatin DNA binding [GO:0031490]; erythrocyte development [GO:0048821]; germinal center formation [GO:0002467]; metal ion binding [GO:0046872]; negative regulation of apoptotic process [GO:0043066]; negative regulation of cell…
Liver	ENSTGUG00000017238	2191.42	3436.5	946.34	1.33	0.43	3.1	0.00193554	0.0847221	C1QA	complement component 1, q subcomponent, A chain	Uncharacterised protein	H1A3Q3_TAEGU	235	collagen trimer [GO:0005581]; complement activation, classical pathway [GO:0006958]; extracellular vesicular exosome [GO:0070062]
Liver	ENSTGUG00000017389	102.44	131.07	73.81	0.77	0.25	3.1	0.0019333	0.0847221	SOAT1	sterol O-acyltransferase 1	Uncharacterised protein	H1A453_TAEGU	531	integral component of membrane [GO:0016021]; O-acyltransferase activity [GO:0008374]
Liver	ENSTGUG00000006796	12.57	6.66	18.48	-1.19	0.38	-3.1	0.00193012	0.0847221	TPPP	tubulin polymerization promoting protein	Uncharacterised protein	H0Z8T4_TAEGU	192	microtubule [GO:0005874]; nucleus [GO:0005634]; perinuclear region of cytoplasm [GO:0048471]; positive regulation of protein polymerization [GO:0032273]
Liver	ENSTGUG00000003348	175.14	251.71	98.56	1.12	0.36	3.1	0.00191336	0.0847221			Uncharacterised protein	H0YYR9_TAEGU	187	cellular amino acid metabolic process [GO:0006520]; lyase activity [GO:0016829]; pyridoxal phosphate binding [GO:0030170]
Liver	ENSTGUG00000004565	52.91	33.21	72.62	-0.99	0.32	-3.1	0.00192293	0.0847221	Q5RLZ4_TAEGU		Uncharacterised protein	H0Z2A3_TAEGU	300	integral component of membrane [GO:0016021]; melatonin receptor activity [GO:0008502]
Liver	ENSTGUG00000010703	608.39	875.79	341	1.12	0.36	3.1	0.0019113	0.0847221	IL3RA-2		Uncharacterised protein	H0ZKB5_TAEGU	204	cytokine receptor activity [GO:0004896]; membrane [GO:0016020]
Liver	ENSTGUG00000004386	181.03	228.33	133.72	0.72	0.23	3.09	0.00197761	0.0852669	CUX1	cut-like homeobox 1	Uncharacterised protein	H0Z1W7_TAEGU	1383	auditory receptor cell differentiation [GO:0042491]; chromatin binding [GO:0003682]; cytoplasm [GO:0005737]; kidney development [GO:0001822]; lung development [GO:0030324]; negative regulation of transcription from RNA polymerase II promoter [GO:0000122]; nucleus [GO:0005634]; RNA polymerase II distal enhancer sequence-specific DNA binding transcription factor activity involved in positive regula…
Liver	ENSTGUG00000015985	41.86	65.37	18.34	1.32	0.43	3.1	0.00195542	0.0852669	HCLS1	hematopoietic cell-specific Lyn substrate 1	Uncharacterised protein	H1A0C4_TAEGU	490	actin filament polymerization [GO:0030041]; cellular response to cytokine stimulus [GO:0071345]; cytoplasm [GO:0005737]; erythrocyte differentiation [GO:0030218]; negative regulation of leukocyte apoptotic process [GO:2000107]; negative regulation of transcription from RNA polymerase II promoter [GO:0000122]; nucleus [GO:0005634]; positive regulation of cell proliferation [GO:0008284]; positive r…
Liver	ENSTGUG00000011975	251.95	340.84	163.06	0.94	0.31	3.09	0.00197154	0.0852669	PARVG	parvin, gamma	Uncharacterised protein	H0ZP09_TAEGU	320	actin cytoskeleton reorganization [GO:0031532]; cell adhesion [GO:0007155]
Liver	ENSTGUG00000012594	7.75	12.76	2.75	1.42	0.46	3.09	0.00196935	0.0852669	ST3GAL1	ST3 beta-galactoside alpha-2,3-sialyltransferase 1	Uncharacterised protein	H0ZQT1_TAEGU	341	beta-galactoside (CMP) alpha-2,3-sialyltransferase activity [GO:0003836]; extracellular vesicular exosome [GO:0070062]; integral component of Golgi membrane [GO:0030173]; protein glycosylation [GO:0006486]; protein phosphorylation [GO:0006468]
Liver	ENSTGUG00000003659	80.19	118.46	41.91	1.19	0.39	3.09	0.00201825	0.086052	PSTPIP1	proline-serine-threonine phosphatase interacting protein 1	Uncharacterised protein	H0YZN2_TAEGU	412	actomyosin contractile ring [GO:0005826]; cleavage furrow [GO:0032154]; membrane [GO:0016020]; stress fiber [GO:0001725]
Liver	ENSTGUG00000001163	27.39	19.38	35.4	-0.78	0.25	-3.09	0.00201096	0.086052	THNSL1	threonine synthase-like 1 (S. cerevisiae)	Uncharacterised protein	H0YSD5_TAEGU	738	cellular amino acid metabolic process [GO:0006520]; mitochondrion [GO:0005739]; nucleus [GO:0005634]; pyridoxal phosphate binding [GO:0030170]
Liver	ENSTGUG00000002318	329.27	262.68	395.86	-0.57	0.18	-3.09	0.00201247	0.086052	UAP1L1	UDP-N-acetylglucosamine pyrophosphorylase 1 like 1	Uncharacterised protein	H0YVS4_TAEGU	497	uridylyltransferase activity [GO:0070569]
Liver	ENSTGUG00000003008	21.19	34.36	8.02	1.38	0.45	3.08	0.00205704	0.0873823			Uncharacterised protein	H0YXS5_TAEGU	102
Liver	ENSTGUG00000013947	160.65	243.8	77.51	1.26	0.41	3.08	0.00208401	0.0878794			Uncharacterised protein	H0ZUP3_TAEGU	177
Liver	ENSTGUG00000018189	6.97	11.13	2.81	1.39	0.45	3.08	0.00208371	0.0878794			Uncharacterised protein	H1A5U5_TAEGU	1445	endopeptidase inhibitor activity [GO:0004866]; extracellular space [GO:0005615]
Liver	ENSTGUG00000009384	218.9	316.43	121.36	1.13	0.37	3.07	0.00213822	0.0898364	ITGA4	integrin, alpha 4 (antigen CD49D, alpha 4 subunit of VLA-4 receptor)	Uncharacterised protein	H0ZGM7_TAEGU	1020	blood vessel remodeling [GO:0001974]; cell-cell junction [GO:0005911]; cell-matrix adhesion involved in ameboidal cell migration [GO:0003366]; chorio-allantoic fusion [GO:0060710]; endodermal cell differentiation [GO:0035987]; external side of plasma membrane [GO:0009897]; extracellular vesicular exosome [GO:0070062]; face development [GO:0060324]; focal adhesion [GO:0005925]; heart development […
Liver	ENSTGUG00000004340	384.42	565.41	203.42	1.17	0.38	3.06	0.00218067	0.0908273	ATP6AP1	ATPase, H+ transporting, lysosomal accessory protein 1	Uncharacterised protein	H0Z1M8_TAEGU	413	ATP hydrolysis coupled proton transport [GO:0015991]; establishment of organelle localization [GO:0051656]; extracellular vesicular exosome [GO:0070062]; pH reduction [GO:0045851]; positive regulation of bone resorption [GO:0045780]; positive regulation of ERK1 and ERK2 cascade [GO:0070374]; positive regulation of exocytosis [GO:0045921]; positive regulation of osteoblast differentiation [GO:0045…
Liver	ENSTGUG00000009797	8.32	13.52	3.12	1.38	0.45	3.06	0.00218547	0.0908273	NRP2	neuropilin 2	Uncharacterised protein	H0ZHX9_TAEGU	880	angiogenesis [GO:0001525]; axon [GO:0030424]; axon extension involved in axon guidance [GO:0048846]; facial nerve structural organization [GO:0021612]; facioacoustic ganglion development [GO:1903375]; ganglion morphogenesis [GO:0061552]; gonadotrophin-releasing hormone neuronal migration to the hypothalamus [GO:0021828]; heart development [GO:0007507]; membrane [GO:0016020]; metal ion binding [GO…
Liver	ENSTGUG00000004763	11.49	4.72	18.26	-1.34	0.44	-3.07	0.00217378	0.0908273	SLITRK2	SLIT and NTRK-like family, member 2	Uncharacterised protein	H0Z2V5_TAEGU	848	axonogenesis [GO:0007409]
Liver	ENSTGUG00000000330	71.18	107.66	34.69	1.24	0.41	3.06	0.00223621	0.0926018	ZAP70	zeta-chain (TCR) associated protein kinase 70kDa	Tyrosine-protein kinase (EC 2.7.10.2)	H0YPY8_TAEGU	601	ATP binding [GO:0005524]; beta selection [GO:0043366]; cell-cell junction [GO:0005911]; cytosol [GO:0005829]; immune response [GO:0006955]; immunological synapse [GO:0001772]; intracellular signal transduction [GO:0035556]; membrane raft [GO:0045121]; negative thymic T cell selection [GO:0045060]; non-membrane spanning protein tyrosine kinase activity [GO:0004715]; positive regulation of alpha-be…
Liver	ENSTGUG00000012041	92.2	138.47	45.93	1.22	0.4	3.06	0.00224669	0.0927023	CKAP2	cytoskeleton associated protein 2	Uncharacterised protein	H0ZP76_TAEGU	688	centrosome [GO:0005813]; cytoplasmic microtubule [GO:0005881]; mitotic cytokinesis [GO:0000281]; negative regulation of microtubule depolymerization [GO:0007026]; positive regulation of transcription from RNA polymerase II promoter [GO:0045944]
Liver	ENSTGUG00000000793	63.21	96.88	29.53	1.27	0.42	3.05	0.00227818	0.0933325	ANXA1	annexin A1	Annexin	H0YRA6_TAEGU	342	alpha-beta T cell differentiation [GO:0046632]; arachidonic acid secretion [GO:0050482]; calcium-dependent phospholipid binding [GO:0005544]; calcium ion binding [GO:0005509]; cell surface [GO:0009986]; cellular response to glucocorticoid stimulus [GO:0071385]; cornified envelope [GO:0001533]; endosome [GO:0005768]; extracellular space [GO:0005615]; extracellular vesicular exosome [GO:0070062]; f…
Liver	ENSTGUG00000018007	8.64	13.14	4.13	1.27	0.42	3.05	0.00227436	0.0933325
Liver	ENSTGUG00000009506	33.03	18.2	47.87	-1.11	0.36	-3.05	0.00228929	0.093455	GUCY2C	guanylate cyclase 2C	Guanylate cyclase (EC 4.6.1.2)	H0ZGX2_TAEGU	1072	ATP binding [GO:0005524]; guanylate cyclase activity [GO:0004383]; integral component of membrane [GO:0016021]; intracellular signal transduction [GO:0035556]; protein kinase activity [GO:0004672]; regulation of cell proliferation [GO:0042127]; response to toxic substance [GO:0009636]
Liver	ENSTGUG00000005304	133.92	188.44	79.41	1.05	0.35	3.04	0.00232854	0.093555	ASL	argininosuccinate lyase	Uncharacterised protein	H0Z4K4_TAEGU	464	arginine biosynthetic process via ornithine [GO:0042450]; argininosuccinate lyase activity [GO:0004056]
Liver	ENSTGUG00000007269	79.75	108.47	51.04	0.95	0.31	3.05	0.00230053	0.093555	BASP1	brain abundant, membrane attached signal protein 1	Uncharacterised protein	H0ZA77_TAEGU	243	cell junction [GO:0030054]; COP9 signalosome [GO:0008180]; cytoplasm [GO:0005737]; extracellular vesicular exosome [GO:0070062]; glomerular visceral epithelial cell differentiation [GO:0072112]; negative regulation of transcription, DNA-templated [GO:0045892]; nuclear speck [GO:0016607]; plasma membrane [GO:0005886]; substantia nigra development [GO:0021762]; transcription corepressor activity [G…
Liver	ENSTGUG00000002207	3535.63	5183.96	1887.31	1.16	0.38	3.04	0.00233083	0.093555	C6	complement component 6	Uncharacterised protein	H0YVH0_TAEGU	935	extracellular vesicular exosome [GO:0070062]; immune response [GO:0006955]; membrane attack complex [GO:0005579]; positive regulation of activation of membrane attack complex [GO:0001970]; positive regulation of angiogenesis [GO:0045766]
Liver	ENSTGUG00000012924	325.97	219.85	432.09	-0.88	0.29	-3.04	0.0023405	0.093555	NUDT14	nudix (nucleoside diphosphate linked moiety X)-type motif 14	Uncharacterised protein	H0ZRR4_TAEGU	222	ADP-ribose diphosphatase activity [GO:0047631]; extracellular vesicular exosome [GO:0070062]; metal ion binding [GO:0046872]; UDP-sugar diphosphatase activity [GO:0008768]
Liver	ENSTGUG00000017448	64.58	89.87	39.3	1.02	0.34	3.04	0.00233825	0.093555	TIPARP	TCDD-inducible poly(ADP-ribose) polymerase	Uncharacterised protein	H1A4B4_TAEGU	646	androgen metabolic process [GO:0008209]; cellular response to organic cyclic compound [GO:0071407]; enhancer binding [GO:0035326]; estrogen metabolic process [GO:0008210]; face morphogenesis [GO:0060325]; female gonad development [GO:0008585]; hemopoiesis [GO:0030097]; kidney development [GO:0001822]; metal ion binding [GO:0046872]; multicellular organismal metabolic process [GO:0044236]; NAD+ AD…
Liver	ENSTGUG00000005726	201.78	151.32	252.25	-0.69	0.23	-3.05	0.00232392	0.093555	TARSL2	threonyl-tRNA synthetase-like 2	Uncharacterised protein	H0Z5V3_TAEGU	673	ATP binding [GO:0005524]; cytoplasm [GO:0005737]; threonine-tRNA ligase activity [GO:0004829]; threonyl-tRNA aminoacylation [GO:0006435]
Liver	ENSTGUG00000004114	6.94	10.81	3.07	1.34	0.44	3.04	0.00236568	0.0942343	SV2C	synaptic vesicle glycoprotein 2C	Uncharacterised protein	H0Z149_TAEGU	728	integral component of membrane [GO:0016021]; synaptic vesicle [GO:0008021]; transmembrane transporter activity [GO:0022857]
Liver	ENSTGUG00000013543	123.07	175.47	70.67	1.09	0.36	3.03	0.00245135	0.0969757	SAMSN1	SAM domain, SH3 domain and nuclear localization signals 1	Uncharacterised protein	H0ZTJ8_TAEGU	375	cytosol [GO:0005829]; negative regulation of adaptive immune response [GO:0002820]; negative regulation of B cell activation [GO:0050869]; negative regulation of peptidyl-tyrosine phosphorylation [GO:0050732]; nucleus [GO:0005634]; poly(A) RNA binding [GO:0044822]
Liver	ENSTGUG00000013603	39.57	58.8	20.34	1.21	0.4	3.03	0.00244555	0.0969757	TRAT1	T cell receptor associated transmembrane adaptor 1	Uncharacterised protein	H0ZTR0_TAEGU	184	negative regulation of receptor recycling [GO:0001920]; negative regulation of transport [GO:0051051]; positive regulation of calcium-mediated signaling [GO:0050850]; positive regulation of T cell receptor signaling pathway [GO:0050862]; T cell receptor complex [GO:0042101]
Liver	ENSTGUG00000007404	535.4	387.05	683.76	-0.76	0.25	-3.02	0.00250308	0.0974398	ANKH	ANKH inorganic pyrophosphate transport regulator	Uncharacterised protein	H0ZAN4_TAEGU	493	inorganic diphosphate transmembrane transporter activity [GO:0030504]; inorganic phosphate transmembrane transporter activity [GO:0005315]; integral component of plasma membrane [GO:0005887]; phosphate ion transmembrane transporter activity [GO:0015114]; regulation of bone mineralization [GO:0030500]
Liver	ENSTGUG00000010656	49.64	75.19	24.09	1.24	0.41	3.02	0.00251678	0.0974398	CSF2RB	colony stimulating factor 2 receptor, beta, low-affinity (granulocyte-macrophage)	Uncharacterised protein	H0ZK65_TAEGU	381
Liver	ENSTGUG00000007342	197.09	296.44	97.73	1.22	0.4	3.02	0.00251957	0.0974398	INPP5D	inositol polyphosphate-5-phosphatase, 145kDa	Uncharacterised protein	H0ZAK0_TAEGU	1186	determination of adult lifespan [GO:0008340]; immunoglobulin mediated immune response [GO:0016064]; inositol-polyphosphate 5-phosphatase activity [GO:0004445]; intracellular signal transduction [GO:0035556]; negative regulation of B cell proliferation [GO:0030889]; negative regulation of bone resorption [GO:0045779]; negative regulation of immune response [GO:0050777]; negative regulation of inte…
Liver	ENSTGUG00000000346	125.96	207.91	44.01	1.39	0.46	3.02	0.00250692	0.0974398	MYO1F	myosin IF	Uncharacterised protein	H0YQ04_TAEGU	659	ATP binding [GO:0005524]; cortical actin cytoskeleton [GO:0030864]; defense response to Gram-positive bacterium [GO:0050830]; filamentous actin [GO:0031941]; motor activity [GO:0003774]; myosin complex [GO:0016459]; negative regulation of cell adhesion [GO:0007162]; neutrophil degranulation [GO:0043312]; positive regulation of cell migration [GO:0030335]; regulation of actin cytoskeleton organiza…
Liver	ENSTGUG00000006215	15.02	24.01	6.03	1.34	0.44	3.02	0.00249645	0.0974398	PRKCB	protein kinase C, beta	Uncharacterised protein	H0Z757_TAEGU	399	ATP binding [GO:0005524]; B cell activation [GO:0042113]; B cell receptor signaling pathway [GO:0050853]; calcium channel regulator activity [GO:0005246]; calcium ion transport [GO:0006816]; cellular calcium ion homeostasis [GO:0006874]; cellular response to carbohydrate stimulus [GO:0071322]; chromatin binding [GO:0003682]; cytoplasm [GO:0005737]; extracellular vesicular exosome [GO:0070062]; hi…
Liver	ENSTGUG00000005287	25.73	17.11	34.35	-0.89	0.29	-3.02	0.00248801	0.0974398	RFX3	regulatory factor X, 3 (influences HLA class II expression)	Uncharacterised protein	H0Z4H7_TAEGU	749	cilium assembly [GO:0042384]; cilium-dependent cell motility [GO:0060285]; epithelial cilium movement involved in determination of left/right asymmetry [GO:0060287]; negative regulation of transcription, DNA-templated [GO:0045892]; nuclear chromatin [GO:0000790]; positive regulation of transcription from RNA polymerase II promoter [GO:0045944]; positive regulation of type B pancreatic cell develo…
Liver	ENSTGUG00000001890	25.84	41.03	10.64	1.33	0.44	3.02	0.00252233	0.0974398	ARHGEF39	Rho guanine nucleotide exchange factor (GEF) 39	Uncharacterised protein	H0YUH8_TAEGU	324	plasma membrane [GO:0005886]; positive regulation of cell migration [GO:0030335]; Rho guanyl-nucleotide exchange factor activity [GO:0005089]
Liver	ENSTGUG00000015173	22.77	35.72	9.82	1.31	0.43	3.02	0.00255511	0.0983758			Uncharacterised protein	H0ZY39_TAEGU	435	regulation of apoptotic process [GO:0042981]
Liver	ENSTGUG00000006972	99.67	133.91	65.43	0.92	0.3	3.01	0.0025791	0.0989685			Uncharacterised protein	H0Z9C2_TAEGU	324
Liver	ENSTGUG00000003637	8.19	12.67	3.71	1.27	0.42	3.01	0.00261548	0.0997074	ASIC1	acid sensing (proton gated) ion channel 1	Uncharacterised protein	H0YZP6_TAEGU	527	associative learning [GO:0008306]; calcium ion transmembrane transport [GO:0070588]; integral component of plasma membrane [GO:0005887]; ion gated channel activity [GO:0022839]; ligand-gated sodium channel activity [GO:0015280]; memory [GO:0007613]; negative regulation of neurotransmitter secretion [GO:0046929]; regulation of membrane potential [GO:0042391]; response to acidic pH [GO:0010447]; sy…
Liver	ENSTGUG00000012864	2554.14	1554.93	3553.35	-1.02	0.34	-3.01	0.00261567	0.0997074	ELOVL5	ELOVL fatty acid elongase 5	Elongation of very long chain fatty acids protein (EC 2.3.1.199) (Very-long-chain 3-oxoacyl-CoA synthase)	H0ZRK3_TAEGU	295	endoplasmic reticulum [GO:0005783]; fatty acid elongase activity [GO:0009922]; fatty acid elongation, monounsaturated fatty acid [GO:0034625]; fatty acid elongation, polyunsaturated fatty acid [GO:0034626]; integral component of membrane [GO:0016021]; very long-chain fatty acid biosynthetic process [GO:0042761]
Liver	ENSTGUG00000000953	1649.66	1065.58	2233.75	-0.94	0.31	-3.01	0.00262467	0.0997201	NUDT12	nudix (nucleoside diphosphate linked moiety X)-type motif 12	Uncharacterised protein	H0YRR7_TAEGU	464	metal ion binding [GO:0046872]; NAD+ diphosphatase activity [GO:0000210]; NAD catabolic process [GO:0019677]; NADH pyrophosphatase activity [GO:0035529]; NADP catabolic process [GO:0006742]; nucleus [GO:0005634]; peroxisome [GO:0005777]
Liver	ENSTGUG00000007479	278.46	173.74	383.18	-0.98	0.33	-3.01	0.00263653	0.0998413	IP6K2	inositol hexakisphosphate kinase 2	Uncharacterised protein	H0ZAT9_TAEGU	133	inositol-1,4,5-trisphosphate 3-kinase activity [GO:0008440]
Blood	ENSTGUG00000001528	204.76	317.069	69.9903	2.02639	0.287216	7.0553	1.72e-12	1.1e-08	DOCK2	dedicator of cytokinesis 2	Uncharacterised protein	H0YTJ9_TAEGU	1795	guanyl-nucleotide exchange factor activity [GO:0005085]; small GTPase mediated signal transduction [GO:0007264]
Blood	ENSTGUG00000009502	39.2899	64.2952	9.28361	2.48143	0.352646	7.0366	1.97e-12	1.1e-08	PCTP	phosphatidylcholine transfer protein	Uncharacterised protein	H0ZGT3_TAEGU	192	lipid binding [GO:0008289]
Blood	ENSTGUG00000003581	125.301	205.551	29.0018	2.4787	0.364276	6.80445	1.01e-11	3.76e-08	BANK1-2		Uncharacterised protein	H0YZE7_TAEGU	170
Blood	ENSTGUG00000003282	384.479	644.797	72.0972	2.68408	0.397971	6.74441	1.54e-11	4.27e-08	CD79B	CD79b molecule, immunoglobulin-associated beta	Uncharacterised protein	H0YYK3_TAEGU	226	B cell receptor complex [GO:0019815]; external side of plasma membrane [GO:0009897]; extracellular exosome [GO:0070062]; Golgi apparatus [GO:0005794]; nucleoplasm [GO:0005654]; transmembrane signaling receptor activity [GO:0004888]; B cell receptor signaling pathway [GO:0050853]
Blood	ENSTGUG00000000422	140.609	227.257	36.6302	2.34121	0.350892	6.67217	2.52e-11	5.61e-08	SYK	spleen tyrosine kinase	Tyrosine-protein kinase (EC 2.7.10.2)	H0YQ82_TAEGU	633	B cell receptor complex [GO:0019815]; early phagosome [GO:0032009]; nucleus [GO:0005634]; T cell receptor complex [GO:0042101]; ATP binding [GO:0005524]; non-membrane spanning protein tyrosine kinase activity [GO:0004715]; protein serine/threonine kinase activity [GO:0004674]; receptor signaling protein tyrosine kinase activity [GO:0004716]; activation of JUN kinase activity [GO:0007257]; B cell …
Blood	ENSTGUG00000007659	28.0812	46.2916	6.22867	2.47536	0.384746	6.43375	1.24e-10	1.98e-07	PXYLP1	2-phosphoxylose phosphatase 1	Uncharacterised protein	H0ZBC5_TAEGU	479	Golgi apparatus [GO:0005794]; acid phosphatase activity [GO:0003993]; chondroitin sulfate proteoglycan biosynthetic process [GO:0050650]; positive regulation of heparan sulfate proteoglycan biosynthetic process [GO:0010909]
Blood	ENSTGUG00000004184	36.194	61.4267	5.9148	2.75309	0.426684	6.4523	1.1e-10	1.98e-07	CDH23	cadherin-related 23	Uncharacterised protein	H0Z1B9_TAEGU	3226	centrosome [GO:0005813]; kinocilium [GO:0060091]; photoreceptor inner segment [GO:0001917]; plasma membrane [GO:0005886]; stereocilium [GO:0032420]; stereocilium bundle tip [GO:0032426]; synapse [GO:0045202]; calcium ion binding [GO:0005509]; auditory receptor cell stereocilium organization [GO:0060088]; homophilic cell adhesion via plasma membrane adhesion molecules [GO:0007156]; locomotory beha…
Blood	ENSTGUG00000003230	12.9984	22.4521	1.65394	2.82622	0.467318	6.04773	1.47e-09	2.04e-06	SCN4A	sodium channel, voltage gated, type IV alpha subunit	Sodium channel protein	H0YYJ7_TAEGU	1944	voltage-gated sodium channel complex [GO:0001518]; voltage-gated sodium channel activity [GO:0005248]
Blood	ENSTGUG00000008108	324.276	516.635	93.4451	2.16362	0.366747	5.8995	3.65e-09	4.51e-06	SWAP70	SWAP switching B-cell complex 70kDa subunit	Uncharacterised protein	H0ZCQ9_TAEGU	585	nucleus [GO:0005634]; ATP binding [GO:0005524]; DNA binding [GO:0003677]; isotype switching [GO:0045190]
Blood	ENSTGUG00000002355	93.0434	144.208	31.6463	1.96525	0.338539	5.8051	6.43e-09	7.16e-06	PARP8	poly (ADP-ribose) polymerase family, member 8	Uncharacterised protein	H0YVW6_TAEGU	852	intracellular [GO:0005622]; NAD+ ADP-ribosyltransferase activity [GO:0003950]
Blood	ENSTGUG00000011987	68.5776	103.435	26.7485	1.77963	0.315637	5.63823	1.72e-08	1.47e-05	LAPTM4B	lysosomal protein transmembrane 4 beta	Uncharacterised protein	H0ZP22_TAEGU	130	integral component of membrane [GO:0016021]
Blood	ENSTGUG00000000350	23.6847	40.2594	3.79494	2.61118	0.462369	5.6474	1.63e-08	1.47e-05	NFKBID	nuclear factor of kappa light polypeptide gene enhancer in B-cells inhibitor, delta	Uncharacterised protein	H0YQ09_TAEGU	322
Blood	ENSTGUG00000003579	107.328	174.492	26.732	2.2835	0.40425	5.64874	1.62e-08	1.47e-05	BANK1-1		Uncharacterised protein	H0YZE3_TAEGU	382
Blood	ENSTGUG00000013513	60.6839	101.867	11.2646	2.50748	0.45058	5.56501	2.62e-08	2.08e-05			Uncharacterised protein	H0ZTG7_TAEGU	334
Blood	ENSTGUG00000011304	25.0964	40.2171	6.95148	2.17006	0.392301	5.53161	3.17e-08	2.35e-05	MME	membrane metallo-endopeptidase	Uncharacterised protein	H0ZM36_TAEGU	750	axon [GO:0030424]; brush border [GO:0005903]; dendrite [GO:0030425]; extracellular exosome [GO:0070062]; focal adhesion [GO:0005925]; neuron projection terminus [GO:0044306]; plasma membrane [GO:0005886]; synaptic vesicle [GO:0008021]; exopeptidase activity [GO:0008238]; metalloendopeptidase activity [GO:0004222]; zinc ion binding [GO:0008270]; beta-amyloid metabolic process [GO:0050435]; cellula…
Blood	ENSTGUG00000008313	19.2295	31.6633	4.30883	2.35055	0.428573	5.48459	4.14e-08	2.42e-05	FAS	Fas cell surface death receptor	Uncharacterised protein	H0ZDA0_TAEGU	306	membrane [GO:0016020]; transmembrane signaling receptor activity [GO:0004888]; apoptotic process [GO:0006915]; immune response [GO:0006955]
Blood	ENSTGUG00000018506	318.289	506.569	92.3527	2.11555	0.385557	5.48699	4.09e-08	2.42e-05	GPR18	G protein-coupled receptor 18	Uncharacterised protein	H1A584_TAEGU	318	integral component of membrane [GO:0016021]; G-protein coupled receptor activity [GO:0004930]
Blood	ENSTGUG00000011883	234.151	361.853	80.9085	1.92374	0.350181	5.49355	3.94e-08	2.42e-05	ARHGAP15	Rho GTPase activating protein 15	Uncharacterised protein	H0ZNT3_TAEGU	476	intracellular [GO:0005622]; GTPase activator activity [GO:0005096]; regulation of cell shape [GO:0008360]; signal transduction [GO:0007165]
Blood	ENSTGUG00000005185	25.3658	41.7205	5.74028	2.33167	0.424307	5.49525	3.9e-08	2.42e-05	SFRP2	secreted frizzled-related protein 2	Uncharacterised protein	H0Z445_TAEGU	291	extracellular space [GO:0005615]; endopeptidase activator activity [GO:0061133]; metalloenzyme activator activity [GO:0010577]; bone morphogenesis [GO:0060349]; cardiac left ventricle morphogenesis [GO:0003214]; cellular response to extracellular stimulus [GO:0031668]; cellular response to X-ray [GO:0071481]; chondrocyte development [GO:0002063]; collagen fibril organization [GO:0030199]; converg…
Blood	ENSTGUG00000007865	26.86	40.8263	10.1005	1.82451	0.333171	5.47621	4.35e-08	2.42e-05	SLC6A15	solute carrier family 6 (neutral amino acid transporter), member 15	Transporter	H0ZC12_TAEGU	729	integral component of plasma membrane [GO:0005887]; neurotransmitter:sodium symporter activity [GO:0005328]; proline:sodium symporter activity [GO:0005298]; leucine transport [GO:0015820]
Blood	ENSTGUG00000001818	19.381	32.6484	3.46001	2.48489	0.463323	5.3632	8.18e-08	4.33e-05	CD72	CD72 molecule	Uncharacterised protein	H0YUA4_TAEGU	336	integral component of plasma membrane [GO:0005887]
Blood	ENSTGUG00000008717	46.1562	71.6635	15.5475	1.93985	0.365612	5.30575	1.12e-07	5.68e-05	RHOH	ras homolog family member H	Uncharacterised protein	H0ZEG4_TAEGU	191	cytoplasm [GO:0005737]; immunological synapse [GO:0001772]; GTP binding [GO:0005525]; kinase inhibitor activity [GO:0019210]; mast cell activation [GO:0045576]; negative regulation of I-kappaB kinase/NF-kappaB signaling [GO:0043124]; small GTPase mediated signal transduction [GO:0007264]; T cell differentiation [GO:0030217]
Blood	ENSTGUG00000002946	84.8955	129.617	31.2304	1.83592	0.346577	5.29729	1.18e-07	5.69e-05	DUSP3	dual specificity phosphatase 3	Uncharacterised protein	H0YXK5_TAEGU	148	cytosol [GO:0005829]; extracellular exosome [GO:0070062]; immunological synapse [GO:0001772]; nucleoplasm [GO:0005654]; MAP kinase phosphatase activity [GO:0033549]; protein tyrosine phosphatase activity [GO:0004725]; protein tyrosine/serine/threonine phosphatase activity [GO:0008138]; negative regulation of ERK1 and ERK2 cascade [GO:0070373]; negative regulation of JNK cascade [GO:0046329]; nega…
Blood	ENSTGUG00000010570	123.474	187.189	47.0165	1.78988	0.339453	5.27283	1.34e-07	6.23e-05	SLC9A7	solute carrier family 9, subfamily A (NHE7, cation proton antiporter 7), member 7	Sodium/hydrogen exchanger	H0ZK15_TAEGU	531	integral component of membrane [GO:0016021]; sodium:proton antiporter activity [GO:0015385]; regulation of pH [GO:0006885]
Blood	ENSTGUG00000008023	122.144	193.579	36.4217	2.05952	0.392998	5.24053	1.6e-07	7.13e-05	CARD11	caspase recruitment domain family, member 11	Uncharacterised protein	H0ZCH5_TAEGU	1164	cytoplasm [GO:0005737]; extracellular exosome [GO:0070062]; immunological synapse [GO:0001772]; membrane raft [GO:0045121]; T cell receptor complex [GO:0042101]; positive regulation of B cell proliferation [GO:0030890]; positive regulation of I-kappaB kinase/NF-kappaB signaling [GO:0043123]; positive regulation of interleukin-2 biosynthetic process [GO:0045086]; positive regulation of NF-kappaB t…
Blood	ENSTGUG00000009071	17.6734	29.3101	3.70921	2.35206	0.451228	5.21258	1.86e-07	7.97e-05	DNTT	DNA nucleotidylexotransferase	Uncharacterised protein	H0ZFJ8_TAEGU	505	cytoplasm [GO:0005737]; nucleoplasm [GO:0005654]; DNA binding [GO:0003677]; DNA nucleotidylexotransferase activity [GO:0003912]; DNA-directed DNA polymerase activity [GO:0003887]; metal ion binding [GO:0046872]
Blood	ENSTGUG00000008169	770.772	1218.35	233.683	2.02754	0.397362	5.10249	3.35e-07	0.000138154			Uncharacterised protein	H0ZCY3_TAEGU	966
Blood	ENSTGUG00000007183	257.189	389.212	98.7606	1.76303	0.348767	5.05505	4.3e-07	0.000171008	SPTBN1	spectrin, beta, non-erythrocytic 1	Uncharacterised protein	H0ZA36_TAEGU	2360	axolemma [GO:0030673]; cuticular plate [GO:0032437]; extracellular exosome [GO:0070062]; M band [GO:0031430]; nucleolus [GO:0005730]; spectrin [GO:0008091]; phospholipid binding [GO:0005543]; poly(A) RNA binding [GO:0044822]; structural constituent of cytoskeleton [GO:0005200]; common-partner SMAD protein phosphorylation [GO:0007182]; Golgi to plasma membrane protein transport [GO:0043001]; membr…
Blood	ENSTGUG00000004838	290.516	461.246	85.6391	2.04242	0.408053	5.00528	5.58e-07	0.000185795	CIITA	class II, major histocompatibility complex, transactivator	Uncharacterised protein	H0Z338_TAEGU	713	ATP binding [GO:0005524]; negative regulation of transcription, DNA-templated [GO:0045892]; response to interferon-gamma [GO:0034341]
Blood	ENSTGUG00000006788	189.339	300.127	56.3933	2.03364	0.405782	5.01166	5.4e-07	0.000185795	CYBB	cytochrome b-245, beta polypeptide	Uncharacterised protein	H0Z8X7_TAEGU	570	integral component of membrane [GO:0016021]; oxidoreductase activity [GO:0016491]
Blood	ENSTGUG00000008543	85.7628	131.154	31.2936	1.82189	0.363681	5.00959	5.45e-07	0.000185795	PRKD3	protein kinase D3	Serine/threonine-protein kinase (EC 2.7.11.13)	H0ZE13_TAEGU	890	cytoplasm [GO:0005737]; nucleoplasm [GO:0005654]; ATP binding [GO:0005524]; metal ion binding [GO:0046872]; protein kinase C activity [GO:0004697]; intracellular signal transduction [GO:0035556]
Blood	ENSTGUG00000008330	176.364	277.076	55.5107	1.98011	0.395122	5.0114	5.4e-07	0.000185795	TMCC3	transmembrane and coiled-coil domain family 3	Uncharacterised protein	H0ZDC7_TAEGU	471
Blood	ENSTGUG00000007454	19.1932	33.113	2.48954	2.54536	0.506412	5.02627	5e-07	0.000185795	TNFRSF13B	tumor necrosis factor receptor superfamily, member 13B	Uncharacterised protein	H0ZAR4_TAEGU	258	external side of plasma membrane [GO:0009897]; integral component of plasma membrane [GO:0005887]; B cell homeostasis [GO:0001782]; hematopoietic progenitor cell differentiation [GO:0002244]; negative regulation of B cell proliferation [GO:0030889]
Blood	ENSTGUG00000005682	41.4146	69.3233	7.92401	2.36702	0.473224	5.0019	5.68e-07	0.000185795	VAV2	vav 2 guanine nucleotide exchange factor	Uncharacterised protein	H0Z5P6_TAEGU	800	cytoplasm [GO:0005737]; plasma membrane [GO:0005886]; Rho guanyl-nucleotide exchange factor activity [GO:0005089]; cell migration [GO:0016477]; lamellipodium assembly [GO:0030032]; positive regulation of phosphatidylinositol 3-kinase activity [GO:0043552]; regulation of blood coagulation [GO:0030193]; regulation of gene expression [GO:0010468]; small GTPase mediated signal transduction [GO:000726…
Blood	ENSTGUG00000006257	212.322	314.285	89.9663	1.63531	0.327982	4.98596	6.17e-07	0.000196024	KDM1B	lysine (K)-specific demethylase 1B	Uncharacterised protein	H0Z781_TAEGU	830	nucleus [GO:0005634]; DNA binding [GO:0003677]; flavin adenine dinucleotide binding [GO:0050660]; histone demethylase activity (H3-dimethyl-K4 specific) [GO:0034648]; histone demethylase activity (H3-monomethyl-K4 specific) [GO:0034649]; oxidoreductase activity [GO:0016491]; zinc ion binding [GO:0008270]; DNA methylation involved in gamete generation [GO:0043046]; regulation of DNA methylation [G…
Blood	ENSTGUG00000009152	147.239	225.578	53.2318	1.82819	0.367667	4.9724	6.61e-07	0.000202381	ARAP2	ArfGAP with RhoGAP domain, ankyrin repeat and PH domain 2	Uncharacterised protein	H0ZFT5_TAEGU	1230	intracellular [GO:0005622]; phosphatidylinositol-3,4,5-trisphosphate binding [GO:0005547]; zinc ion binding [GO:0008270]; signal transduction [GO:0007165]
Blood	ENSTGUG00000000724	80.0011	112.138	41.4365	1.35062	0.271809	4.96902	6.73e-07	0.000202381	TPM4	tropomyosin 4	Uncharacterised protein	H0YR32_TAEGU	284	cortical cytoskeleton [GO:0030863]; extracellular exosome [GO:0070062]; filamentous actin [GO:0031941]; focal adhesion [GO:0005925]; membrane [GO:0016020]; podosome [GO:0002102]; stress fiber [GO:0001725]; osteoblast differentiation [GO:0001649]
Blood	ENSTGUG00000002074	25.9199	39.4914	9.63421	1.79143	0.365679	4.89892	9.64e-07	0.000282204			Uncharacterised protein	H0YV19_TAEGU	266
Blood	ENSTGUG00000006516	18.9939	30.7799	4.85072	2.14285	0.438707	4.88447	1.04e-06	0.000294948	RAB9B	RAB9B, member RAS oncogene family	Uncharacterised protein	H0Z7Z1_TAEGU	201	phagocytic vesicle [GO:0045335]; GDP binding [GO:0019003]; GTP binding [GO:0005525]; protein transport [GO:0015031]; small GTPase mediated signal transduction [GO:0007264]
Blood	ENSTGUG00000017022	13.6996	22.3307	3.34224	2.18181	0.44708	4.88012	1.06e-06	0.000294948			Uncharacterised protein	H1A338_TAEGU	274	membrane [GO:0016020]; transmembrane signaling receptor activity [GO:0004888]; apoptotic process [GO:0006915]; immune response [GO:0006955]
Blood	ENSTGUG00000012551	59.4275	103.052	7.07798	2.53397	0.522468	4.85	1.23e-06	0.000335089	IRG1	immunoresponsive 1 homolog (mouse)	Uncharacterised protein	H0ZQM9_TAEGU	469	2-methylcitrate dehydratase activity [GO:0047547]; propionate catabolic process [GO:0019543]
Blood	ENSTGUG00000004135	10.5434	17.4692	2.23251	2.2381	0.472405	4.73767	2.16e-06	0.000572808	CHST3	carbohydrate (chondroitin 6) sulfotransferase 3	Sulfotransferase (EC 2.8.2.-)	H0Z115_TAEGU	455	Golgi membrane [GO:0000139]; chondroitin 6-sulfotransferase activity [GO:0008459]; proteoglycan sulfotransferase activity [GO:0050698]; carbohydrate metabolic process [GO:0005975]; chondroitin sulfate biosynthetic process [GO:0030206]; T cell homeostasis [GO:0043029]
Blood	ENSTGUG00000006316	6.86828	11.7543	1.005	2.38541	0.50506	4.72302	2.32e-06	0.000601336	LMO4	LIM domain only 4	Uncharacterised protein	H0Z7D8_TAEGU	166	zinc ion binding [GO:0008270]
Blood	ENSTGUG00000008939	970.421	1508.23	325.054	1.87992	0.399569	4.70487	2.54e-06	0.000642462	IGLL1	immunoglobulin lambda-like polypeptide 1	Uncharacterised protein	H0ZF58_TAEGU	232
Blood	ENSTGUG00000003154	83.1469	124.036	34.0797	1.657	0.352818	4.69646	2.65e-06	0.000654593	PLCL2	phospholipase C-like 2	Phosphoinositide phospholipase C (EC 3.1.4.11)	H0YY72_TAEGU	1123	cell cortex [GO:0005938]; phosphatidylinositol phospholipase C activity [GO:0004435]; phospholipid binding [GO:0005543]; signal transducer activity [GO:0004871]; B cell proliferation involved in immune response [GO:0002322]; B-1a B cell differentiation [GO:0002337]; cortical protein anchoring [GO:0032065]; gamma-aminobutyric acid signaling pathway [GO:0007214]; intracellular signal transduction […
Blood	ENSTGUG00000009065	69.2187	104.498	26.884	1.72084	0.367468	4.68297	2.83e-06	0.000683991			Uncharacterised protein	H0ZFH9_TAEGU	383
Blood	ENSTGUG00000005513	124.298	206.164	26.0603	2.22024	0.483492	4.5921	4.39e-06	0.00103896	TGM3	transglutaminase 3	Uncharacterised protein	H0Z541_TAEGU	687	metal ion binding [GO:0046872]; protein-glutamine gamma-glutamyltransferase activity [GO:0003810]; peptide cross-linking [GO:0018149]
Blood	ENSTGUG00000004727	95.9952	142.294	40.4363	1.6127	0.353091	4.56737	4.94e-06	0.00114497	MRAS	muscle RAS oncogene homolog	Uncharacterised protein	H0Z2T5_TAEGU	208	extracellular exosome [GO:0070062]; membrane [GO:0016020]; GTP binding [GO:0005525]; small GTPase mediated signal transduction [GO:0007264]
Blood	ENSTGUG00000009015	124.168	187.871	47.7244	1.71707	0.378922	4.53145	5.86e-06	0.00133036	RASGRP3	RAS guanyl releasing protein 3 (calcium and DAG-regulated)	Uncharacterised protein	H0ZFE8_TAEGU	691	guanyl-nucleotide exchange factor complex [GO:0032045]; perinuclear region of cytoplasm [GO:0048471]; calcium ion binding [GO:0005509]; Ras guanyl-nucleotide exchange factor activity [GO:0005088]; Ras protein signal transduction [GO:0007265]
Blood	ENSTGUG00000000072	111.794	174.544	36.4941	1.88009	0.415939	4.52012	6.18e-06	0.00137551			Tetraspanin	H0YP74_TAEGU	168	integral component of membrane [GO:0016021]
Blood	ENSTGUG00000011037	261.547	392.168	104.801	1.6666	0.369893	4.50562	6.62e-06	0.00144403	TAGAP	T-cell activation RhoGTPase activating protein	Uncharacterised protein	H0ZLA8_TAEGU	693	intracellular [GO:0005622]; signal transduction [GO:0007165]
Blood	ENSTGUG00000002692	26.2682	40.5457	9.1352	1.81997	0.404354	4.50094	6.77e-06	0.00144781	PHTF2	putative homeodomain transcription factor 2	Uncharacterised protein	H0YWW1_TAEGU	748
Blood	ENSTGUG00000014288	115.08	176.564	41.2993	1.78487	0.397365	4.49177	7.06e-06	0.00148304			Uncharacterised protein	H0ZVN1_TAEGU	302	integral component of membrane [GO:0016021]; oxidoreductase activity [GO:0016491]
Blood	ENSTGUG00000013290	7.88846	0.951468	16.2128	-2.43632	0.542949	-4.48721	7.22e-06	0.00148707	GAL13		Uncharacterised protein	H0ZST7_TAEGU	60	extracellular region [GO:0005576]; defense response [GO:0006952]
Blood	ENSTGUG00000008924	27.4855	40.3506	12.0474	1.56146	0.348912	4.47523	7.63e-06	0.00151674	HHEX	hematopoietically expressed homeobox	Uncharacterised protein	H0ZF24_TAEGU	174	nucleus [GO:0005634]; sequence-specific DNA binding [GO:0043565]; regulation of transcription, DNA-templated [GO:0006355]
Blood	ENSTGUG00000008422	159.11	228.214	76.1844	1.44231	0.322065	4.4783	7.52e-06	0.00151674	RRAS2	related RAS viral (r-ras) oncogene homolog 2	Uncharacterised protein	H0ZDL9_TAEGU	170	extracellular exosome [GO:0070062]; focal adhesion [GO:0005925]; intracellular [GO:0005622]; membrane [GO:0016020]; GTP binding [GO:0005525]; osteoblast differentiation [GO:0001649]; positive regulation of cell migration [GO:0030335]; Ras protein signal transduction [GO:0007265]; regulation of neuron death [GO:1901214]
Blood	ENSTGUG00000006925	38.41	62.6072	9.37328	2.09644	0.470218	4.45845	8.26e-06	0.0015839	LIPH	lipase, member H	Uncharacterised protein	H0Z994_TAEGU	436	extracellular space [GO:0005615]; plasma membrane [GO:0005886]; carboxylic ester hydrolase activity [GO:0052689]; heparin binding [GO:0008201]; phospholipase activity [GO:0004620]; lipid catabolic process [GO:0016042]
Blood	ENSTGUG00000014236	7.25644	12.0949	1.45028	2.19618	0.492498	4.45927	8.22e-06	0.0015839			Uncharacterised protein	H0ZVG8_TAEGU	185	membrane [GO:0016020]
Blood	ENSTGUG00000002322	40.5525	63.1738	13.4069	1.86067	0.419635	4.43402	9.25e-06	0.00174446	FAM107B	family with sequence similarity 107, member B	Uncharacterised protein	H0YVR8_TAEGU	145	sensory perception of sound [GO:0007605]
Blood	ENSTGUG00000012230	48.8227	79.5745	11.9207	2.08795	0.471748	4.42598	9.6e-06	0.00178057	BHLHE41	basic helix-loop-helix family, member e41	Uncharacterised protein	H0ZPR4_TAEGU	204	nucleus [GO:0005634]; E-box binding [GO:0070888]; RNA polymerase II core promoter proximal region sequence-specific DNA binding [GO:0000978]; RNA polymerase II core promoter proximal region sequence-specific DNA binding transcription factor activity involved in negative regulation of transcription [GO:0001078]; RNA polymerase II distal enhancer sequence-specific DNA binding transcription factor a…
Blood	ENSTGUG00000004924	9.97675	0.636444	21.1851	-2.45948	0.558237	-4.4058	1.05e-05	0.00190731			Uncharacterised protein	H0Z3B9_TAEGU	53	nucleic acid binding [GO:0003676]
Blood	ENSTGUG00000006515	847.539	1243.33	372.595	1.54602	0.351325	4.40054	1.08e-05	0.00190731	B5G1J6_TAEGU		Putative thymosin beta (Uncharacterised protein)	B5G1J6_TAEGU	45	cytoplasm [GO:0005737]; actin filament organization [GO:0007015]; sequestering of actin monomers [GO:0042989]
Blood	ENSTGUG00000008163	192.822	320.304	39.8433	2.17914	0.495121	4.40123	1.08e-05	0.00190731			Uncharacterised protein	H0ZCV3_TAEGU	884
Blood	ENSTGUG00000002773	21.9281	33.7057	7.79486	1.78494	0.407	4.3856	1.16e-05	0.00198019	IGF2BP3	insulin-like growth factor 2 mRNA binding protein 3	Uncharacterised protein	H0YX46_TAEGU	584	nucleotide binding [GO:0000166]; RNA binding [GO:0003723]
Blood	ENSTGUG00000005360	12.2009	20.2091	2.59105	2.14167	0.488338	4.38564	1.16e-05	0.00198019	OCSTAMP	osteoclast stimulatory transmembrane protein	Uncharacterised protein	H0Z4L3_TAEGU	423	integral component of membrane [GO:0016021]; cellular response to estrogen stimulus [GO:0071391]; cellular response to tumor necrosis factor [GO:0071356]; multinuclear osteoclast differentiation [GO:0072674]; positive regulation of macrophage fusion [GO:0034241]; positive regulation of osteoclast differentiation [GO:0045672]; positive regulation of osteoclast proliferation [GO:0090290]
Blood	ENSTGUG00000001055	24.0717	35.9779	9.7842	1.65098	0.376932	4.38004	1.19e-05	0.0020006	MAP3K8	mitogen-activated protein kinase kinase kinase 8	Uncharacterised protein	H0YS26_TAEGU	468	ATP binding [GO:0005524]; protein kinase activity [GO:0004672]
Blood	ENSTGUG00000007913	322.276	471.702	142.965	1.53085	0.352257	4.34582	1.39e-05	0.00230461	IL16	interleukin 16	Uncharacterised protein	H0ZC54_TAEGU	608
Blood	ENSTGUG00000011601	190.153	276.459	86.5871	1.49555	0.347197	4.3075	1.65e-05	0.00270194	STX7	syntaxin 7	Uncharacterised protein	H0ZMZ3_TAEGU	259	azurophil granule [GO:0042582]; early endosome [GO:0005769]; endocytic vesicle [GO:0030139]; extracellular exosome [GO:0070062]; immunological synapse [GO:0001772]; late endosome [GO:0005770]; lysosomal membrane [GO:0005765]; perinuclear region of cytoplasm [GO:0048471]; recycling endosome [GO:0055037]; tertiary granule [GO:0070820]; chloride channel inhibitor activity [GO:0019869]; intracellular…
Blood	ENSTGUG00000011983	138.615	200.797	63.9981	1.47709	0.344279	4.29038	1.78e-05	0.00285922	NFKBIA	nuclear factor of kappa light polypeptide gene enhancer in B-cells inhibitor, alpha	Uncharacterised protein	H0ZP15_TAEGU	313	cytosol [GO:0005829]; nucleus [GO:0005634]; plasma membrane [GO:0005886]; nuclear localization sequence binding [GO:0008139]; cytoplasmic sequestering of NF-kappaB [GO:0007253]; lipopolysaccharide-mediated signaling pathway [GO:0031663]; negative regulation of lipid storage [GO:0010888]; negative regulation of macrophage derived foam cell differentiation [GO:0010745]; negative regulation of myelo…
Blood	ENSTGUG00000012353	28.7104	46.5674	7.28212	2.03182	0.474129	4.28538	1.82e-05	0.00285922	C13orf31		Uncharacterised protein	H0ZQ31_TAEGU	438
Blood	ENSTGUG00000015043	155.803	95.0845	228.665	-1.18783	0.277026	-4.28781	1.8e-05	0.00285922			Uncharacterised protein	H0ZXQ8_TAEGU	427	cilium [GO:0005929]
Blood	ENSTGUG00000010727	104.248	155.656	42.5583	1.62314	0.381157	4.25846	2.06e-05	0.00318141	P2RY8	purinergic receptor P2Y, G-protein coupled, 8	Uncharacterised protein	H0ZKD3_TAEGU	358	integral component of membrane [GO:0016021]; G-protein coupled purinergic nucleotide receptor activity [GO:0045028]; thrombin receptor activity [GO:0015057]; blood coagulation [GO:0007596]
Blood	ENSTGUG00000009665	17.844	27.5633	6.1808	1.78811	0.420559	4.25174	2.12e-05	0.00323352	NFAM1	NFAT activating protein with ITAM motif 1	Uncharacterised protein	H0ZH96_TAEGU	151	cell surface [GO:0009986]; integral component of membrane [GO:0016021]; membrane raft [GO:0045121]; B cell differentiation [GO:0030183]; B cell receptor signaling pathway [GO:0050853]; intracellular signal transduction [GO:0035556]; positive regulation of B cell receptor signaling pathway [GO:0050861]; positive regulation of sequence-specific DNA binding transcription factor activity [GO:0051091]…
Blood	ENSTGUG00000009062	74.6602	107.048	35.795	1.42342	0.336059	4.23562	2.28e-05	0.00342741	BLNK	B-cell linker	Uncharacterised protein	H0ZFH2_TAEGU	119	cytoplasm [GO:0005737]; intracellular signal transduction [GO:0035556]; positive regulation of signal transduction [GO:0009967]
Blood	ENSTGUG00000009262	30.677	50.0373	7.44458	2.04507	0.483492	4.22979	2.34e-05	0.00347067	CCDC50	coiled-coil domain containing 50	Uncharacterised protein	H0ZG45_TAEGU	280	cytoplasm [GO:0005737]
Blood	ENSTGUG00000004745	14.7626	23.439	4.35089	1.91767	0.455655	4.2086	2.57e-05	0.0037136	MMP28	matrix metallopeptidase 28	Uncharacterised protein	H0Z2U5_TAEGU	477	cytoplasm [GO:0005737]; proteinaceous extracellular matrix [GO:0005578]; calcium ion binding [GO:0005509]; metalloendopeptidase activity [GO:0004222]; zinc ion binding [GO:0008270]; negative regulation of macrophage chemotaxis [GO:0010760]
Blood	ENSTGUG00000007550	39.7533	58.3581	17.4276	1.53905	0.365688	4.20863	2.57e-05	0.0037136	SH3KBP1	SH3-domain kinase binding protein 1	Uncharacterised protein	H0ZB50_TAEGU	661	cell-cell junction [GO:0005911]; cell migration [GO:0016477]; cytoskeleton organization [GO:0007010]; regulation of cell shape [GO:0008360]
Blood	ENSTGUG00000011135	18.9824	31.2937	4.20889	2.08583	0.49655	4.20065	2.66e-05	0.00375407	TXNRD1	thioredoxin reductase 1	Uncharacterised protein	H0ZLL6_TAEGU	536	cytosol [GO:0005829]; extracellular exosome [GO:0070062]; mitochondrion [GO:0005739]; nucleolus [GO:0005730]; nucleoplasm [GO:0005654]; flavin adenine dinucleotide binding [GO:0050660]; thioredoxin-disulfide reductase activity [GO:0004791]; cell proliferation [GO:0008283]; cell redox homeostasis [GO:0045454]; mesoderm formation [GO:0001707]
Blood	ENSTGUG00000008960	53.1714	82.319	18.1942	1.78793	0.425662	4.20034	2.67e-05	0.00375407			Uncharacterised protein	H0ZF62_TAEGU	96
Blood	ENSTGUG00000010566	139.292	195.85	71.4221	1.32983	0.317978	4.18215	2.89e-05	0.00396714	ADD3	adducin 3 (gamma)	Uncharacterised protein	H0ZK04_TAEGU	706	cell cortex [GO:0005938]; cell-cell junction [GO:0005911]; condensed nuclear chromosome [GO:0000794]; cytoskeleton [GO:0005856]; nucleoplasm [GO:0005654]; plasma membrane [GO:0005886]; structural molecule activity [GO:0005198]
Blood	ENSTGUG00000008480	17.5127	27.2545	5.82262	1.80789	0.432013	4.1848	2.85e-05	0.00396714			Uncharacterised protein	H0ZDR4_TAEGU	225
Blood	ENSTGUG00000003823	57.3872	81.3936	28.5796	1.37301	0.330251	4.15748	3.22e-05	0.00436675			Uncharacterised protein	H0Z090_TAEGU	1253
Blood	ENSTGUG00000000650	1102.79	275.135	2095.97	-2.09514	0.506439	-4.13701	3.52e-05	0.00471756	ALDOB	aldolase B, fructose-bisphosphate	Fructose-bisphosphate aldolase (EC 4.1.2.13)	H0YQW0_TAEGU	364	centriolar satellite [GO:0034451]; extracellular exosome [GO:0070062]; fructose binding [GO:0070061]; fructose-1-phosphate aldolase activity [GO:0061609]; fructose-bisphosphate aldolase activity [GO:0004332]; fructose 1,6-bisphosphate metabolic process [GO:0030388]; fructose metabolic process [GO:0006000]; glycolytic process [GO:0006096]; NADH oxidation [GO:0006116]; positive regulation of ATPase…
Blood	ENSTGUG00000013505	131.5	191.076	60.0088	1.47976	0.358134	4.13185	3.6e-05	0.00476732	RCSD1	RCSD domain containing 1	Uncharacterised protein	H0ZTF9_TAEGU	363	cellular hyperosmotic response [GO:0071474]
Blood	ENSTGUG00000005451	94.3127	139.462	40.134	1.56148	0.379828	4.11103	3.94e-05	0.00515678	GPR35	G protein-coupled receptor 35	Uncharacterised protein	H0Z4V5_TAEGU	310	integral component of membrane [GO:0016021]; G-protein coupled receptor activity [GO:0004930]
Blood	ENSTGUG00000010981	17.2775	26.1228	6.6631	1.66372	0.405134	4.10658	4.02e-05	0.00519594	BTBD11	BTB (POZ) domain containing 11	Uncharacterised protein	H0ZL61_TAEGU	729	SMAD protein signal transduction [GO:0060395]
Blood	ENSTGUG00000010270	27.4181	42.373	9.47238	1.76065	0.432207	4.07363	4.63e-05	0.00585302	CD82	CD82 molecule	Tetraspanin	H0ZJ29_TAEGU	265	extracellular exosome [GO:0070062]; integral component of membrane [GO:0016021]
Blood	ENSTGUG00000003590	31.7815	49.3172	10.7387	1.78402	0.437733	4.0756	4.59e-05	0.00585302	TGFBR2	transforming growth factor, beta receptor II (70/80kDa)	Serine/threonine-protein kinase receptor (EC 2.7.11.30)	H0YZF5_TAEGU	557	caveola [GO:0005901]; cell [GO:0005623]; external side of plasma membrane [GO:0009897]; integral component of membrane [GO:0016021]; membrane [GO:0016020]; receptor complex [GO:0043235]; ATP binding [GO:0005524]; glycosaminoglycan binding [GO:0005539]; metal ion binding [GO:0046872]; receptor signaling protein serine/threonine kinase activity [GO:0004702]; transforming growth factor beta binding …
Blood	ENSTGUG00000003139	32.6416	48.5873	13.5069	1.59146	0.391675	4.06321	4.84e-05	0.00605206	RFTN1	raftlin, lipid raft linker 1	Uncharacterised protein	H0YY56_TAEGU	602
Blood	ENSTGUG00000013892	3.86774	6.91352	0.212815	2.25424	0.55516	4.06052	4.9e-05	0.0060541			Uncharacterised protein	H0ZUJ7_TAEGU	233	guanyl-nucleotide exchange factor activity [GO:0005085]; small GTPase mediated signal transduction [GO:0007264]
Blood	ENSTGUG00000001113	132.129	189.526	63.2522	1.41031	0.350298	4.02604	5.67e-05	0.00693652	PTCHD3	patched domain containing 3	Uncharacterised protein	H0YS84_TAEGU	819	integral component of membrane [GO:0016021]; hedgehog receptor activity [GO:0008158]
Blood	ENSTGUG00000003348	24.7933	40.1117	6.41115	1.95582	0.486895	4.01692	5.9e-05	0.00713215			Uncharacterised protein	H0YYR9_TAEGU	187	lyase activity [GO:0016829]; pyridoxal phosphate binding [GO:0030170]; cellular amino acid metabolic process [GO:0006520]
Blood	ENSTGUG00000009598	15.0277	1.43521	31.3387	-2.24302	0.559346	-4.01007	6.07e-05	0.00726307	C8A	complement component 8, alpha polypeptide	Uncharacterised protein	H0ZH41_TAEGU	559	blood microparticle [GO:0072562]; extracellular exosome [GO:0070062]; membrane attack complex [GO:0005579]; complement activation [GO:0006956]
Blood	ENSTGUG00000005533	60.5365	84.0175	32.3594	1.26362	0.316191	3.99637	6.43e-05	0.00753438	ELMO1	engulfment and cell motility 1	Uncharacterised protein	H0Z5B2_TAEGU	741	cytoplasm [GO:0005737]; cytoskeleton [GO:0005856]; plasma membrane [GO:0005886]; actin cytoskeleton organization [GO:0030036]; phagocytosis, engulfment [GO:0006911]; Rac protein signal transduction [GO:0016601]
Blood	ENSTGUG00000004218	55.9568	29.7249	87.435	-1.38102	0.345502	-3.99714	6.41e-05	0.00753438	POT1	protection of telomeres 1	Uncharacterised protein	H0Z1C9_TAEGU	778	nuclear chromosome, telomeric region [GO:0000784]; single-stranded telomeric DNA binding [GO:0043047]; telomere maintenance [GO:0000723]
Blood	ENSTGUG00000005619	14.6454	22.6345	5.05835	1.75265	0.439263	3.98997	6.61e-05	0.00765986			Uncharacterised protein	H0Z5C8_TAEGU	306
Blood	ENSTGUG00000000794	5.02461	8.57091	0.76904	2.11244	0.530238	3.98396	6.78e-05	0.00777557			Uncharacterised protein	H0YRA5_TAEGU	607	integral component of membrane [GO:0016021]; amino acid transmembrane transporter activity [GO:0015171]
Blood	ENSTGUG00000007519	54.3301	83.3603	19.4939	1.71384	0.43103	3.97615	7e-05	0.00795302	NAV3	neuron navigator 3	Uncharacterised protein	H0ZB28_TAEGU	2387	nuclear envelope [GO:0005635]
Blood	ENSTGUG00000006507	201.554	278.238	109.534	1.23286	0.311184	3.96182	7.44e-05	0.00836058	CYBASC3	cytochrome b561 family, member A3	Uncharacterised protein	H0Z7Y3_TAEGU	263	integral component of membrane [GO:0016021]; late endosome membrane [GO:0031902]; lysosomal membrane [GO:0005765]; metal ion binding [GO:0046872]; oxidoreductase activity [GO:0016491]
Blood	ENSTGUG00000007127	33.1748	6.24869	65.4861	-2.12768	0.540092	-3.93947	8.17e-05	0.00905697	GJB1	gap junction protein, beta 1, 32kDa	Gap junction protein	B5KFG1_TAEGU	279	connexon complex [GO:0005922]; cytoplasm [GO:0005737]; integral component of membrane [GO:0016021]; cell communication [GO:0007154]
Blood	ENSTGUG00000009481	80.3151	118.121	34.9484	1.51584	0.385168	3.93552	8.3e-05	0.00905697	LDLRAD4	low density lipoprotein receptor class A domain containing 4	Uncharacterised protein	H0ZGR2_TAEGU	298	negative regulation of cell migration [GO:0030336]; negative regulation of epithelial to mesenchymal transition [GO:0010719]; negative regulation of pathway-restricted SMAD protein phosphorylation [GO:0060394]; negative regulation of SMAD protein complex assembly [GO:0010991]; negative regulation of transforming growth factor beta receptor signaling pathway [GO:0030512]
Blood	ENSTGUG00000001615	16.835	25.5335	6.39684	1.65929	0.421431	3.93728	8.24e-05	0.00905697	SETBP1	SET binding protein 1	Uncharacterised protein	H0YTQ1_TAEGU	1485	DNA binding [GO:0003677]
Blood	ENSTGUG00000008349	14.8993	23.2132	4.9227	1.77983	0.452634	3.93215	8.42e-05	0.00909412			Uncharacterised protein	H0ZDD4_TAEGU	300	integral component of membrane [GO:0016021]
Blood	ENSTGUG00000012430	299.953	497.796	62.542	2.03367	0.517489	3.92987	8.5e-05	0.00909412	AKR1B10-1		Uncharacterised protein	H0ZQC1_TAEGU	326	oxidoreductase activity [GO:0016491]
Blood	ENSTGUG00000016496	7.4118	11.8799	2.05003	1.89181	0.482795	3.91845	8.91e-05	0.00944512	STAMBPL1	STAM binding protein-like 1	Uncharacterised protein	H1A1M9_TAEGU	108	membrane [GO:0016020]
Blood	ENSTGUG00000008164	92.535	127.291	50.8284	1.2187	0.311746	3.90928	9.26e-05	0.00971842	CEP170	centrosomal protein 170kDa	Uncharacterised protein	H0ZCX5_TAEGU	1585	centriole [GO:0005814]; nuclear membrane [GO:0031965]
Blood	ENSTGUG00000009873	62.5366	91.2907	28.0316	1.48087	0.380419	3.89274	9.91e-05	0.0103082	ZNF518B	zinc finger protein 518B	Uncharacterised protein	H0ZHW6_TAEGU	1047	nucleus [GO:0005634]; metal ion binding [GO:0046872]; sequence-specific DNA binding transcription factor activity [GO:0003700]; transcription, DNA-templated [GO:0006351]
Blood	ENSTGUG00000011128	13.4822	3.5722	25.3742	-1.98874	0.511477	-3.88823	0.000100976	0.0104043	CYP7A1	cytochrome P450, family 7, subfamily A, polypeptide 1	Uncharacterised protein	H0ZLJ9_TAEGU	513	endoplasmic reticulum membrane [GO:0005789]; cholesterol 7-alpha-monooxygenase activity [GO:0008123]; heme binding [GO:0020037]; iron ion binding [GO:0005506]; bile acid biosynthetic process [GO:0006699]; cellular response to glucose stimulus [GO:0071333]; cholesterol catabolic process [GO:0006707]; cholesterol homeostasis [GO:0042632]
Blood	ENSTGUG00000002952	139.472	183.514	86.6214	1.02144	0.263298	3.8794	0.000104715	0.0106745	HPRT1	hypoxanthine phosphoribosyltransferase 1	Uncharacterised protein	H0YXL9_TAEGU	209	cytoplasm [GO:0005737]; extracellular exosome [GO:0070062]; guanine phosphoribosyltransferase activity [GO:0052657]; hypoxanthine phosphoribosyltransferase activity [GO:0004422]; magnesium ion binding [GO:0000287]; adenine salvage [GO:0006168]; central nervous system neuron development [GO:0021954]; cerebral cortex neuron differentiation [GO:0021895]; cytolysis [GO:0019835]; dendrite morphogenesi…
Blood	ENSTGUG00000003228	68.0892	106.669	21.7929	1.78948	0.461499	3.87754	0.000105517	0.0106745	IL13RA1	interleukin 13 receptor, alpha 1	Uncharacterised protein	H0YYE8_TAEGU	276	membrane [GO:0016020]; cytokine receptor activity [GO:0004896]
Blood	ENSTGUG00000013276	292.482	422.524	136.432	1.42966	0.368966	3.87477	0.000106724	0.0106993	PTPN6	protein tyrosine phosphatase, non-receptor type 6	Uncharacterised protein	H0ZSS4_TAEGU	600	alpha-beta T cell receptor complex [GO:0042105]; cell-cell junction [GO:0005911]; cytoplasm [GO:0005737]; extracellular exosome [GO:0070062]; nucleolus [GO:0005730]; transmembrane receptor protein tyrosine phosphatase activity [GO:0005001]; abortive mitotic cell cycle [GO:0033277]; B cell receptor signaling pathway [GO:0050853]; cell proliferation [GO:0008283]; intracellular signal transduction […
Blood	ENSTGUG00000015020	54.9473	78.7479	26.3867	1.39294	0.359923	3.8701	0.000108793	0.0108093			Uncharacterised protein	H0ZXL7_TAEGU	107
Blood	ENSTGUG00000000040	14.6385	22.2552	5.49838	1.66133	0.429796	3.8654	0.000110907	0.0108807	JAKMIP2	janus kinase and microtubule interacting protein 2	Uncharacterised protein	H0YP47_TAEGU	820	Golgi apparatus [GO:0005794]
Blood	ENSTGUG00000009388	126.963	185.057	57.2509	1.46885	0.380121	3.86417	0.000111467	0.0108807	LSP1	lymphocyte-specific protein 1	Uncharacterised protein	H0ZGG2_TAEGU	326	extracellular exosome [GO:0070062]; membrane [GO:0016020]; signal transducer activity [GO:0004871]; chemotaxis [GO:0006935]; defense response [GO:0006952]
Blood	ENSTGUG00000001002	91.5234	129.089	46.445	1.32408	0.343301	3.85691	0.000114831	0.0111116	RPS6KA1	ribosomal protein S6 kinase, 90kDa, polypeptide 1	Ribosomal protein S6 kinase (EC 2.7.11.1)	H0YRY6_TAEGU	751	cytoplasm [GO:0005737]; nucleus [GO:0005634]; spindle [GO:0005819]; ATP binding [GO:0005524]; cysteine-type endopeptidase inhibitor activity involved in apoptotic process [GO:0043027]; magnesium ion binding [GO:0000287]; protein serine/threonine kinase activity [GO:0004674]; protein serine/threonine/tyrosine kinase activity [GO:0004712]; intracellular signal transduction [GO:0035556]; positive re…
Blood	ENSTGUG00000008037	208.456	310.182	86.3854	1.56	0.404824	3.85352	0.000116431	0.0111432	DOCK10	dedicator of cytokinesis 10	Uncharacterised protein	H0ZCR1_TAEGU	2151	guanyl-nucleotide exchange factor activity [GO:0005085]; small GTPase mediated signal transduction [GO:0007264]
Blood	ENSTGUG00000012413	24.1809	34.4885	11.8117	1.3809	0.35849	3.85199	0.00011716	0.0111432	ZHX2	zinc fingers and homeoboxes 2	Uncharacterised protein	H0ZQ89_TAEGU	672	cytoplasm [GO:0005737]; nucleoplasm [GO:0005654]; plasma membrane [GO:0005886]; DNA binding [GO:0003677]; metal ion binding [GO:0046872]; sequence-specific DNA binding transcription factor activity [GO:0003700]; transcription corepressor activity [GO:0003714]; mRNA catabolic process [GO:0006402]; negative regulation of neuron differentiation [GO:0045665]; negative regulation of transcription from…
Blood	ENSTGUG00000004535	60.393	91.1987	23.4262	1.62601	0.422777	3.84603	0.000120045	0.0112197	PLEKHO1	pleckstrin homology domain containing, family O member 1	Uncharacterised protein	H0Z276_TAEGU	409
Blood	ENSTGUG00000009043	39.4249	56.0394	19.4875	1.35761	0.353209	3.84365	0.00012122	0.0112197	TLR10	toll-like receptor 10	Uncharacterised protein	H0ZFF1_TAEGU	778	integral component of membrane [GO:0016021]; transmembrane signaling receptor activity [GO:0004888]; detection of diacyl bacterial lipopeptide [GO:0042496]; inflammatory response [GO:0006954]; innate immune response [GO:0045087]; MyD88-dependent toll-like receptor signaling pathway [GO:0002755]; positive regulation of interleukin-6 biosynthetic process [GO:0045410]; regulation of cytokine secreti…
Blood	ENSTGUG00000001811	26.4831	39.5818	10.7647	1.58048	0.410933	3.84608	0.000120025	0.0112197			Uncharacterised protein	H0YU98_TAEGU	368	protein tyrosine phosphatase activity [GO:0004725]
Blood	ENSTGUG00000015474	19.8619	33.3937	3.62369	2.03703	0.530189	3.84208	0.000121997	0.0112197			Uncharacterised protein	H0ZYX2_TAEGU	583	metal ion binding [GO:0046872]; protein-glutamine gamma-glutamyltransferase activity [GO:0003810]; peptide cross-linking [GO:0018149]
Blood	ENSTGUG00000009337	26.8568	41.489	9.29802	1.71838	0.448421	3.83206	0.000127073	0.0115907	CLDN1	claudin 1	Claudin	H0ZGB4_TAEGU	139	apical plasma membrane [GO:0016324]; integral component of plasma membrane [GO:0005887]; lateral plasma membrane [GO:0016328]; tight junction [GO:0005923]; structural molecule activity [GO:0005198]; calcium-independent cell-cell adhesion via plasma membrane cell-adhesion molecules [GO:0016338]; cell-cell junction organization [GO:0045216]; establishment of skin barrier [GO:0061436]
Blood	ENSTGUG00000009300	13.962	22.9899	3.1285	1.96982	0.514429	3.82913	0.000128595	0.0116342	IL1RAP	interleukin 1 receptor accessory protein	Uncharacterised protein	H0ZG88_TAEGU	669	interleukin-1 receptor activity [GO:0004908]
Blood	ENSTGUG00000007269	166.285	238.221	79.9612	1.38757	0.363162	3.8208	0.000133022	0.0117136	BASP1	brain abundant, membrane attached signal protein 1	Uncharacterised protein	H0ZA77_TAEGU	243	cell junction [GO:0030054]; COP9 signalosome [GO:0008180]; cytoplasm [GO:0005737]; extracellular exosome [GO:0070062]; nuclear speck [GO:0016607]; plasma membrane [GO:0005886]; transcription corepressor activity [GO:0003714]; transcription regulatory region DNA binding [GO:0044212]; glomerular visceral epithelial cell differentiation [GO:0072112]; negative regulation of transcription, DNA-templat…
Blood	ENSTGUG00000007075	75.1285	112.825	29.8925	1.596	0.417284	3.82474	0.00013091	0.0117136	CXorf21	chromosome X open reading frame 21	Uncharacterised protein	H0Z9M3_TAEGU	291
Blood	ENSTGUG00000001568	6.89578	11.304	1.60596	1.93506	0.507634	3.81192	0.000137894	0.0117136	FOXI1	forkhead box I1	Uncharacterised protein	H0YTK2_TAEGU	375	nucleus [GO:0005634]; RNA polymerase II core promoter proximal region sequence-specific DNA binding [GO:0000978]; RNA polymerase II core promoter proximal region sequence-specific DNA binding transcription factor activity involved in positive regulation of transcription [GO:0001077]; inner ear morphogenesis [GO:0042472]
Blood	ENSTGUG00000010694	61.7036	84.4687	34.3855	1.19087	0.312048	3.8163	0.000135465	0.0117136	NCF4	neutrophil cytosolic factor 4, 40kDa	Uncharacterised protein	H0ZKB7_TAEGU	350	cytosol [GO:0005829]; endosome membrane [GO:0010008]; NADPH oxidase complex [GO:0043020]; phosphatidylinositol-3-phosphate binding [GO:0032266]; superoxide-generating NADPH oxidase activator activity [GO:0016176]
Blood	ENSTGUG00000006555	18.2415	27.1441	7.55843	1.55932	0.408272	3.81932	0.000133819	0.0117136	TRAF1	TNF receptor-associated factor 1	Uncharacterised protein	H0Z835_TAEGU	472	zinc ion binding [GO:0008270]; positive regulation of NF-kappaB transcription factor activity [GO:0051092]; regulation of extrinsic apoptotic signaling pathway [GO:2001236]; signal transduction [GO:0007165]
Blood	ENSTGUG00000000103	57.9571	83.5008	27.3046	1.41552	0.371254	3.81282	0.000137388	0.0117136	TRIM14	tripartite motif containing 14	Uncharacterised protein	H0YPB4_TAEGU	420	cytoplasm [GO:0005737]; zinc ion binding [GO:0008270]; innate immune response [GO:0045087]; negative regulation of viral transcription [GO:0032897]; positive regulation of NF-kappaB transcription factor activity [GO:0051092]
Blood	ENSTGUG00000008374	170.808	40.9879	326.593	-2.00723	0.526511	-3.81231	0.000137671	0.0117136	TAT	tyrosine aminotransferase	Uncharacterised protein	H0ZDH5_TAEGU	455	mitochondrion [GO:0005739]; L-tyrosine:2-oxoglutarate aminotransferase activity [GO:0004838]; pyridoxal phosphate binding [GO:0030170]; 2-oxoglutarate metabolic process [GO:0006103]; biosynthetic process [GO:0009058]; glutamate metabolic process [GO:0006536]; tyrosine catabolic process [GO:0006572]
Blood	ENSTGUG00000016844	298.81	415.467	158.822	1.25548	0.328805	3.8183	0.000134375	0.0117136	YL		Uncharacterised protein	H1A2M7_TAEGU	248	integral component of membrane [GO:0016021]; MHC class II protein complex [GO:0042613]; antigen processing and presentation of peptide or polysaccharide antigen via MHC class II [GO:0002504]; immune response [GO:0006955]
Blood	ENSTGUG00000010470	76.3767	102.795	44.6748	1.12	0.29429	3.80577	0.000141363	0.0119173	MFSD10	major facilitator superfamily domain containing 10	Uncharacterised protein	H0ZJM7_TAEGU	147
Blood	ENSTGUG00000011737	213.583	317.524	88.8549	1.54879	0.40748	3.80089	0.000144176	0.011973	RASGRP1	RAS guanyl releasing protein 1 (calcium and DAG-regulated)	Uncharacterised protein	H0ZNC3_TAEGU	743	mast cell granule [GO:0042629]; calcium ion binding [GO:0005509]; guanyl-nucleotide exchange factor activity [GO:0005085]; cytokine production [GO:0001816]; inflammatory response to antigenic stimulus [GO:0002437]; mast cell degranulation [GO:0043303]; Ras protein signal transduction [GO:0007265]; regulation of phosphatidylinositol 3-kinase signaling [GO:0014066]; secretory granule localization […
Blood	ENSTGUG00000010260	4.94659	8.44056	0.753841	2.03807	0.535968	3.8026	0.000143186	0.011973	VWA3B	von Willebrand factor A domain containing 3B	Uncharacterised protein	H0ZJ25_TAEGU	670
Blood	ENSTGUG00000002478	76.5579	110.225	36.1578	1.40788	0.370859	3.79627	0.000146888	0.0121079	CNP	2',3'-cyclic nucleotide 3' phosphodiesterase	Uncharacterised protein	H0YW77_TAEGU	421	cytoplasm [GO:0005737]; extracellular exosome [GO:0070062]; extracellular space [GO:0005615]; membrane [GO:0016020]; microtubule [GO:0005874]; myelin sheath [GO:0043209]; nucleoplasm [GO:0005654]; 2',3'-cyclic-nucleotide 3'-phosphodiesterase activity [GO:0004113]; adult locomotory behavior [GO:0008344]; axonogenesis [GO:0007409]; cyclic nucleotide catabolic process [GO:0009214]; oligodendrocyte d…
Blood	ENSTGUG00000000637	49.2458	77.1974	15.704	1.77201	0.467541	3.79006	0.00015061	0.0123178	CYFIP2	cytoplasmic FMR1 interacting protein 2	Uncharacterised protein	H0YQV5_TAEGU	1256	extracellular exosome [GO:0070062]; membrane [GO:0016020]; perinuclear region of cytoplasm [GO:0048471]; synapse [GO:0045202]; activation of cysteine-type endopeptidase activity [GO:0097202]; apoptotic process [GO:0006915]; single organismal cell-cell adhesion [GO:0016337]
Blood	ENSTGUG00000016733	17.5581	26.0449	7.37405	1.54066	0.406684	3.78835	0.000151648	0.0123178	IFFO2	intermediate filament family orphan 2	Uncharacterised protein	H1A2C4_TAEGU	357	intermediate filament [GO:0005882]; structural molecule activity [GO:0005198]
Blood	ENSTGUG00000003746	27.1336	42.7767	8.36184	1.79516	0.474229	3.78542	0.000153448	0.0123737	H6PD	hexose-6-phosphate dehydrogenase (glucose 1-dehydrogenase)	Uncharacterised protein	H0YZW8_TAEGU	772	6-phosphogluconolactonase activity [GO:0017057]; glucose-6-phosphate dehydrogenase activity [GO:0004345]; NADP binding [GO:0050661]; glucose metabolic process [GO:0006006]; pentose-phosphate shunt [GO:0006098]
Blood	ENSTGUG00000000694	116.147	168.874	52.8746	1.44784	0.385829	3.75255	0.000175044	0.0140136	GPR98	adhesion G protein-coupled receptor V1	Uncharacterised protein	H0YR07_TAEGU	6208	cell surface [GO:0009986]; extracellular exosome [GO:0070062]; integral component of membrane [GO:0016021]; periciliary membrane compartment [GO:1990075]; perinuclear region of cytoplasm [GO:0048471]; receptor complex [GO:0043235]; stereocilia ankle link complex [GO:0002142]; calcium ion binding [GO:0005509]; G-protein coupled receptor activity [GO:0004930]; detection of mechanical stimulus invol…
Blood	ENSTGUG00000005554	91.3772	20.1269	176.878	-2.00486	0.537439	-3.7304	0.000191176	0.0151957	KIAA0895L-2		Uncharacterised protein	H0Z571_TAEGU	261	oxidoreductase activity [GO:0016491]
Blood	ENSTGUG00000008300	56.7046	85.8249	21.7603	1.61171	0.432951	3.72261	0.000197171	0.0154515	ANKRD22	ankyrin repeat domain 22	Uncharacterised protein	H0ZD96_TAEGU	191
Blood	ENSTGUG00000011435	231.031	355.927	81.1548	1.68804	0.453435	3.72278	0.000197044	0.0154515	CP	ceruloplasmin (ferroxidase)	Uncharacterised protein	H0ZMH0_TAEGU	1055	blood microparticle [GO:0072562]; extracellular exosome [GO:0070062]; lysosomal membrane [GO:0005765]; copper ion binding [GO:0005507]; ferroxidase activity [GO:0004322]; cellular iron ion homeostasis [GO:0006879]; copper ion transport [GO:0006825]
Blood	ENSTGUG00000013129	99.8756	139.59	52.2179	1.27331	0.343295	3.70908	0.000208014	0.0161873	NT5C1B	5'-nucleotidase, cytosolic IB	Uncharacterised protein	H0ZSC4_TAEGU	362	cytosol [GO:0005829]; 5'-nucleotidase activity [GO:0008253]; magnesium ion binding [GO:0000287]; nucleotide binding [GO:0000166]; nucleoside metabolic process [GO:0009116]; nucleotide metabolic process [GO:0009117]
Blood	ENSTGUG00000013240	10.3369	1.27069	21.2163	-2.07102	0.558993	-3.70492	0.000211457	0.0162806	CYP39A1	cytochrome P450, family 39, subfamily A, polypeptide 1	Uncharacterised protein	H0ZSN8_TAEGU	448	heme binding [GO:0020037]; iron ion binding [GO:0005506]; oxysterol 7-alpha-hydroxylase activity [GO:0008396]; steroid 7-alpha-hydroxylase activity [GO:0008387]; bile acid biosynthetic process [GO:0006699]; cholesterol catabolic process [GO:0006707]
Blood	ENSTGUG00000013670	5.97317	9.54125	1.69148	1.8095	0.488513	3.7041	0.000212139	0.0162806	TGM6-2		Uncharacterised protein	H0ZTY7_TAEGU	226	peptide cross-linking [GO:0018149]
Blood	ENSTGUG00000012746	367.983	498.717	211.102	1.13948	0.307977	3.69991	0.000215678	0.016327	EVL	Enah/Vasp-like	Uncharacterised protein	H0ZR82_TAEGU	416	cytoplasm [GO:0005737]; cytoskeleton [GO:0005856]; focal adhesion [GO:0005925]; lamellipodium [GO:0030027]; membrane [GO:0016020]; actin polymerization or depolymerization [GO:0008154]; negative regulation of epithelial cell migration [GO:0010633]; negative regulation of ruffle assembly [GO:1900028]; positive regulation of actin filament polymerization [GO:0030838]; positive regulation of stress …
Blood	ENSTGUG00000000279	25.2154	37.9775	9.90085	1.59666	0.43137	3.70137	0.000214439	0.016327	FUT10	fucosyltransferase 10 (alpha (1,3) fucosyltransferase)	Uncharacterised protein	H0YPT3_TAEGU	475	Golgi cisterna membrane [GO:0032580]; integral component of membrane [GO:0016021]; alpha-(1->3)-fucosyltransferase activity [GO:0046920]; cerebral cortex radially oriented cell migration [GO:0021799]; neuronal stem cell maintenance [GO:0097150]; protein glycosylation [GO:0006486]
Blood	ENSTGUG00000005824	12.542	19.0826	4.69335	1.63767	0.443004	3.69673	0.000218396	0.016421	CD40	CD40 molecule, TNF receptor superfamily member 5	Uncharacterised protein	H0Z5Z9_TAEGU	280	CD40 receptor complex [GO:0035631]; external side of plasma membrane [GO:0009897]; extracellular exosome [GO:0070062]; intracellular membrane-bounded organelle [GO:0043231]; B cell activation [GO:0042113]; cellular calcium ion homeostasis [GO:0006874]; cellular response to mechanical stimulus [GO:0071260]; defense response to virus [GO:0051607]; immune response-regulating cell surface receptor si…
Blood	ENSTGUG00000004127	158.291	231.765	70.1216	1.46956	0.398069	3.69172	0.00022274	0.0166352	IRF8	interferon regulatory factor 8	Uncharacterised protein	H0Z126_TAEGU	426	nucleoplasm [GO:0005654]; regulatory region DNA binding [GO:0000975]; sequence-specific DNA binding transcription factor activity [GO:0003700]; cellular response to lipopolysaccharide [GO:0071222]; defense response to bacterium [GO:0042742]; defense response to protozoan [GO:0042832]; immune response [GO:0006955]; myeloid cell differentiation [GO:0030099]; negative regulation of growth of symbion…
Blood	ENSTGUG00000008290	123.131	177.856	57.4612	1.41219	0.38275	3.68958	0.000224622	0.016664	PLXNC1	plexin C1	Uncharacterised protein	H0ZD97_TAEGU	1175	integral component of membrane [GO:0016021]; intracellular [GO:0005622]; receptor activity [GO:0004872]; multicellular organismal development [GO:0007275]; signal transduction [GO:0007165]
Blood	ENSTGUG00000014233	13.036	20.9664	3.51954	1.83391	0.498389	3.67967	0.000233535	0.0172104			Uncharacterised protein	H0ZVH6_TAEGU	213	integral component of membrane [GO:0016021]; MHC class II protein complex [GO:0042613]; antigen processing and presentation of peptide or polysaccharide antigen via MHC class II [GO:0002504]; immune response [GO:0006955]
Blood	ENSTGUG00000005830	21.5566	33.3103	7.45214	1.69201	0.460128	3.67726	0.000235751	0.0172594	2001-03-01	membrane-associated ring finger (C3HC4) 1, E3 ubiquitin protein ligase	Uncharacterised protein	H0Z600_TAEGU	287	early endosome membrane [GO:0031901]; endoplasmic reticulum membrane [GO:0005789]; late endosome membrane [GO:0031902]; lysosomal membrane [GO:0005765]; plasma membrane [GO:0005886]; trans-Golgi network membrane [GO:0032588]; ubiquitin-protein transferase activity [GO:0004842]; zinc ion binding [GO:0008270]; antigen processing and presentation of peptide antigen via MHC class II [GO:0002495]; imm…
Blood	ENSTGUG00000012281	46.3462	63.7114	25.5079	1.20255	0.327634	3.67039	0.00024218	0.0176143	KIAA0226L	KIAA0226-like	Uncharacterised protein	H0ZPW2_TAEGU	454
Blood	ENSTGUG00000013949	91.8653	137.207	37.455	1.5482	0.422047	3.66831	0.000244156	0.0176426
Blood	ENSTGUG00000000429	33.1469	51.8312	10.7258	1.7336	0.473354	3.66239	0.000249877	0.0179395	DIRAS2	DIRAS family, GTP-binding RAS-like 2	Uncharacterised protein	H0YQ86_TAEGU	199	plasma membrane [GO:0005886]; GTP binding [GO:0005525]; small GTPase mediated signal transduction [GO:0007264]
Blood	ENSTGUG00000011788	219.771	98.1308	365.738	-1.56504	0.427853	-3.6579	0.00025429	0.0181394	TTC38	tetratricopeptide repeat domain 38	Uncharacterised protein	H0ZNH3_TAEGU	465	extracellular exosome [GO:0070062]
Blood	ENSTGUG00000013106	98.0429	139.202	48.6524	1.33475	0.366086	3.646	0.000266349	0.0187591	FAM49A	family with sequence similarity 49, member A	Uncharacterised protein	H0ZSA2_TAEGU	323	intracellular [GO:0005622]
Blood	ENSTGUG00000004511	131.259	202.814	45.3931	1.68519	0.462108	3.64676	0.00026557	0.0187591	CCR1-2		Uncharacterised protein	H0Z246_TAEGU	350	integral component of membrane [GO:0016021]; C-C chemokine receptor activity [GO:0016493]; chemotaxis [GO:0006935]; immune response [GO:0006955]; inflammatory response [GO:0006954]; positive regulation of monocyte chemotaxis [GO:0090026]
Blood	ENSTGUG00000011940	53.3196	74.9061	27.4157	1.28924	0.35395	3.64245	0.000270056	0.0189005	FAM26E	family with sequence similarity 26, member E	Uncharacterised protein	H0ZNX2_TAEGU	309	extracellular exosome [GO:0070062]
Blood	ENSTGUG00000010422	533.997	773.486	246.61	1.41569	0.390233	3.62781	0.000285836	0.0198594	SPI1	Spi-1 proto-oncogene	Uncharacterised protein	H0ZJH9_TAEGU	263	nuclear chromatin [GO:0000790]; RNA polymerase II core promoter proximal region sequence-specific DNA binding [GO:0000978]; RNA polymerase II core promoter proximal region sequence-specific DNA binding transcription factor activity involved in negative regulation of transcription [GO:0001078]; RNA polymerase II core promoter proximal region sequence-specific DNA binding transcription factor activ…
Blood	ENSTGUG00000012931	91.0711	131.691	42.3269	1.40976	0.388742	3.62647	0.000287327	0.0198594	ZBTB1	zinc finger and BTB domain containing 1	Uncharacterised protein	H0ZRS1_TAEGU	711	nuclear body [GO:0016604]; metal ion binding [GO:0046872]; nucleic acid binding [GO:0003676]; B cell differentiation [GO:0030183]; mRNA transcription from RNA polymerase II promoter [GO:0042789]; negative regulation of transcription from RNA polymerase II promoter [GO:0000122]; positive regulation of natural killer cell differentiation [GO:0032825]; positive regulation of pro-T cell differentiati…
Blood	ENSTGUG00000013213	46.1974	64.8473	23.8176	1.28619	0.35487	3.62441	0.000289623	0.0198946	CD2AP	CD2-associated protein	Uncharacterised protein	H0ZSK8_TAEGU	637	cell-cell junction [GO:0005911]; cytoplasm [GO:0005737]; extracellular exosome [GO:0070062]; filamentous actin [GO:0031941]; nucleolus [GO:0005730]; plasma membrane [GO:0005886]; ruffle [GO:0001726]; negative regulation of transforming growth factor beta1 production [GO:0032911]; positive regulation of protein localization to nucleus [GO:1900182]; regulation of actin cytoskeleton reorganization […
Blood	ENSTGUG00000004883	318.863	469.675	137.888	1.48455	0.41046	3.61679	0.000298279	0.0203635	LITAF	lipopolysaccharide-induced TNF factor	Uncharacterised protein	H0Z381_TAEGU	147	Golgi apparatus [GO:0005794]; lysosomal membrane [GO:0005765]; nucleoplasm [GO:0005654]; plasma membrane [GO:0005886]; signal transducer activity [GO:0004871]; cellular response to lipopolysaccharide [GO:0071222]; negative regulation of NF-kappaB import into nucleus [GO:0042347]; positive regulation of I-kappaB kinase/NF-kappaB signaling [GO:0043123]; regulation of cytokine production [GO:0001817]
Blood	ENSTGUG00000017176	696.426	1026.94	299.812	1.48831	0.412095	3.61158	0.000304336	0.0206013	CRIP1	cysteine-rich protein 1 (intestinal)	Uncharacterised protein	H1A3J5_TAEGU	77	zinc ion binding [GO:0008270]
Blood	ENSTGUG00000005286	478.514	637.305	287.966	1.06223	0.294197	3.61062	0.000305464	0.0206013	PIK3CB	phosphatidylinositol-4,5-bisphosphate 3-kinase, catalytic subunit beta	Uncharacterised protein	H0Z4J4_TAEGU	1071	ATP binding [GO:0005524]; kinase activity [GO:0016301]; phosphotransferase activity, alcohol group as acceptor [GO:0016773]; phosphatidylinositol phosphorylation [GO:0046854]; phosphatidylinositol-mediated signaling [GO:0048015]
Blood	ENSTGUG00000011798	40.331	58.9667	17.9682	1.45239	0.402909	3.60476	0.00031244	0.0209447	HDDC2	HD domain containing 2	Uncharacterised protein	H0ZNI1_TAEGU	198	extracellular exosome [GO:0070062]; mitochondrion [GO:0005739]
Blood	ENSTGUG00000008851	627.966	733.936	500.803	0.541648	0.151212	3.58203	0.00034093	0.0226117	ING1	inhibitor of growth family, member 1	Inhibitor of growth protein	H0ZEU7_TAEGU	279	nucleus [GO:0005634]; zinc ion binding [GO:0008270]; chromatin modification [GO:0016568]; negative regulation of cell proliferation [GO:0008285]; positive regulation of transcription, DNA-templated [GO:0045893]; protein import into nucleus [GO:0006606]; regulation of cell death [GO:0010941]
Blood	ENSTGUG00000017552	185.69	250.004	108.512	1.10771	0.30927	3.5817	0.000341371	0.0226117	TNFAIP8	tumor necrosis factor, alpha-induced protein 8	Uncharacterised protein	H1A4L7_TAEGU	188	cytoplasm [GO:0005737]; cysteine-type endopeptidase inhibitor activity involved in apoptotic process [GO:0043027]; defense response to Gram-positive bacterium [GO:0050830]; interleukin-1 beta production [GO:0032611]
Blood	ENSTGUG00000004280	554.71	896.352	144.741	1.82828	0.511731	3.57273	0.000353277	0.0232619	S100A4	S100 calcium binding protein A4	Uncharacterised protein	H0Z1G5_TAEGU	97	extracellular exosome [GO:0070062]; extracellular space [GO:0005615]; nucleus [GO:0005634]; perinuclear region of cytoplasm [GO:0048471]; calcium ion binding [GO:0005509]; poly(A) RNA binding [GO:0044822]; positive regulation of I-kappaB kinase/NF-kappaB signaling [GO:0043123]
Blood	ENSTGUG00000014049	10.8127	16.334	4.18717	1.59536	0.447248	3.56705	0.000361016	0.0236317			Uncharacterised protein	H0ZV00_TAEGU	199	cell cortex [GO:0005938]; cell-cell junction [GO:0005911]; condensed nuclear chromosome [GO:0000794]; cytoskeleton [GO:0005856]; nucleoplasm [GO:0005654]; plasma membrane [GO:0005886]; structural molecule activity [GO:0005198]
Blood	ENSTGUG00000011558	51.426	72.7332	25.8573	1.31101	0.368443	3.55825	0.00037333	0.0241536	PTPRE	protein tyrosine phosphatase, receptor type, E	Uncharacterised protein	H0ZMW3_TAEGU	644	cytoplasm [GO:0005737]; nucleus [GO:0005634]; plasma membrane [GO:0005886]; protein tyrosine phosphatase activity [GO:0004725]; negative regulation of insulin receptor signaling pathway [GO:0046627]; regulation of mast cell activation [GO:0033003]; transmembrane receptor protein tyrosine phosphatase signaling pathway [GO:0007185]
Blood	ENSTGUG00000015634	62.0568	91.4895	26.7375	1.47923	0.415595	3.55931	0.000371825	0.0241536			Uncharacterised protein	H0ZZB1_TAEGU	155	integral component of membrane [GO:0016021]; MHC class II protein complex [GO:0042613]; antigen processing and presentation of peptide or polysaccharide antigen via MHC class II [GO:0002504]; immune response [GO:0006955]
Blood	ENSTGUG00000011416	30.6165	46.2625	11.8413	1.57653	0.444636	3.54566	0.00039163	0.024927	MYL1	myosin, light chain 1, alkali; skeletal, fast	Uncharacterised protein	H0ZMF4_TAEGU	194	calcium ion binding [GO:0005509]
Blood	ENSTGUG00000010672	31.4497	48.3008	11.2284	1.64298	0.463493	3.54479	0.000392927	0.024927	KCTD17	potassium channel tetramerization domain containing 17	Uncharacterised protein	H0ZK91_TAEGU	203	protein homooligomerization [GO:0051260]
Blood	ENSTGUG00000008791	130.003	41.578	236.113	-1.79471	0.50642	-3.54391	0.000394244	0.024927	SERPIND1	serpin peptidase inhibitor, clade D (heparin cofactor), member 1	Uncharacterised protein	H0ZEP4_TAEGU	471	extracellular exosome [GO:0070062]; extracellular space [GO:0005615]
Blood	ENSTGUG00000005229	149.913	209.374	78.5605	1.25769	0.354461	3.54819	0.000387892	0.024927	VPS13C	vacuolar protein sorting 13 homolog C (S. cerevisiae)	Uncharacterised protein	H0Z4H2_TAEGU	3141
Blood	ENSTGUG00000000388	483.922	687.621	239.483	1.32652	0.374566	3.54149	0.000397879	0.0250147	IFI30	interferon, gamma-inducible protein 30	Uncharacterised protein	H0YQ45_TAEGU	178	cell junction [GO:0030054]; lysosome [GO:0005764]; plasma membrane [GO:0005886]; oxidoreductase activity, acting on a sulfur group of donors [GO:0016667]; antigen processing and presentation of exogenous peptide antigen via MHC class I [GO:0042590]; antigen processing and presentation of exogenous peptide antigen via MHC class II [GO:0019886]; negative regulation of fibroblast proliferation [GO:0…
Blood	ENSTGUG00000007011	4.04556	1.14032	7.53185	-1.86433	0.529527	-3.52074	0.000430338	0.0269034	DAO	D-amino-acid oxidase	Uncharacterised protein	H0Z9H4_TAEGU	348	cytosol [GO:0005829]; mitochondrial outer membrane [GO:0005741]; peroxisomal membrane [GO:0005778]; D-amino-acid oxidase activity [GO:0003884]; FAD binding [GO:0071949]; D-alanine catabolic process [GO:0055130]; D-serine catabolic process [GO:0036088]; dopamine biosynthetic process [GO:0042416]; leucine metabolic process [GO:0006551]; proline catabolic process [GO:0006562]
Blood	ENSTGUG00000007213	37.6674	24.5369	53.424	-1.02851	0.292267	-3.51909	0.000433026	0.0269202	EPS8L2	EPS8-like 2	Uncharacterised protein	H0ZA30_TAEGU	678	cytoplasm [GO:0005737]; extracellular exosome [GO:0070062]; protein complex [GO:0043234]; ruffle membrane [GO:0032587]; Rac guanyl-nucleotide exchange factor activity [GO:0030676]; positive regulation of ruffle assembly [GO:1900029]; Rho protein signal transduction [GO:0007266]
Blood	ENSTGUG00000002826	421.4	581.472	229.314	1.20331	0.342503	3.51329	0.000442594	0.027211	MSN	moesin	Uncharacterised protein	H0YX94_TAEGU	578	apical plasma membrane [GO:0016324]; basolateral plasma membrane [GO:0016323]; blood microparticle [GO:0072562]; cytoplasm [GO:0005737]; cytoskeleton [GO:0005856]; extracellular exosome [GO:0070062]; extrinsic component of membrane [GO:0019898]; filopodium [GO:0030175]; focal adhesion [GO:0005925]; microvillus [GO:0005902]; uropod [GO:0001931]; double-stranded RNA binding [GO:0003725]; establishm…
Blood	ENSTGUG00000000962	6.7677	1.49909	13.09	-1.90129	0.541097	-3.51377	0.000441793	0.027211	TSHB	thyroid stimulating hormone, beta	Uncharacterised protein	H0YRS5_TAEGU	134	extracellular region [GO:0005576]
Blood	ENSTGUG00000008671	14.3858	23.1314	3.89104	1.78101	0.508798	3.50043	0.000464508	0.0284014	PCOLCE2	procollagen C-endopeptidase enhancer 2	Uncharacterised protein	H0ZEC6_TAEGU	388	extracellular exosome [GO:0070062]; heparin binding [GO:0008201]; peptidase activator activity [GO:0016504]
Blood	ENSTGUG00000010286	19.5706	30.0242	7.02626	1.61922	0.464019	3.48957	0.000483804	0.0294195	GNG4	guanine nucleotide binding protein (G protein), gamma 4	Guanine nucleotide-binding protein subunit gamma	H0ZJ41_TAEGU	74	extracellular exosome [GO:0070062]; heterotrimeric G-protein complex [GO:0005834]; signal transducer activity [GO:0004871]; G-protein coupled receptor signaling pathway [GO:0007186]; negative regulation of cell growth [GO:0030308]
Blood	ENSTGUG00000010103	14.6712	22.6245	5.12716	1.64517	0.472506	3.4818	0.000498051	0.0301212	SIPA1L2	signal-induced proliferation-associated 1 like 2	Uncharacterised protein	H0ZIN2_TAEGU	1717	GTPase activator activity [GO:0005096]
Blood	ENSTGUG00000017488	99.1001	138.202	52.1779	1.2454	0.358241	3.47644	0.000508115	0.0305638	MALT1	MALT1 paracaspase	Uncharacterised protein	H1A4F3_TAEGU	701	cytosol [GO:0005829]; nucleolus [GO:0005730]; protein complex [GO:0043234]; cysteine-type endopeptidase activity [GO:0004197]; kinase activator activity [GO:0019209]; signal transducer activity [GO:0004871]; ubiquitin-protein transferase activity [GO:0004842]; activation of NF-kappaB-inducing kinase activity [GO:0007250]; B-1 B cell differentiation [GO:0001923]; innate immune response [GO:0045087…
Blood	ENSTGUG00000000799	462.594	624.358	268.477	1.10951	0.319863	3.46871	0.000522957	0.0311202	ANXA6	annexin A6	Annexin	H0YRC2_TAEGU	659	extracellular exosome [GO:0070062]; focal adhesion [GO:0005925]; late endosome membrane [GO:0031902]; lysosomal membrane [GO:0005765]; perinuclear region of cytoplasm [GO:0048471]; calcium ion binding [GO:0005509]; calcium-dependent phospholipid binding [GO:0005544]; cholesterol binding [GO:0015485]; GTP binding [GO:0005525]; ligand-gated ion channel activity [GO:0015276]; calcium ion transport […
Blood	ENSTGUG00000011651	13.6718	20.4128	5.58267	1.52648	0.43992	3.46991	0.000520633	0.0311202	PAG1	phosphoprotein membrane anchor with glycosphingolipid microdomains 1	Uncharacterised protein	H0ZN36_TAEGU	427
Blood	ENSTGUG00000000622	205.812	311.128	79.4318	1.56497	0.451542	3.46583	0.000528606	0.031289	ADAM19	ADAM metallopeptidase domain 19	Uncharacterised protein	H0YQT2_TAEGU	779	metalloendopeptidase activity [GO:0004222]; zinc ion binding [GO:0008270]; heart development [GO:0007507]; membrane protein ectodomain proteolysis [GO:0006509]
Blood	ENSTGUG00000011430	35.8889	57.8212	9.57008	1.78367	0.515331	3.4612	0.000537775	0.0313317	TM4SF18	transmembrane 4 L six family member 18	Uncharacterised protein	H0ZMF7_TAEGU	197	integral component of membrane [GO:0016021]
Blood	ENSTGUG00000010679	70.0251	94.6394	40.488	1.11915	0.323117	3.4636	0.000532999	0.0313317			Uncharacterised protein	H0ZKA3_TAEGU	372	ATP binding [GO:0005524]; protein kinase activity [GO:0004672]
Blood	ENSTGUG00000018478	26.6866	39.8933	10.8384	1.52199	0.439588	3.46231	0.000535562	0.0313317			Uncharacterised protein	H1A4P7_TAEGU	321	integral component of membrane [GO:0016021]; G-protein coupled purinergic nucleotide receptor activity [GO:0045028]
Blood	ENSTGUG00000006558	150.109	215.754	71.3341	1.36558	0.395414	3.45354	0.000553272	0.0319895	HCK	HCK proto-oncogene, Src family tyrosine kinase	Non-specific protein-tyrosine kinase (EC 2.7.10.2)	H0Z868_TAEGU	493	ATP binding [GO:0005524]; non-membrane spanning protein tyrosine kinase activity [GO:0004715]; defense response to Gram-positive bacterium [GO:0050830]; phagocytosis [GO:0006909]
Blood	ENSTGUG00000010282	18.8972	29.0739	6.68517	1.62682	0.471351	3.4514	0.000557689	0.0319895	TP53I11-1		Uncharacterised protein	H0ZJ42_TAEGU	189
Blood	ENSTGUG00000016675	12.2505	1.68655	24.9273	-1.93518	0.560496	-3.45263	0.00055516	0.0319895			Uncharacterised protein	H1A287_TAEGU	423	acyl-CoA dehydrogenase activity [GO:0003995]; flavin adenine dinucleotide binding [GO:0050660]
Blood	ENSTGUG00000004495	16.9028	25.9323	6.06743	1.61874	0.469409	3.44846	0.000563784	0.0321733	GAN	gigaxonin	Uncharacterised protein	H0Z242_TAEGU	597	Cul3-RING ubiquitin ligase complex [GO:0031463]; cytoplasm [GO:0005737]; cytoskeleton organization [GO:0007010]
Blood	ENSTGUG00000002245	48.0641	72.8286	18.3467	1.57122	0.455921	3.44626	0.000568398	0.0322711	IKZF3	IKAROS family zinc finger 3 (Aiolos)	Uncharacterised protein	H0YVJ4_TAEGU	505	cytoplasm [GO:0005737]; nucleus [GO:0005634]; plasma membrane [GO:0005886]; metal ion binding [GO:0046872]; sequence-specific DNA binding [GO:0043565]; regulation of apoptotic process [GO:0042981]; regulation of B cell differentiation [GO:0045577]; regulation of B cell proliferation [GO:0030888]
Blood	ENSTGUG00000009446	90.1411	129.761	42.597	1.36971	0.397855	3.44274	0.000575848	0.0325281	EMP1	epithelial membrane protein 1	Uncharacterised protein	H0ZGM4_TAEGU	160	integral component of membrane [GO:0016021]; plasma membrane [GO:0005886]; bleb assembly [GO:0032060]; cell death [GO:0008219]; cell growth [GO:0016049]
Blood	ENSTGUG00000012922	10.89	17.0765	3.46626	1.69251	0.492135	3.43912	0.000583605	0.032635	KBTBD11	kelch repeat and BTB (POZ) domain containing 11	Uncharacterised protein	H0ZRR2_TAEGU	482
Blood	ENSTGUG00000000064	35.4123	13.6047	61.5813	-1.65468	0.481004	-3.44006	0.000581584	0.032635	TTC36	tetratricopeptide repeat domain 36	Uncharacterised protein	H0YP65_TAEGU	185
Blood	ENSTGUG00000008084	6.99927	11.1593	2.00724	1.73737	0.506401	3.43082	0.00060176	0.0334819	BCL2A1	BCL2-related protein A1	Uncharacterised protein	H0ZCL9_TAEGU	174	negative regulation of apoptotic process [GO:0043066]
Blood	ENSTGUG00000016075	5.90365	9.77952	1.2526	1.83614	0.536158	3.42462	0.000615663	0.034085			Uncharacterised protein	H1A0J1_TAEGU	195	integral component of membrane [GO:0016021]; MHC class II protein complex [GO:0042613]; antigen processing and presentation of peptide or polysaccharide antigen via MHC class II [GO:0002504]; immune response [GO:0006955]
Blood	ENSTGUG00000013384	22.2159	7.04121	40.4256	-1.75809	0.51368	-3.42254	0.000620384	0.0341764	PLA1A	phospholipase A1 member A	Uncharacterised protein	H0ZT33_TAEGU	433	extracellular region [GO:0005576]; carboxylic ester hydrolase activity [GO:0052689]; lipid metabolic process [GO:0006629]
Blood	ENSTGUG00000008565	3.63501	5.97505	0.826968	1.80699	0.528728	3.41761	0.000631726	0.034273	ATP9A	ATPase, class II, type 9A	Phospholipid-transporting ATPase (EC 3.6.3.1)	H0ZE54_TAEGU	1025	early endosome [GO:0005769]; integral component of membrane [GO:0016021]; perinuclear region of cytoplasm [GO:0048471]; recycling endosome [GO:0055037]; trans-Golgi network [GO:0005802]; ATP binding [GO:0005524]; magnesium ion binding [GO:0000287]; phospholipid-translocating ATPase activity [GO:0004012]
Blood	ENSTGUG00000008046	343.902	168.338	554.58	-1.43222	0.419557	-3.41364	0.000641003	0.034273	FAH	fumarylacetoacetate hydrolase (fumarylacetoacetase)	Uncharacterised protein	H0ZCJ9_TAEGU	421	extracellular exosome [GO:0070062]; fumarylacetoacetase activity [GO:0004334]; arginine catabolic process [GO:0006527]; aromatic amino acid family metabolic process [GO:0009072]
Blood	ENSTGUG00000001952	692.126	891.84	452.47	0.91947	0.269359	3.41355	0.000641232	0.034273	LIMD2	LIM domain containing 2	Uncharacterised protein	H0YUP4_TAEGU	128	zinc ion binding [GO:0008270]
Blood	ENSTGUG00000006329	26.6487	38.9749	11.8572	1.43458	0.420707	3.40992	0.000649819	0.034273	MLKL	mixed lineage kinase domain-like	Uncharacterised protein	H0Z7F3_TAEGU	468	cytoplasm [GO:0005737]; plasma membrane [GO:0005886]; ATP binding [GO:0005524]; protein kinase activity [GO:0004672]; necroptotic process [GO:0070266]; protein homotrimerization [GO:0070207]
Blood	ENSTGUG00000004376	153.863	220.679	73.6821	1.35202	0.395991	3.41427	0.000639529	0.034273	PKM	pyruvate kinase, muscle	Pyruvate kinase (EC 2.7.1.40)	H0Z1U5_TAEGU	532	cilium [GO:0005929]; extracellular exosome [GO:0070062]; extracellular matrix [GO:0031012]; mitochondrion [GO:0005739]; nucleus [GO:0005634]; plasma membrane [GO:0005886]; magnesium ion binding [GO:0000287]; poly(A) RNA binding [GO:0044822]; potassium ion binding [GO:0030955]; pyruvate kinase activity [GO:0004743]; glycolytic process [GO:0006096]; programmed cell death [GO:0012501]
Blood	ENSTGUG00000006196	104.07	140.008	60.9436	1.09626	0.321614	3.40861	0.000652937	0.034273	RASGEF1A	RasGEF domain family, member 1A	Uncharacterised protein	H0Z738_TAEGU	473	intracellular [GO:0005622]; guanyl-nucleotide exchange factor activity [GO:0005085]; small GTPase mediated signal transduction [GO:0007264]
Blood	ENSTGUG00000004077	110.594	49.8616	183.472	-1.51638	0.444466	-3.4117	0.000645597	0.034273	SERPINC1	serpin peptidase inhibitor, clade C (antithrombin), member 1	Uncharacterised protein	H0Z0W4_TAEGU	445	blood microparticle [GO:0072562]; extracellular exosome [GO:0070062]; heparin binding [GO:0008201]; serine-type endopeptidase inhibitor activity [GO:0004867]; regulation of blood coagulation, intrinsic pathway [GO:2000266]
Blood	ENSTGUG00000011190	22.069	31.2312	11.0745	1.30593	0.382143	3.41739	0.00063225	0.034273	TMEM62	transmembrane protein 62	Uncharacterised protein	H0ZLR5_TAEGU	585
Blood	ENSTGUG00000010664	52.0723	75.4988	23.9604	1.39526	0.409279	3.40906	0.000651872	0.034273	ZC3H12D	zinc finger CCCH-type containing 12D	Uncharacterised protein	H0ZK78_TAEGU	309	cytoplasmic mRNA processing body [GO:0000932]; metal ion binding [GO:0046872]; negative regulation of cell growth [GO:0030308]; negative regulation of G1/S transition of mitotic cell cycle [GO:2000134]
Blood	ENSTGUG00000017188	9.34187	1.82497	18.3621	-1.88426	0.552168	-3.41247	0.000643765	0.034273			Uncharacterised protein	H1A3K5_TAEGU	294
Blood	ENSTGUG00000013299	26.3533	37.9211	12.4719	1.37273	0.403068	3.40571	0.000659926	0.0344772	BLK	BLK proto-oncogene, Src family tyrosine kinase	Non-specific protein-tyrosine kinase (EC 2.7.10.2)	H0ZSU8_TAEGU	443	ATP binding [GO:0005524]; non-membrane spanning protein tyrosine kinase activity [GO:0004715]; B cell receptor signaling pathway [GO:0050853]; positive regulation of insulin secretion [GO:0032024]
Blood	ENSTGUG00000006416	77.2781	104.09	45.1036	1.10021	0.323976	3.39595	0.000683909	0.0355633	HVCN1	hydrogen voltage gated channel 1	Uncharacterised protein	H0Z7P0_TAEGU	236	integral component of plasma membrane [GO:0005887]; voltage-gated proton channel activity [GO:0030171]; cellular response to pH [GO:0071467]; cellular response to zinc ion [GO:0071294]
Blood	ENSTGUG00000005349	96.4619	130.988	55.0309	1.13325	0.333883	3.39415	0.000688417	0.0355671	DPY19L1	dpy-19-like 1 (C. elegans)	Uncharacterised protein	H0Z4M1_TAEGU	650	integral component of membrane [GO:0016021]
Blood	ENSTGUG00000012936	265.938	93.2974	473.106	-1.69934	0.501155	-3.39085	0.000696768	0.0355671	MTHFD1	methylenetetrahydrofolate dehydrogenase (NADP+ dependent) 1, methenyltetrahydrofolate cyclohydrolase, formyltetrahydrofolate synthetase	Uncharacterised protein	H0ZRS8_TAEGU	921	extracellular exosome [GO:0070062]; membrane [GO:0016020]; mitochondrion [GO:0005739]; ATP binding [GO:0005524]; formate-tetrahydrofolate ligase activity [GO:0004329]; methylenetetrahydrofolate dehydrogenase (NADP+) activity [GO:0004488]; folic acid-containing compound biosynthetic process [GO:0009396]
Blood	ENSTGUG00000012557	68.8781	96.2461	36.0367	1.24932	0.368238	3.39269	0.000692087	0.0355671	TMEM71	transmembrane protein 71	Uncharacterised protein	H0ZQN5_TAEGU	190
Blood	ENSTGUG00000013157	5.61475	8.72246	1.88551	1.6428	0.484469	3.39094	0.000696532	0.0355671	TULP3	tubby like protein 3	Uncharacterised protein	H0ZSF6_TAEGU	450	axoneme [GO:0005930]; ciliary base [GO:0097546]; intraciliary transport particle A [GO:0030991]; nucleolus [GO:0005730]; plasma membrane [GO:0005886]; primary cilium [GO:0072372]; phosphatidylinositol binding [GO:0035091]; anterior/posterior pattern specification [GO:0009952]; bone development [GO:0060348]; brain development [GO:0007420]; bronchus morphogenesis [GO:0060434]; central nervous syste…
Blood	ENSTGUG00000005040	83.6318	120.25	39.69	1.35793	0.401541	3.38181	0.000720107	0.0365906	TMEM154	transmembrane protein 154	Uncharacterised protein	H0Z3P1_TAEGU	135
Blood	ENSTGUG00000003241	4.63429	0.390142	9.72727	-1.88895	0.560746	-3.36864	0.000755398	0.0370653	CIB2	calcium and integrin binding family member 2	Uncharacterised protein	H0YYG7_TAEGU	187	blood microparticle [GO:0072562]; muscle tendon junction [GO:0005927]; neuromuscular junction [GO:0031594]; photoreceptor inner segment [GO:0001917]; sarcolemma [GO:0042383]; calcium ion binding [GO:0005509]; calcium ion homeostasis [GO:0055074]; photoreceptor cell maintenance [GO:0045494]
Blood	ENSTGUG00000004242	121.513	171.378	61.6759	1.2811	0.379667	3.37427	0.000740105	0.0370653	C10orf54	chromosome 10 open reading frame 54	Uncharacterised protein	H0Z1C3_TAEGU	315	external side of plasma membrane [GO:0009897]; BMP signaling pathway [GO:0030509]; negative regulation of CD4-positive, alpha-beta T cell proliferation [GO:2000562]; negative regulation of T cell cytokine production [GO:0002725]; positive regulation of BMP signaling pathway [GO:0030513]; positive regulation of stem cell differentiation [GO:2000738]; stem cell differentiation [GO:0048863]
Blood	ENSTGUG00000007790	28.9137	6.3563	55.9826	-1.85324	0.550112	-3.36885	0.000754834	0.0370653	CYP3A5	cytochrome P450, family 3, subfamily A, polypeptide 5	Uncharacterised protein	H0ZC25_TAEGU	509	heme binding [GO:0020037]; iron ion binding [GO:0005506]; oxidoreductase activity, acting on paired donors, with incorporation or reduction of molecular oxygen, reduced flavin or flavoprotein as one donor, and incorporation of one atom of oxygen [GO:0016712]
Blood	ENSTGUG00000010648	10.8585	15.8057	4.92178	1.38952	0.411966	3.37291	0.000743781	0.0370653	EXO1	exonuclease 1	Uncharacterised protein	H0ZK61_TAEGU	800	nucleoplasm [GO:0005654]; double-stranded DNA 5'-3' exodeoxyribonuclease activity [GO:0051908]; flap endonuclease activity [GO:0048256]; single-stranded DNA 5'-3' exodeoxyribonuclease activity [GO:0045145]; structure-specific DNA binding [GO:0043566]; DNA catabolic process, endonucleolytic [GO:0000737]; DNA catabolic process, exonucleolytic [GO:0000738]; humoral immune response mediated by circul…
Blood	ENSTGUG00000012721	149.464	205.203	82.5766	1.17394	0.347885	3.3745	0.000739496	0.0370653	FAM135A	family with sequence similarity 135, member A	Uncharacterised protein	H0ZR59_TAEGU	1485
Blood	ENSTGUG00000003791	16.699	25.6724	5.93087	1.61033	0.47766	3.37128	0.000748188	0.0370653	SH2D1A	SH2 domain containing 1A	Uncharacterised protein	H0Z018_TAEGU	118	humoral immune response [GO:0006959]; positive regulation of natural killer cell mediated cytotoxicity [GO:0045954]
Blood	ENSTGUG00000002833	29.3822	44.9905	10.6521	1.59111	0.471962	3.37126	0.000748248	0.0370653	SCD5	stearoyl-CoA desaturase 5	Uncharacterised protein	H0YX93_TAEGU	299	endoplasmic reticulum [GO:0005783]; integral component of membrane [GO:0016021]; iron ion binding [GO:0005506]; stearoyl-CoA 9-desaturase activity [GO:0004768]; fatty acid biosynthetic process [GO:0006633]
Blood	ENSTGUG00000010622	15.696	23.0381	6.88542	1.43876	0.427137	3.36839	0.000756094	0.0370653	USP13	ubiquitin specific peptidase 13 (isopeptidase T-3)	Ubiquitin carboxyl-terminal hydrolase (EC 3.4.19.12)	H0ZK46_TAEGU	861	cysteine-type endopeptidase activity [GO:0004197]; omega peptidase activity [GO:0008242]; ubiquitin-specific protease activity [GO:0004843]; zinc ion binding [GO:0008270]; cell proliferation [GO:0008283]; protein K63-linked deubiquitination [GO:0070536]; protein stabilization [GO:0050821]; regulation of autophagy [GO:0010506]; regulation of transcription, DNA-templated [GO:0006355]; ubiquitin-dep…
Blood	ENSTGUG00000002479	4.48152	7.32166	1.07336	1.78019	0.529287	3.36337	0.000769962	0.0372728	BTBD3	BTB (POZ) domain containing 3	Uncharacterised protein	H0YW78_TAEGU	523	cytosol [GO:0005829]; nucleus [GO:0005634]; cerebral cortex development [GO:0021987]; dendrite morphogenesis [GO:0048813]
Blood	ENSTGUG00000003890	6.86568	10.3663	2.66492	1.5408	0.458111	3.36337	0.000769961	0.0372728	NMRAL1	NmrA-like family domain containing 1	Uncharacterised protein	H0Z0B1_TAEGU	296	cytoplasm [GO:0005737]; nucleus [GO:0005634]
Blood	ENSTGUG00000009794	177.822	229.594	115.696	0.926973	0.27562	3.36322	0.000770376	0.0372728	PTMA	prothymosin, alpha	Uncharacterised protein	H0ZHP5_TAEGU	97	cytoplasm [GO:0005737]; extracellular exosome [GO:0070062]; nucleoplasm [GO:0005654]
Blood	ENSTGUG00000009132	9.27166	4.63667	14.8336	-1.4115	0.420136	-3.35962	0.00078049	0.0375987	CNDP1	carnosine dipeptidase 1 (metallopeptidase M20 family)	Uncharacterised protein	H0ZFQ8_TAEGU	484	hydrolase activity [GO:0016787]
Blood	ENSTGUG00000009748	45.9571	64.836	23.3025	1.27968	0.381723	3.35238	0.000801188	0.0384294	PIK3IP1	phosphoinositide-3-kinase interacting protein 1	Uncharacterised protein	H0ZHI7_TAEGU	194	extracellular exosome [GO:0070062]; negative regulation of phosphatidylinositol 3-kinase activity [GO:0043553]; negative regulation of phosphatidylinositol 3-kinase signaling [GO:0014067]
Blood	ENSTGUG00000003551	31.9431	49.6165	10.735	1.63489	0.48835	3.34778	0.000814617	0.0389058			Uncharacterised protein	H0YZB4_TAEGU	86	lipid metabolic process [GO:0006629]
Blood	ENSTGUG00000013176	10.3451	16.2547	3.2535	1.67035	0.499396	3.34474	0.000823606	0.0391671	KLHL29	kelch-like family member 29	Uncharacterised protein	H0ZSH2_TAEGU	654
Blood	ENSTGUG00000008974	251.178	342.754	141.288	1.14639	0.343305	3.33929	0.000839917	0.0397727	FAM65B	family with sequence similarity 65, member B	Uncharacterised protein	H0ZFB9_TAEGU	1057	cytoplasm [GO:0005737]; sensory perception of sound [GO:0007605]
Blood	ENSTGUG00000010017	8.29882	12.6357	3.09458	1.57372	0.471787	3.33565	0.000850991	0.0401264	KLF7	Kruppel-like factor 7 (ubiquitous)	Uncharacterised protein	H0ZIB7_TAEGU	296	metal ion binding [GO:0046872]; nucleic acid binding [GO:0003676]; sequence-specific DNA binding transcription factor activity [GO:0003700]; axon guidance [GO:0007411]; dendrite morphogenesis [GO:0048813]; positive regulation of transcription, DNA-templated [GO:0045893]
Blood	ENSTGUG00000003149	22.9228	33.6345	10.0688	1.43003	0.429319	3.33092	0.00086561	0.0403536	CBX4	chromobox homolog 4	Uncharacterised protein	H0YY69_TAEGU	528	nucleus [GO:0005634]
Blood	ENSTGUG00000011709	86.3425	122.273	43.2261	1.29405	0.38833	3.33234	0.0008612	0.0403536	L3MBTL3	l(3)mbt-like 3 (Drosophila)	Uncharacterised protein	H0ZN97_TAEGU	749	nucleus [GO:0005634]; sequence-specific DNA binding transcription factor activity [GO:0003700]; zinc ion binding [GO:0008270]; erythrocyte maturation [GO:0043249]; granulocyte differentiation [GO:0030851]; macrophage differentiation [GO:0030225]
Blood	ENSTGUG00000009641	26.4378	37.2411	13.4738	1.27967	0.384218	3.33057	0.000866689	0.0403536	NCAPG	non-SMC condensin I complex, subunit G	Uncharacterised protein	H0ZH80_TAEGU	902	actin cytoskeleton [GO:0015629]; centrosome [GO:0005813]; condensin complex [GO:0000796]; cytoplasm [GO:0005737]; membrane [GO:0016020]; mitotic chromosome condensation [GO:0007076]
Blood	ENSTGUG00000009445	36.0438	50.8872	18.2318	1.28416	0.386475	3.32274	0.000891369	0.0413298	ACOT11	acyl-CoA thioesterase 11	Uncharacterised protein	H0ZGQ8_TAEGU	586	extracellular exosome [GO:0070062]; lipid binding [GO:0008289]; response to cold [GO:0009409]
Blood	ENSTGUG00000010143	8.75907	13.8478	2.65265	1.68157	0.506319	3.32117	0.000896419	0.0413915	PCNXL2	pecanex-like 2 (Drosophila)	Uncharacterised protein	H0ZIU3_TAEGU	1393	integral component of membrane [GO:0016021]
Blood	ENSTGUG00000011070	21.9477	32.892	8.81463	1.50959	0.45493	3.31829	0.000905701	0.0415972	APPL2	adaptor protein, phosphotyrosine interaction, PH domain and leucine zipper containing 2	Uncharacterised protein	H0ZLE9_TAEGU	658
Blood	ENSTGUG00000012523	26.2288	39.6269	10.151	1.53709	0.463331	3.31747	0.00090835	0.0415972	SNAP91	synaptosomal-associated protein, 91kDa	Uncharacterised protein	H0ZQL2_TAEGU	696	clathrin-coated vesicle [GO:0030136]; coated pit [GO:0005905]; plasma membrane [GO:0005886]; 1-phosphatidylinositol binding [GO:0005545]; clathrin coat assembly [GO:0048268]; regulation of clathrin-mediated endocytosis [GO:2000369]; synaptic transmission [GO:0007268]
Blood	ENSTGUG00000016885	40.9979	61.5266	16.3634	1.50462	0.454441	3.31092	0.000929913	0.0424101	SUV39H1	suppressor of variegation 3-9 homolog 1 (Drosophila)	Uncharacterised protein	H1A2Q7_TAEGU	360	chromatin silencing complex [GO:0005677]; rDNA heterochromatin [GO:0033553]; histone methyltransferase activity (H3-K9 specific) [GO:0046974]; zinc ion binding [GO:0008270]; cellular response to DNA damage stimulus [GO:0006974]; cellular response to hypoxia [GO:0071456]; chromatin silencing at rDNA [GO:0000183]; negative regulation of transcription from RNA polymerase II promoter [GO:0000122]
Blood	ENSTGUG00000001040	562.508	728.574	363.228	0.936045	0.283138	3.30597	0.000946483	0.0428614	SH3BGRL3	SH3 domain binding glutamate-rich protein like 3	Uncharacterised protein	H0YS03_TAEGU	66	extracellular exosome [GO:0070062]; lamellipodium [GO:0030027]; electron carrier activity [GO:0009055]; protein disulfide oxidoreductase activity [GO:0015035]; cell redox homeostasis [GO:0045454]; regulation of actin filament depolymerization [GO:0030834]; regulation of blood vessel endothelial cell migration [GO:0043535]
Blood	ENSTGUG00000002482	34.013	47.7062	17.5812	1.2517	0.378653	3.30567	0.000947512	0.0428614
Blood	ENSTGUG00000006540	10.2386	2.08594	20.0219	-1.83186	0.554912	-3.30117	0.000962817	0.0432574	MT4	metallothionein 4	Metallothionein	B5FY13_TAEGU	63	metal ion binding [GO:0046872]
Blood	ENSTGUG00000003070	12.0406	6.30051	18.9287	-1.3329	0.40381	-3.30082	0.000964039	0.0432574	MLXIPL	MLX interacting protein-like	Uncharacterised protein	H0YXZ9_TAEGU	817	cytoplasm [GO:0005737]; nucleus [GO:0005634]; transcription factor complex [GO:0005667]; DNA binding [GO:0003677]; glucose mediated signaling pathway [GO:0010255]; negative regulation of cell cycle arrest [GO:0071157]; negative regulation of oxidative phosphorylation [GO:0090324]; negative regulation of peptidyl-serine phosphorylation [GO:0033137]; negative regulation of transcription from RNA po…
Blood	ENSTGUG00000018763	2181.27	955.43	3652.27	-1.51957	0.461589	-3.29204	0.00099463	0.0444508	ND5	NADH dehydrogenase 5	NADH-ubiquinone oxidoreductase chain 5 (EC 1.6.5.3)	Q27GV8_TAEGU	605	integral component of membrane [GO:0016021]; mitochondrial respiratory chain complex I [GO:0005747]; NADH dehydrogenase (ubiquinone) activity [GO:0008137]; ATP synthesis coupled electron transport [GO:0042773]
Blood	ENSTGUG00000009252	4.56998	7.68412	0.833011	1.80447	0.548393	3.29047	0.00100019	0.0445204	MB21D2	Mab-21 domain containing 2	Uncharacterised protein	H0ZG20_TAEGU	445
Blood	ENSTGUG00000003404	11.2431	2.43893	21.808	-1.81782	0.552989	-3.28727	0.00101165	0.0446734	FAM195A	family with sequence similarity 195, member A	Uncharacterised protein	H0YYX0_TAEGU	102
Blood	ENSTGUG00000005564	142.79	80.3222	217.752	-1.25095	0.380459	-3.28799	0.00100905	0.0446734			Uncharacterised protein	H0Z573_TAEGU	255	oxidoreductase activity [GO:0016491]
Blood	ENSTGUG00000007741	81.8757	29.4329	144.807	-1.65412	0.503682	-3.28405	0.00102325	0.0450069	CDT1	chromatin licensing and DNA replication factor 1	Uncharacterised protein	H0ZBK8_TAEGU	364	nucleoplasm [GO:0005654]; DNA binding [GO:0003677]; DNA replication checkpoint [GO:0000076]; regulation of DNA-dependent DNA replication initiation [GO:0030174]; regulation of nuclear cell cycle DNA replication [GO:0033262]
Blood	ENSTGUG00000013214	42.6041	62.8417	18.319	1.44139	0.43955	3.27924	0.00104088	0.0456021	TNFRSF21	tumor necrosis factor receptor superfamily, member 21	Uncharacterised protein	H0ZSK9_TAEGU	606	axon [GO:0030424]; integral component of plasma membrane [GO:0005887]; adaptive immune response [GO:0002250]; B cell apoptotic process [GO:0001783]; cellular response to tumor necrosis factor [GO:0071356]; humoral immune response [GO:0006959]; myelination [GO:0042552]; negative regulation of B cell proliferation [GO:0030889]; negative regulation of interleukin-10 secretion [GO:2001180]; negative …
Blood	ENSTGUG00000005475	14.1204	20.8812	6.00753	1.45926	0.445319	3.27688	0.00104962	0.0458045			Uncharacterised protein	H0Z4X8_TAEGU	409
Blood	ENSTGUG00000003753	401.229	540.835	233.701	1.09201	0.333463	3.27475	0.00105755	0.0459703	NCF1	neutrophil cytosolic factor 1	Uncharacterised protein	H0Z005_TAEGU	307	cytosol [GO:0005829]; extrinsic component of membrane [GO:0019898]; NADPH oxidase complex [GO:0043020]; phosphatidylinositol-3,4-bisphosphate binding [GO:0043325]; superoxide-generating NADPH oxidase activity [GO:0016175]; cell proliferation [GO:0008283]; cellular defense response [GO:0006968]; hydrogen peroxide biosynthetic process [GO:0050665]; inflammatory response [GO:0006954]; leukotriene me…
Blood	ENSTGUG00000008820	32.7456	48.7008	13.5995	1.47072	0.449558	3.27149	0.00106984	0.0463234	CDC42EP3	CDC42 effector protein (Rho GTPase binding) 3	Uncharacterised protein	H0ZES1_TAEGU	254	actin cytoskeleton [GO:0015629]
Blood	ENSTGUG00000002611	196.584	245.738	137.598	0.798113	0.244175	3.26861	0.00108078	0.0466159	ACOT7	acyl-CoA thioesterase 7	Uncharacterised protein	H0YWL7_TAEGU	322	cell body [GO:0044297]; cytosol [GO:0005829]; extracellular exosome [GO:0070062]; neuron projection [GO:0043005]; nucleoplasm [GO:0005654]; long-chain fatty acyl-CoA binding [GO:0036042]; palmitoyl-CoA hydrolase activity [GO:0016290]; coenzyme A biosynthetic process [GO:0015937]; fatty acid catabolic process [GO:0009062]; long-chain fatty-acyl-CoA catabolic process [GO:0036116]; medium-chain fatt…
Blood	ENSTGUG00000000091	11.4446	17.9051	3.69194	1.63852	0.50146	3.26749	0.00108505	0.0466196	SHB	Src homology 2 domain containing adaptor protein B	Uncharacterised protein	H0YP98_TAEGU	233	B cell proliferation [GO:0042100]; blood vessel morphogenesis [GO:0048514]; hematopoietic stem cell proliferation [GO:0071425]; negative regulation of oocyte maturation [GO:1900194]; negative regulation of protein kinase activity [GO:0006469]; positive regulation of mitotic cell cycle [GO:0045931]
Blood	ENSTGUG00000007376	32.5834	45.5127	17.0682	1.23846	0.379257	3.26549	0.00109276	0.0467702	GLIPR1-2		Uncharacterised protein	H0ZAJ5_TAEGU	200	extracellular region [GO:0005576]
Blood	ENSTGUG00000012284	258.121	356.743	139.774	1.1902	0.365137	3.2596	0.0011157	0.0472072	LCP1	lymphocyte cytosolic protein 1 (L-plastin)	Uncharacterised protein	H0ZPX2_TAEGU	626	actin filament [GO:0005884]; cytosol [GO:0005829]; extracellular exosome [GO:0070062]; extracellular space [GO:0005615]; filopodium [GO:0030175]; focal adhesion [GO:0005925]; phagocytic cup [GO:0001891]; ruffle [GO:0001726]; stress fiber [GO:0001725]; calcium ion binding [GO:0005509]; actin filament bundle assembly [GO:0051017]; cell migration [GO:0016477]; protein kinase A signaling [GO:0010737]…
Blood	ENSTGUG00000008984	27.356	35.8456	17.1685	0.988524	0.303166	3.26067	0.0011115	0.0472072	ORC1L	origin recognition complex, subunit 1	Uncharacterised protein	H0ZF97_TAEGU	863	ATP binding [GO:0005524]; chromatin binding [GO:0003682]
Blood	ENSTGUG00000006288	18.6686	27.7064	7.82317	1.46563	0.449391	3.26138	0.00110873	0.0472072	RNF144B	ring finger protein 144B	Uncharacterised protein	H0Z7A7_TAEGU	303	mitochondrial membrane [GO:0031966]; ubiquitin-protein transferase activity [GO:0004842]; zinc ion binding [GO:0008270]; protein ubiquitination involved in ubiquitin-dependent protein catabolic process [GO:0042787]
Blood	ENSTGUG00000015498	16.8299	24.2336	7.94544	1.35225	0.416246	3.24868	0.00115943	0.0488719			Uncharacterised protein	H0ZYY2_TAEGU	239	ATP binding [GO:0005524]; protein serine/threonine kinase activity [GO:0004674]; regulation of signal transduction [GO:0009966]
Blood	ENSTGUG00000005370	728.826	1017.99	381.83	1.22879	0.378663	3.24507	0.00117422	0.0493084	ANXA2	annexin A2	Annexin	H0Z4R0_TAEGU	339	cell surface [GO:0009986]; early endosome [GO:0005769]; extracellular exosome [GO:0070062]; extracellular space [GO:0005615]; extrinsic component of plasma membrane [GO:0019897]; late endosome membrane [GO:0031902]; lipid particle [GO:0005811]; lysosomal membrane [GO:0005765]; membrane raft [GO:0045121]; midbody [GO:0030496]; myelin sheath adaxonal region [GO:0035749]; nucleus [GO:0005634]; sarco…
Blood	ENSTGUG00000000599	35.1369	50.2611	16.9878	1.32688	0.409044	3.24386	0.00117921	0.0493316	ETS1	v-ets avian erythroblastosis virus E26 oncogene homolog 1	Uncharacterised protein	H0YQQ4_TAEGU	484	cytoplasm [GO:0005737]; intercellular bridge [GO:0045171]; nucleoplasm [GO:0005654]; transcription factor complex [GO:0005667]; sequence-specific DNA binding [GO:0043565]; sequence-specific DNA binding transcription factor activity [GO:0003700]; cell motility [GO:0048870]; negative regulation of cell cycle [GO:0045786]; PML body organization [GO:0030578]; positive regulation of endothelial cell m…
Blood	ENSTGUG00000011125	38.2244	53.76	19.5817	1.26204	0.389419	3.24082	0.00119186	0.0496743	SLC41A2	solute carrier family 41 (magnesium transporter), member 2	Uncharacterised protein	H0ZLJ8_TAEGU	573	cation transmembrane transporter activity [GO:0008324]
Blood	ENSTGUG00000005491	73.7866	105.051	36.2696	1.3004	0.401653	3.23762	0.00120531	0.0500474	EPCAM	epithelial cell adhesion molecule	Uncharacterised protein	H0Z503_TAEGU	286	apical plasma membrane [GO:0016324]; basolateral plasma membrane [GO:0016323]; cell surface [GO:0009986]; extracellular exosome [GO:0070062]; lateral plasma membrane [GO:0016328]; tight junction [GO:0005923]; negative regulation of cell-cell adhesion mediated by cadherin [GO:2000048]; positive regulation of stem cell proliferation [GO:2000648]; positive regulation of transcription from RNA polyme…
Blood	ENSTGUG00000017448	38.573	56.8851	16.5985	1.43557	0.443793	3.23478	0.00121737	0.0503601	TIPARP	TCDD-inducible poly(ADP-ribose) polymerase	Uncharacterised protein	H1A4B4_TAEGU	646	nucleus [GO:0005634]; enhancer binding [GO:0035326]; metal ion binding [GO:0046872]; NAD+ ADP-ribosyltransferase activity [GO:0003950]; androgen metabolic process [GO:0008209]; cellular response to organic cyclic compound [GO:0071407]; estrogen metabolic process [GO:0008210]; face morphogenesis [GO:0060325]; female gonad development [GO:0008585]; hemopoiesis [GO:0030097]; kidney development [GO:0…
Blood	ENSTGUG00000013543	149.529	209.985	76.9811	1.2494	0.386538	3.23228	0.00122809	0.0506153	SAMSN1	SAM domain, SH3 domain and nuclear localization signals 1	Uncharacterised protein	H0ZTJ8_TAEGU	375	cytosol [GO:0005829]; nucleus [GO:0005634]; poly(A) RNA binding [GO:0044822]; negative regulation of adaptive immune response [GO:0002820]; negative regulation of B cell activation [GO:0050869]; negative regulation of peptidyl-tyrosine phosphorylation [GO:0050732]
Blood	ENSTGUG00000007215	117.256	171.422	52.2564	1.39867	0.43293	3.2307	0.00123488	0.0507074	PAX5	paired box 5	Uncharacterised protein	H0ZA56_TAEGU	391	nucleus [GO:0005634]; RNA polymerase II core promoter proximal region sequence-specific DNA binding [GO:0000978]; RNA polymerase II core promoter proximal region sequence-specific DNA binding transcription factor activity involved in positive regulation of transcription [GO:0001077]; negative regulation of histone H3-K9 methylation [GO:0051573]; negative regulation of transcription from RNA polym…
Blood	ENSTGUG00000013269	121.809	166.599	68.0607	1.14759	0.35588	3.22464	0.00126131	0.0516023	LPCAT3	lysophosphatidylcholine acyltransferase 3	Uncharacterised protein	H0ZSR6_TAEGU	440	integral component of membrane [GO:0016021]; 1-acylglycerophosphocholine O-acyltransferase activity [GO:0047184]; regulation of plasma lipoprotein particle levels [GO:0097006]
Blood	ENSTGUG00000004572	874.133	1067.32	642.308	0.704192	0.218823	3.2181	0.00129045	0.0526012	EHD3	EH-domain containing 3	Uncharacterised protein	H0Z2D1_TAEGU	535	endocytic vesicle [GO:0030139]; focal adhesion [GO:0005925]; perinuclear region of cytoplasm [GO:0048471]; recycling endosome membrane [GO:0055038]; calcium ion binding [GO:0005509]; GTP binding [GO:0005525]; endocytic recycling [GO:0032456]; protein homooligomerization [GO:0051260]; protein targeting to plasma membrane [GO:0072661]; regulation of cardiac muscle cell membrane potential [GO:008603…
Blood	ENSTGUG00000007126	15.3652	21.7052	7.75715	1.26791	0.394278	3.21578	0.00130093	0.0528348			Uncharacterised protein	H0Z9S6_TAEGU	187
Blood	ENSTGUG00000012370	6.67993	10.1708	2.49086	1.54502	0.482149	3.20444	0.00135325	0.05476	TNFSF11	tumor necrosis factor (ligand) superfamily, member 11	Uncharacterised protein	H0ZQ49_TAEGU	283	intracellular [GO:0005622]; membrane [GO:0016020]; activation of JUN kinase activity [GO:0007257]; bone resorption [GO:0045453]; calcium ion homeostasis [GO:0055074]; ERK1 and ERK2 cascade [GO:0070371]; immune response [GO:0006955]; monocyte chemotaxis [GO:0002548]; organ morphogenesis [GO:0009887]; ossification [GO:0001503]; osteoclast differentiation [GO:0030316]; osteoclast proliferation [GO:0…
Blood	ENSTGUG00000006352	15.7838	22.1827	8.10504	1.24989	0.39037	3.20181	0.00136566	0.0550601	ZNF462	zinc finger protein 462	Uncharacterised protein	H0Z7I5_TAEGU	2463	nucleus [GO:0005634]; metal ion binding [GO:0046872]; chromatin organization [GO:0006325]; negative regulation of DNA binding [GO:0043392]; positive regulation of transcription from RNA polymerase II promoter [GO:0045944]
Blood	ENSTGUG00000015146	25.7215	35.5874	13.8823	1.1968	0.373909	3.20078	0.00137057	0.0550601			Uncharacterised protein	H0ZY00_TAEGU	287
Blood	ENSTGUG00000005199	13.7151	21.3504	4.55282	1.59552	0.500613	3.18713	0.00143692	0.0573121	P2RY11	purinergic receptor P2Y, G-protein coupled, 11	Uncharacterised protein	H0Z447_TAEGU	342	integral component of membrane [GO:0016021]; ATP-activated nucleotide receptor activity [GO:0045031]; neurotransmitter receptor activity [GO:0030594]; calcium-mediated signaling [GO:0019722]; cellular response to ATP [GO:0071318]; neuronal signal transduction [GO:0023041]
Blood	ENSTGUG00000003849	103.919	150.283	48.2828	1.35281	0.424381	3.18773	0.00143394	0.0573121			UPF0184 protein C9orf16 homolog	CI016_TAEGU	93
Blood	ENSTGUG00000008676	6.35045	9.94508	2.0369	1.61401	0.507087	3.18291	0.00145802	0.0577568	CDCA7	cell division cycle associated 7	Uncharacterised protein	H0ZED3_TAEGU	349	cytoplasm [GO:0005737]; nucleoplasm [GO:0005654]; regulation of cell proliferation [GO:0042127]
Blood	ENSTGUG00000005729	698.58	553.627	872.523	-0.635001	0.199509	-3.18283	0.00145845	0.0577568	TNPO1	transportin 1	Uncharacterised protein	H0Z5S0_TAEGU	896	extracellular exosome [GO:0070062]; poly(A) RNA binding [GO:0044822]; intracellular protein transport [GO:0006886]
Blood	ENSTGUG00000003686	12.3838	18.071	5.55914	1.39427	0.439671	3.17117	0.00151824	0.059008	CMTM7	CKLF-like MARVEL transmembrane domain containing 7	Uncharacterised protein	H0YZR1_TAEGU	176	integral component of membrane [GO:0016021]; B-1a B cell differentiation [GO:0002337]
Blood	ENSTGUG00000000827	17.0647	24.066	8.66304	1.2708	0.401079	3.16846	0.00153247	0.059008	FAM118B	family with sequence similarity 118, member B	Uncharacterised protein	H0YRD7_TAEGU	342
Blood	ENSTGUG00000008200	3.67599	6.38457	0.425693	1.77705	0.560269	3.17179	0.00151505	0.059008	LRRC18	leucine rich repeat containing 18	Uncharacterised protein	H0ZCY5_TAEGU	256
Blood	ENSTGUG00000003885	925.294	1297.48	478.669	1.23556	0.389935	3.16862	0.00153163	0.059008	SRGN	serglycin	Uncharacterised protein	H0Z0A1_TAEGU	83	extracellular space [GO:0005615]; Golgi apparatus [GO:0005794]; mast cell granule [GO:0042629]; granzyme-mediated apoptotic signaling pathway [GO:0008626]; maintenance of granzyme B location in T cell secretory granule [GO:0033382]; maintenance of protease location in mast cell secretory granule [GO:0033373]; negative regulation of bone mineralization [GO:0030502]; negative regulation of cytokine…
Blood	ENSTGUG00000001361	8.40426	12.1551	3.90324	1.34905	0.424902	3.17496	0.00149855	0.059008	SYNC	syncoilin, intermediate filament protein	Uncharacterised protein	H0YSZ2_TAEGU	280	cytosol [GO:0005829]; intermediate filament [GO:0005882]; neuromuscular junction [GO:0031594]; sarcolemma [GO:0042383]; Z disc [GO:0030018]; structural molecule activity [GO:0005198]; intermediate filament-based process [GO:0045103]
Blood	ENSTGUG00000002218	81.5387	112.164	44.7884	1.16611	0.367805	3.17046	0.00152198	0.059008	B3GNT2	UDP-GlcNAc:betaGal beta-1,3-N-acetylglucosaminyltransferase 2	Uncharacterised protein	H0YVG5_TAEGU	397	extracellular exosome [GO:0070062]; Golgi apparatus [GO:0005794]; integral component of membrane [GO:0016021]; galactosyltransferase activity [GO:0008378]; N-acetyllactosaminide beta-1,3-N-acetylglucosaminyltransferase activity [GO:0008532]; axon guidance [GO:0007411]; poly-N-acetyllactosamine biosynthetic process [GO:0030311]; protein glycosylation [GO:0006486]; sensory perception of smell [GO:0…
Blood	ENSTGUG00000002417	511.145	789.141	177.549	1.57089	0.494877	3.17431	0.00150195	0.059008			Uncharacterised protein	H0YW11_TAEGU	41
Blood	ENSTGUG00000009600	11.1209	5.21842	18.2039	-1.45887	0.459965	-3.1717	0.00151549	0.059008	MUC4-3		Uncharacterised protein	H0ZH26_TAEGU	111	cell-matrix adhesion [GO:0007160]
Blood	ENSTGUG00000018394	4.70083	7.38536	1.4794	1.61227	0.510465	3.15844	0.00158615	0.0608643			Uncharacterised protein	H1A5E1_TAEGU	186
Blood	ENSTGUG00000002894	11.6234	17.0735	5.08318	1.40536	0.446347	3.14859	0.00164061	0.0623097	BARD1	BRCA1 associated RING domain 1	Uncharacterised protein	H0YXG0_TAEGU	757	BRCA1-A complex [GO:0070531]; BRCA1-BARD1 complex [GO:0031436]; cytoplasm [GO:0005737]; nucleolus [GO:0005730]; nucleoplasm [GO:0005654]; RNA binding [GO:0003723]; zinc ion binding [GO:0008270]; negative regulation of apoptotic process [GO:0043066]; negative regulation of protein export from nucleus [GO:0046826]; positive regulation of apoptotic process [GO:0043065]; protein K6-linked ubiquitinat…
Blood	ENSTGUG00000012919	22.1998	32.42	9.93553	1.38708	0.440265	3.15055	0.00162961	0.0623097	GPR132	G protein-coupled receptor 132	Uncharacterised protein	H0ZRQ9_TAEGU	292	integral component of membrane [GO:0016021]; G-protein coupled receptor activity [GO:0004930]; G1/S transition of mitotic cell cycle [GO:0000082]
Blood	ENSTGUG00000018750	10485.2	5302.04	16705	-1.35879	0.431435	-3.14947	0.00163567	0.0623097	COX2	mitochondrially encoded cytochrome c oxidase II	Cytochrome c oxidase subunit 2	Q27GW5_TAEGU	227	extracellular exosome [GO:0070062]; integral component of membrane [GO:0016021]; mitochondrial inner membrane [GO:0005743]; respiratory chain complex IV [GO:0045277]; copper ion binding [GO:0005507]; cytochrome-c oxidase activity [GO:0004129]; electron transport chain [GO:0022900]
Blood	ENSTGUG00000010266	28.8922	8.68907	53.1359	-1.68399	0.535273	-3.14604	0.00165499	0.0626419	CTH	cystathionine gamma-lyase	Uncharacterised protein	H0ZJ27_TAEGU	343	cytoplasm [GO:0005737]; extracellular exosome [GO:0070062]; nucleoplasm [GO:0005654]; cystathionine gamma-lyase activity [GO:0004123]; L-cystine L-cysteine-lyase (deaminating) [GO:0044540]; pyridoxal phosphate binding [GO:0030170]; hydrogen sulfide biosynthetic process [GO:0070814]; negative regulation of apoptotic signaling pathway [GO:2001234]; positive regulation of I-kappaB kinase/NF-kappaB s…
Blood	ENSTGUG00000008621	20.5017	13.2301	29.2275	-1.01477	0.32383	-3.13366	0.00172643	0.0651246			Uncharacterised protein	H0ZE65_TAEGU	608	nucleic acid binding [GO:0003676]; RNA-directed DNA polymerase activity [GO:0003964]; RNA-DNA hybrid ribonuclease activity [GO:0004523]; zinc ion binding [GO:0008270]; DNA integration [GO:0015074]
Blood	ENSTGUG00000011551	11.2033	17.2867	3.90324	1.56227	0.499117	3.13008	0.0017476	0.065647	WASF3	WAS protein family, member 3	Uncharacterised protein	H0ZMT6_TAEGU	498	cytoskeleton [GO:0005856]; extracellular exosome [GO:0070062]; lamellipodium [GO:0030027]; actin cytoskeleton organization [GO:0030036]; lamellipodium assembly [GO:0030032]; oligodendrocyte development [GO:0014003]; positive regulation of myelination [GO:0031643]; regulation of cell shape [GO:0008360]
Blood	ENSTGUG00000015574	85.6536	67.168	107.836	-0.663336	0.211974	-3.12933	0.00175208	0.065647			Uncharacterised protein	H0ZZ53_TAEGU	380	DNA binding [GO:0003677]
Blood	ENSTGUG00000008591	88.4461	114.735	56.8997	0.934494	0.299169	3.12363	0.00178635	0.0662618	BEND5	BEN domain containing 5	Uncharacterised protein	H0ZE36_TAEGU	419	Golgi apparatus [GO:0005794]
Blood	ENSTGUG00000012488	141.238	198.971	71.958	1.24872	0.399636	3.12464	0.0017802	0.0662618	MTSS1	metastasis suppressor 1	Uncharacterised protein	H0ZQG6_TAEGU	700	actin cytoskeleton [GO:0015629]; adherens junction [GO:0005912]; cytoplasm [GO:0005737]; actin filament polymerization [GO:0030041]; adherens junction maintenance [GO:0034334]; bone mineralization [GO:0030282]; magnesium ion homeostasis [GO:0010960]; plasma membrane organization [GO:0007009]; positive regulation of actin filament bundle assembly [GO:0032233]; renal system development [GO:0072001]
Blood	ENSTGUG00000001270	17.3837	25.2701	7.92015	1.3688	0.438071	3.1246	0.00178046	0.0662618			Uncharacterised protein	H0YSP7_TAEGU	196
Blood	ENSTGUG00000011172	232.089	329.082	115.696	1.27053	0.408761	3.10825	0.00188201	0.0695782	ITGB2	integrin, beta 2 (complement component 3 receptor 3 and 4 subunit)	Integrin beta	H0ZLS2_TAEGU	773	cell surface [GO:0009986]; extracellular exosome [GO:0070062]; integrin alphaL-beta2 complex [GO:0034687]; ICAM-3 receptor activity [GO:0030369]; cell-matrix adhesion [GO:0007160]; endodermal cell differentiation [GO:0035987]; heterotypic cell-cell adhesion [GO:0034113]; integrin-mediated signaling pathway [GO:0007229]; leukocyte cell-cell adhesion [GO:0007159]; neutrophil chemotaxis [GO:0030593]…
Blood	ENSTGUG00000012998	636.573	817.942	418.931	0.897172	0.288962	3.10481	0.00190401	0.0701583	ID2	inhibitor of DNA binding 2, dominant negative helix-loop-helix protein	Uncharacterised protein	H0ZRZ0_TAEGU	134	centrosome [GO:0005813]; cytosol [GO:0005829]; nucleoplasm [GO:0005654]; protein complex [GO:0043234]; adipose tissue development [GO:0060612]; bundle of His development [GO:0003166]; cell maturation [GO:0048469]; cellular response to lithium ion [GO:0071285]; cellular senescence [GO:0090398]; circadian regulation of gene expression [GO:0032922]; embryonic digestive tract morphogenesis [GO:004855…
Blood	ENSTGUG00000009141	23.0187	31.1845	13.2198	1.11184	0.358441	3.10189	0.00192292	0.0706214	RELL1	RELT-like 1	Uncharacterised protein	H0ZFQ4_TAEGU	257	microtubule cytoskeleton [GO:0015630]; plasma membrane [GO:0005886]
Blood	ENSTGUG00000002618	40.0728	58.6959	17.7251	1.38621	0.447284	3.09916	0.00194069	0.0710396	TMEM184C	transmembrane protein 184C	Uncharacterised protein	H0YWM1_TAEGU	445
Blood	ENSTGUG00000007819	27.463	44.7487	6.72009	1.67434	0.540902	3.09545	0.00196513	0.0716981	ST6GALNAC2	ST6 (alpha-N-acetyl-neuraminyl-2,3-beta-galactosyl-1,3)-N-acetylgalactosaminide alpha-2,6-sialyltransferase 2	Uncharacterised protein	H0ZBU9_TAEGU	364	integral component of Golgi membrane [GO:0030173]; sialyltransferase activity [GO:0008373]; protein glycosylation [GO:0006486]
Blood	ENSTGUG00000005933	393.205	134.709	703.4	-1.61986	0.523967	-3.09153	0.00199125	0.0724137	VTN	vitronectin	Uncharacterised protein	H0Z6B5_TAEGU	434	blood microparticle [GO:0072562]; extracellular exosome [GO:0070062]; proteinaceous extracellular matrix [GO:0005578]; extracellular matrix binding [GO:0050840]; polysaccharide binding [GO:0030247]; scavenger receptor activity [GO:0005044]; cell adhesion mediated by integrin [GO:0033627]; endodermal cell differentiation [GO:0035987]; extracellular matrix organization [GO:0030198]; immune response…
Blood	ENSTGUG00000011490	41.0336	57.6884	21.0479	1.23973	0.401298	3.0893	0.00200626	0.072722	FGD4	FYVE, RhoGEF and PH domain containing 4	Uncharacterised protein	H0ZMN1_TAEGU	760	intracellular [GO:0005622]; Rho guanyl-nucleotide exchange factor activity [GO:0005089]; zinc ion binding [GO:0008270]
Blood	ENSTGUG00000009041	118.457	174.544	51.1523	1.40125	0.45419	3.08516	0.00203444	0.0735041	TLR1B		Uncharacterised protein	H0ZFE9_TAEGU	653	integral component of membrane [GO:0016021]; transmembrane signaling receptor activity [GO:0004888]; detection of diacyl bacterial lipopeptide [GO:0042496]; inflammatory response [GO:0006954]; innate immune response [GO:0045087]; MyD88-dependent toll-like receptor signaling pathway [GO:0002755]; positive regulation of interleukin-6 biosynthetic process [GO:0045410]; regulation of cytokine secreti…
Blood	ENSTGUG00000001821	106.979	138.409	69.2624	0.927732	0.300833	3.08388	0.00204318	0.073581	CAMK2D	calcium/calmodulin-dependent protein kinase II delta	Uncharacterised protein	H0YUC5_TAEGU	658	axon initial segment [GO:0043194]; intercalated disc [GO:0014704]; neuromuscular junction [GO:0031594]; neuronal cell body [GO:0043025]; nucleus [GO:0005634]; sarcoplasmic reticulum [GO:0016529]; T-tubule [GO:0030315]; ATP binding [GO:0005524]; calmodulin-dependent protein kinase activity [GO:0004683]; sodium channel inhibitor activity [GO:0019871]; calcium ion transport [GO:0006816]; cardiac mus…
Blood	ENSTGUG00000006448	466.126	620.795	280.523	1.03308	0.335241	3.08162	0.0020588	0.0739043	FERMT1	fermitin family member 1	Uncharacterised protein	H0Z7U3_TAEGU	679	cytosol [GO:0005829]; filamentous actin [GO:0031941]; focal adhesion [GO:0005925]; cell adhesion [GO:0007155]; establishment of epithelial cell polarity [GO:0090162]; keratinocyte migration [GO:0051546]; keratinocyte proliferation [GO:0043616]
Blood	ENSTGUG00000002136	20.0106	29.4661	8.66391	1.40096	0.455029	3.07883	0.00207817	0.0741215	CELF2	CUGBP, Elav-like family member 2	Uncharacterised protein	H0YV84_TAEGU	494	cytoplasm [GO:0005737]; nucleotide binding [GO:0000166]; RNA binding [GO:0003723]; mRNA splice site selection [GO:0006376]
Blood	ENSTGUG00000018130	51.9089	68.5058	31.9928	1.00326	0.325838	3.07902	0.00207686	0.0741215	TTC4	tetratricopeptide repeat domain 4	Uncharacterised protein	H1A5H8_TAEGU	304
Blood	ENSTGUG00000001136	125.497	168.235	74.2111	1.05741	0.343695	3.0766	0.00209373	0.0743205	PDSS1	prenyl (decaprenyl) diphosphate synthase, subunit 1	Uncharacterised protein	H0YSA9_TAEGU	347	mitochondrion [GO:0005739]; transferase complex [GO:1990234]; trans-hexaprenyltranstransferase activity [GO:0000010]; trans-octaprenyltranstransferase activity [GO:0050347]; isoprenoid biosynthetic process [GO:0008299]; protein heterotetramerization [GO:0051290]
Blood	ENSTGUG00000012821	22.8912	33.9705	9.59606	1.42829	0.464315	3.07612	0.00209711	0.0743205	TRAF3	TNF receptor-associated factor 3	Uncharacterised protein	H0ZRG0_TAEGU	549	CD40 receptor complex [GO:0035631]; cytoplasmic side of plasma membrane [GO:0009898]; ubiquitin-protein transferase activity [GO:0004842]; zinc ion binding [GO:0008270]; innate immune response [GO:0045087]; negative regulation of NF-kappaB transcription factor activity [GO:0032088]; regulation of apoptotic process [GO:0042981]; regulation of defense response to virus [GO:0050688]; regulation of i…
Blood	ENSTGUG00000011196	75.8966	103.592	42.6615	1.12877	0.367169	3.07425	0.00211029	0.0745503	CHD7	chromodomain helicase DNA binding protein 7	Uncharacterised protein	H0ZLT7_TAEGU	3010	nucleoplasm [GO:0005654]; ATP binding [GO:0005524]; chromatin binding [GO:0003682]; DNA binding [GO:0003677]; hydrolase activity, acting on acid anhydrides [GO:0016817]; adult heart development [GO:0007512]; adult walking behavior [GO:0007628]; artery morphogenesis [GO:0048844]; blood circulation [GO:0008015]; cognition [GO:0050890]; embryonic hindlimb morphogenesis [GO:0035116]; epithelium devel…
Blood	ENSTGUG00000008071	58.4413	78.9816	33.7928	1.08748	0.354527	3.06742	0.00215913	0.0755561	INO80C	INO80 complex subunit C	Uncharacterised protein	H0ZCL3_TAEGU	185	Ino80 complex [GO:0031011]; chromatin remodeling [GO:0006338]; regulation of transcription, DNA-templated [GO:0006355]
Blood	ENSTGUG00000016565	4.28876	6.99293	1.04376	1.66323	0.541978	3.06881	0.00214914	0.0755561			Uncharacterised protein	H1A1V5_TAEGU	135
Blood	ENSTGUG00000017798	87.4247	64.1372	115.37	-0.805779	0.262636	-3.06804	0.00215469	0.0755561
Blood	ENSTGUG00000001191	88.1618	116.427	54.2432	1.00315	0.327427	3.06374	0.00218587	0.0762519	PIP4K2A	phosphatidylinositol-5-phosphate 4-kinase, type II, alpha	Uncharacterised protein	H0YSH4_TAEGU	358	phosphatidylinositol phosphate kinase activity [GO:0016307]; megakaryocyte development [GO:0035855]
Blood	ENSTGUG00000012516	384.021	470.744	279.953	0.717598	0.23434	3.06221	0.0021971	0.0764041	FAM49B	family with sequence similarity 49, member B	Uncharacterised protein	H0ZQJ8_TAEGU	324	cilium [GO:0005929]; extracellular exosome [GO:0070062]
Blood	ENSTGUG00000018220	33.2841	44.3498	20.0053	1.04028	0.339893	3.0606	0.0022089	0.0765753	NUP93	nucleoporin 93kDa	Uncharacterised protein	H1A5C8_TAEGU	819	nuclear membrane [GO:0031965]; nuclear periphery [GO:0034399]; nuclear pore [GO:0005643]; structural constituent of nuclear pore [GO:0017056]; nuclear pore complex assembly [GO:0051292]; transport [GO:0006810]
Blood	ENSTGUG00000011323	17.1274	4.71903	32.0175	-1.67055	0.546236	-3.05829	0.00222604	0.0765821	IYD	iodotyrosine deiodinase	Uncharacterised protein	H0ZM46_TAEGU	291	iodide peroxidase activity [GO:0004447]
Blood	ENSTGUG00000006709	3.95318	6.38102	1.03978	1.64063	0.536535	3.05782	0.00222954	0.0765821	TBR1	T-box, brain, 1	Uncharacterised protein	H0Z8I8_TAEGU	393	nucleus [GO:0005634]; RNA polymerase II core promoter sequence-specific DNA binding [GO:0000979]; sequence-specific DNA binding transcription factor activity [GO:0003700]; axon guidance [GO:0007411]; commitment of neuronal cell to specific neuron type in forebrain [GO:0021902]; hindbrain development [GO:0030902]; positive regulation of transcription from RNA polymerase II promoter [GO:0045944]; r…
Blood	ENSTGUG00000005322	102.488	138.801	58.9136	1.09607	0.358451	3.05779	0.00222975	0.0765821			Uncharacterised protein	H0Z4I3_TAEGU	588
Blood	ENSTGUG00000005863	31.8828	13.8538	53.5176	-1.47556	0.482976	-3.05515	0.00224951	0.0770231	FADS3	fatty acid desaturase 3	Uncharacterised protein	H0Z673_TAEGU	448	heme binding [GO:0020037]; iron ion binding [GO:0005506]; oxidoreductase activity, acting on paired donors, with oxidation of a pair of donors resulting in the reduction of molecular oxygen to two molecules of water [GO:0016717]; lipid metabolic process [GO:0006629]
Blood	ENSTGUG00000001938	98.7226	132.619	58.0468	1.06341	0.348479	3.05158	0.00227642	0.0774937	EXOSC9	exosome component 9	Uncharacterised protein	H0YUM8_TAEGU	419
Blood	ENSTGUG00000018754	8063.84	4050.39	12880	-1.34977	0.442333	-3.05148	0.00227718	0.0774937	COX3	mitochondrially encoded cytochrome c oxidase III	Cytochrome c oxidase subunit 3	Q27GW2_TAEGU	261	integral component of membrane [GO:0016021]; mitochondrion [GO:0005739]; respiratory chain complex IV [GO:0045277]; cytochrome-c oxidase activity [GO:0004129]; aerobic electron transport chain [GO:0019646]; respiratory chain complex IV assembly [GO:0008535]
Blood	ENSTGUG00000010414	63.5429	87.1704	35.19	1.14566	0.376341	3.04422	0.00233286	0.0785881	CSNK1E	casein kinase 1, epsilon	Uncharacterised protein	H0ZJH7_TAEGU	393	nucleus [GO:0005634]; ribonucleoprotein complex [GO:0030529]; ATP binding [GO:0005524]; poly(A) RNA binding [GO:0044822]; protein serine/threonine kinase activity [GO:0004674]; cellular protein localization [GO:0034613]; circadian regulation of gene expression [GO:0032922]; negative regulation of Wnt signaling pathway [GO:0030178]; positive regulation of canonical Wnt signaling pathway [GO:009026…
Blood	ENSTGUG00000008707	221.011	311.695	112.191	1.24229	0.408162	3.04361	0.00233759	0.0785881	CEBPB	CCAAT/enhancer binding protein (C/EBP), beta	Uncharacterised protein	H0ZEF2_TAEGU	324	condensed chromosome, centromeric region [GO:0000779]; cytoplasm [GO:0005737]; nuclear chromatin [GO:0000790]; nuclear matrix [GO:0016363]; nucleus [GO:0005634]; chromatin binding [GO:0003682]; enhancer sequence-specific DNA binding [GO:0001158]; RNA polymerase II core promoter proximal region sequence-specific DNA binding transcription factor activity involved in positive regulation of transcrip…
Blood	ENSTGUG00000003595	178.905	233.633	113.231	0.957737	0.314486	3.0454	0.00232372	0.0785881	NFKB1	nuclear factor of kappa light polypeptide gene enhancer in B-cells 1	Uncharacterised protein	H0YZJ3_TAEGU	972	cytosol [GO:0005829]; mitochondrion [GO:0005739]; nucleoplasm [GO:0005654]; RNA polymerase II distal enhancer sequence-specific DNA binding [GO:0000980]; RNA polymerase II distal enhancer sequence-specific DNA binding transcription factor activity involved in positive regulation of transcription [GO:0001205]; RNA polymerase II transcription regulatory region sequence-specific DNA binding transcri…
Blood	ENSTGUG00000009070	26.5055	38.7167	11.8522	1.36717	0.448939	3.04533	0.00232426	0.0785881	SLC8B1	solute carrier family 8 (sodium/lithium/calcium exchanger), member B1	Uncharacterised protein	H0ZFJ5_TAEGU	524	integral component of mitochondrial membrane [GO:0032592]; mitochondrial crista [GO:0030061]; plasma membrane [GO:0005886]; calcium:sodium antiporter activity [GO:0005432]; cytosolic calcium ion homeostasis [GO:0051480]; glucose homeostasis [GO:0042593]; mitochondrial calcium ion homeostasis [GO:0051560]; mitochondrial calcium ion transport [GO:0006851]; regulation of insulin secretion [GO:005079…
Blood	ENSTGUG00000009151	93.9417	127	54.2718	1.08879	0.358398	3.03794	0.00238202	0.0798409	ABCC3	ATP-binding cassette, sub-family C (CFTR/MRP), member 3	Uncharacterised protein	H0ZFW7_TAEGU	1508	integral component of membrane [GO:0016021]; ATP binding [GO:0005524]; ATPase activity, coupled to transmembrane movement of substances [GO:0042626]
Blood	ENSTGUG00000003499	664.823	947.314	325.835	1.27708	0.420951	3.03379	0.00241504	0.0807043			Uncharacterised protein	H0YZ67_TAEGU	169	extracellular space [GO:0005615]; regulation of immune system process [GO:0002682]
Blood	ENSTGUG00000006627	16.0556	21.5717	9.43627	1.06657	0.352356	3.02696	0.00247023	0.0823015	FEN1	flap structure-specific endonuclease 1	Flap endonuclease 1 (FEN-1) (EC 3.1.-.-) (Flap structure-specific endonuclease 1)	H0Z8A4_TAEGU	372	mitochondrion [GO:0005739]; nucleolus [GO:0005730]; nucleoplasm [GO:0005654]; plasma membrane [GO:0005886]; 5'-3' exonuclease activity [GO:0008409]; 5'-flap endonuclease activity [GO:0017108]; DNA binding [GO:0003677]; magnesium ion binding [GO:0000287]; manganese ion binding [GO:0030145]; RNA-DNA hybrid ribonuclease activity [GO:0004523]; base-excision repair [GO:0006284]; DNA replication, remov…
Blood	ENSTGUG00000002124	7.60834	11.2304	3.26192	1.40168	0.463709	3.02275	0.00250486	0.0827123	GMDS	GDP-mannose 4,6-dehydratase	Uncharacterised protein	H0YV68_TAEGU	341	extracellular exosome [GO:0070062]; GDP-mannose 4,6-dehydratase activity [GO:0008446]; NADP+ binding [GO:0070401]; GDP-mannose metabolic process [GO:0019673]
Blood	ENSTGUG00000003659	105.583	149.447	52.9463	1.25389	0.414747	3.02326	0.00250064	0.0827123	PSTPIP1	proline-serine-threonine phosphatase interacting protein 1	Uncharacterised protein	H0YZN2_TAEGU	412	actomyosin contractile ring [GO:0005826]; cleavage furrow [GO:0032154]; membrane [GO:0016020]; stress fiber [GO:0001725]
Blood	ENSTGUG00000005224	4.4507	7.50608	0.784239	1.67948	0.555491	3.02343	0.00249931	0.0827123			Uncharacterised protein	H0Z475_TAEGU	435
Blood	ENSTGUG00000013890	628.613	484.333	801.749	-0.696373	0.23059	-3.01996	0.00252806	0.0829862			Uncharacterised protein	H0ZUJ2_TAEGU	207	integral component of membrane [GO:0016021]
Blood	ENSTGUG00000014920	19.0042	6.53702	33.9648	-1.59143	0.526881	-3.02048	0.00252375	0.0829862
Blood	ENSTGUG00000009932	12.9037	17.849	6.96938	1.18165	0.391699	3.01674	0.00255506	0.0836257	RYBP	RING1 and YY1 binding protein	Uncharacterised protein	H0ZI27_TAEGU	221	nucleoplasm [GO:0005654]; PcG protein complex [GO:0031519]; DNA binding [GO:0003677]; transcription corepressor activity [GO:0003714]; zinc ion binding [GO:0008270]; histone H2A monoubiquitination [GO:0035518]; negative regulation of transcription from RNA polymerase II promoter [GO:0000122]
Blood	ENSTGUG00000008641	39.1832	55.4796	19.6276	1.25437	0.416385	3.01252	0.00259085	0.0845484	TRPC1	transient receptor potential cation channel, subfamily C, member 1	Uncharacterised protein	H0ZEB0_TAEGU	794	basolateral plasma membrane [GO:0016323]; costamere [GO:0043034]; integral component of membrane [GO:0016021]; membrane raft [GO:0045121]; receptor complex [GO:0043235]; sarcomere [GO:0030017]; inositol 1,4,5 trisphosphate binding [GO:0070679]; store-operated calcium channel activity [GO:0015279]; cytosolic calcium ion homeostasis [GO:0051480]; positive regulation of release of sequestered calciu…
Blood	ENSTGUG00000002587	42.5548	54.2083	28.5705	0.86925	0.28883	3.00956	0.00261629	0.085129	GPR174	G protein-coupled receptor 174	Uncharacterised protein	H0YWI4_TAEGU	308	integral component of membrane [GO:0016021]; G-protein coupled receptor activity [GO:0004930]
Blood	ENSTGUG00000018014	300.16	197.473	423.384	-0.996622	0.331279	-3.00841	0.00262618	0.0852014
Blood	ENSTGUG00000008410	148.09	204.039	80.9514	1.15491	0.384392	3.0045	0.00266016	0.0856787	AKAP13	A kinase (PRKA) anchor protein 13	Uncharacterised protein	H0ZDL3_TAEGU	1410	cytoplasm [GO:0005737]; membrane [GO:0016020]; cAMP-dependent protein kinase activity [GO:0004691]; Rho guanyl-nucleotide exchange factor activity [GO:0005089]; intracellular signal transduction [GO:0035556]; regulation of glucocorticoid mediated signaling pathway [GO:1900169]
Blood	ENSTGUG00000011658	267.316	386.432	124.376	1.3221	0.440197	3.00343	0.00266953	0.0856787	FABP5	fatty acid binding protein 5 (psoriasis-associated)	Uncharacterised protein	H0ZN43_TAEGU	134	extracellular exosome [GO:0070062]; lipid binding [GO:0008289]; transporter activity [GO:0005215]; glucose metabolic process [GO:0006006]; glucose transport [GO:0015758]; phosphatidylcholine biosynthetic process [GO:0006656]
Blood	ENSTGUG00000010464	17.2277	5.10957	31.7694	-1.63392	0.543897	-3.0041	0.00266365	0.0856787	NIPSNAP1	nipsnap homolog 1 (C. elegans)	Uncharacterised protein	H0ZJM4_TAEGU	139	mitochondrial inner membrane [GO:0005743]; synaptic membrane [GO:0097060]; neurotransmitter binding [GO:0042165]; sensory perception of pain [GO:0019233]
Blood	ENSTGUG00000005007	30.1134	43.8236	13.6611	1.34702	0.44866	3.00231	0.00267938	0.0856787	RAPGEF1	Rap guanine nucleotide exchange factor (GEF) 1	Uncharacterised protein	H0Z3S0_TAEGU	1218	early endosome [GO:0005769]; Rap guanyl-nucleotide exchange factor activity [GO:0017034]; blood vessel development [GO:0001568]; cellular response to cAMP [GO:0071320]; establishment of endothelial barrier [GO:0061028]; negative regulation of canonical Wnt signaling pathway [GO:0090090]; negative regulation of ERK1 and ERK2 cascade [GO:0070373]; negative regulation of neural precursor cell prolif…
Blood	ENSTGUG00000011372	27.6385	35.4613	18.2513	0.900125	0.29979	3.00252	0.00267754	0.0856787
Blood	ENSTGUG00000004867	64.7573	89.9417	34.536	1.18478	0.394783	3.00108	0.0026902	0.0857781	SOCS1	suppressor of cytokine signaling 1	Uncharacterised protein	H0Z361_TAEGU	207	cytoplasm [GO:0005737]; kinase inhibitor activity [GO:0019210]; cellular response to amino acid stimulus [GO:0071230]; cytokine-mediated signaling pathway [GO:0019221]; fat cell differentiation [GO:0045444]; JAK-STAT cascade [GO:0007259]; negative regulation of insulin receptor signaling pathway [GO:0046627]; negative regulation of tyrosine phosphorylation of Stat3 protein [GO:0042518]; protein u…
Blood	ENSTGUG00000003196	15.6581	22.5546	7.38236	1.3148	0.438499	2.99841	0.00271394	0.086042	TNFSF8	tumor necrosis factor (ligand) superfamily, member 8	Uncharacterised protein	H0YYB3_TAEGU	233	extracellular space [GO:0005615]; membrane [GO:0016020]; CD8-positive, alpha-beta T cell differentiation [GO:0043374]; defense response to Gram-positive bacterium [GO:0050830]; immune response [GO:0006955]; positive regulation of transcription from RNA polymerase II promoter [GO:0045944]
Blood	ENSTGUG00000011787	60.5016	83.055	33.4375	1.14171	0.380758	2.99852	0.00271292	0.086042			Uncharacterised protein	H0ZNH1_TAEGU	759
Blood	ENSTGUG00000008015	6.15146	9.96471	1.57556	1.61393	0.538796	2.99543	0.00274059	0.0866138	ARNT2	aryl-hydrocarbon receptor nuclear translocator 2	Uncharacterised protein	H0ZCH2_TAEGU	716	aryl hydrocarbon receptor complex [GO:0034751]; cytoplasm [GO:0005737]; nucleus [GO:0005634]; transcription factor complex [GO:0005667]; aryl hydrocarbon receptor binding [GO:0017162]; core promoter sequence-specific DNA binding [GO:0001046]; protein heterodimerization activity [GO:0046982]; sequence-specific DNA binding transcription factor activity [GO:0003700]; signal transducer activity [GO:0…
Blood	ENSTGUG00000004287	24.714	33.4158	14.2719	1.09539	0.365888	2.99379	0.00275533	0.0866138	C4orf32	chromosome 4 open reading frame 32	Uncharacterised protein	H0Z1G6_TAEGU	107
Blood	ENSTGUG00000003063	442.364	539.446	325.865	0.695663	0.232349	2.99405	0.002753	0.0866138	PPP2R5A	protein phosphatase 2, regulatory subunit B', alpha	Uncharacterised protein	H0YY20_TAEGU	485	M band [GO:0031430]; membrane [GO:0016020]; protein phosphatase type 2A complex [GO:0000159]; Z disc [GO:0030018]; protein phosphatase type 2A regulator activity [GO:0008601]; negative regulation of establishment of protein localization to plasma membrane [GO:0090005]; negative regulation of lipid kinase activity [GO:0090219]; positive regulation of protein dephosphorylation [GO:0035307]; signal …
Blood	ENSTGUG00000001836	123.004	171.402	64.9255	1.19207	0.399886	2.98102	0.00287286	0.0900541	TREML2	triggering receptor expressed on myeloid cells-like 2	Uncharacterised protein	H0YUC3_TAEGU	271
Blood	ENSTGUG00000012528	10.6366	15.5976	4.6834	1.3738	0.461728	2.97535	0.00292658	0.0914804	GPR68	G protein-coupled receptor 68	Uncharacterised protein	H0ZQK6_TAEGU	320	integral component of membrane [GO:0016021]; G-protein coupled receptor activity [GO:0004930]; cellular response to pH [GO:0071467]; negative regulation of monocyte differentiation [GO:0045656]; positive regulation of insulin secretion involved in cellular response to glucose stimulus [GO:0035774]; positive regulation of osteoclast development [GO:2001206]
Blood	ENSTGUG00000000661	29.1475	44.7617	10.4105	1.49902	0.503983	2.97435	0.00293605	0.0915194	GRIN3A	glutamate receptor, ionotropic, N-methyl-D-aspartate 3A	Uncharacterised protein	H0YQW6_TAEGU	1088	cell junction [GO:0030054]; N-methyl-D-aspartate selective glutamate receptor complex [GO:0017146]; neuron projection [GO:0043005]; neuronal cell body [GO:0043025]; postsynaptic membrane [GO:0045211]; calcium channel activity [GO:0005262]; extracellular-glutamate-gated ion channel activity [GO:0005234]; glycine binding [GO:0016594]; N-methyl-D-aspartate selective glutamate receptor activity [GO:0…
Blood	ENSTGUG00000001140	129.162	166.605	84.2304	0.908413	0.3059	2.96964	0.00298149	0.0926762	APBB1IP	amyloid beta (A4) precursor protein-binding, family B, member 1 interacting protein	Uncharacterised protein	H0YSB7_TAEGU	648	signal transduction [GO:0007165]
Blood	ENSTGUG00000002275	7.69772	11.4132	3.2391	1.39617	0.471771	2.95943	0.00308204	0.0952799	KLHL8	kelch-like family member 8	Uncharacterised protein	H0YVM6_TAEGU	617	Cul3-RING ubiquitin ligase complex [GO:0031463]; nucleoplasm [GO:0005654]; protein ubiquitination involved in ubiquitin-dependent protein catabolic process [GO:0042787]
Blood	ENSTGUG00000007772	98.9507	60.8711	144.646	-1.09627	0.370436	-2.9594	0.00308238	0.0952799	CYP2C8-2		Uncharacterised protein	H0ZBT4_TAEGU	493	heme binding [GO:0020037]; iron ion binding [GO:0005506]; oxidoreductase activity, acting on paired donors, with incorporation or reduction of molecular oxygen, reduced flavin or flavoprotein as one donor, and incorporation of one atom of oxygen [GO:0016712]
Blood	ENSTGUG00000012347	6.60654	9.75112	2.83306	1.38326	0.46852	2.95241	0.00315308	0.0967005	MAL2	mal, T-cell differentiation protein 2 (gene/pseudogene)	Uncharacterised protein	H0ZQ24_TAEGU	139	extracellular exosome [GO:0070062]; integral component of membrane [GO:0016021]; membrane raft [GO:0045121]
Blood	ENSTGUG00000018759	2573.88	1289.14	4115.57	-1.33482	0.452275	-2.95136	0.00316383	0.0967005	ND4	mitochondrially encoded NADH dehydrogenase 4	NADH-ubiquinone oxidoreductase chain 4 (EC 1.6.5.3)	Q27GV9_TAEGU	459	integral component of membrane [GO:0016021]; mitochondrial respiratory chain complex I [GO:0005747]; NADH dehydrogenase (ubiquinone) activity [GO:0008137]; mitochondrial electron transport, NADH to ubiquinone [GO:0006120]
Blood	ENSTGUG00000005624	11.55	18.3247	3.4204	1.56731	0.530887	2.95224	0.00315481	0.0967005	RLTPR	RGD motif, leucine rich repeats, tropomodulin domain and proline-rich containing	Uncharacterised protein	H0Z5G9_TAEGU	1114	cell-cell junction [GO:0005911]; cytoplasm [GO:0005737]; F-actin capping protein complex [GO:0008290]; immunological synapse [GO:0001772]; cell migration [GO:0016477]; establishment of protein localization [GO:0045184]; homeostasis of number of cells [GO:0048872]; maintenance of cell polarity [GO:0030011]; positive regulation of interferon-gamma secretion [GO:1902715]; positive regulation of inte…
Blood	ENSTGUG00000011031	4.3346	6.93853	1.20987	1.57992	0.53543	2.95075	0.00317	0.0967005	C2orf65-1		Uncharacterised protein	H0ZL97_TAEGU	520
Blood	ENSTGUG00000013130	9.20405	1.56509	18.3708	-1.65588	0.561206	-2.95058	0.00317179	0.0967005			Uncharacterised protein	H0ZSC6_TAEGU	803
Blood	ENSTGUG00000010699	24.3779	34.3777	12.378	1.23514	0.41874	2.94966	0.00318123	0.0967233	SLC39A10	solute carrier family 39 (zinc transporter), member 10	Uncharacterised protein	H0ZKB9_TAEGU	831	membrane [GO:0016020]; metal ion transmembrane transporter activity [GO:0046873]
Blood	ENSTGUG00000008911	93.3295	128.813	50.7491	1.15608	0.392165	2.94794	0.00319903	0.0969993	PREX1	phosphatidylinositol-3,4,5-trisphosphate-dependent Rac exchange factor 1	Uncharacterised protein	H0ZF37_TAEGU	1577	cytosol [GO:0005829]; intracellular membrane-bounded organelle [GO:0043231]; phospholipid binding [GO:0005543]; Rho guanyl-nucleotide exchange factor activity [GO:0005089]; G-protein coupled receptor signaling pathway [GO:0007186]; intracellular signal transduction [GO:0035556]; neutrophil chemotaxis [GO:0030593]; positive regulation of substrate adhesion-dependent cell spreading [GO:1900026]; re…
Blood	ENSTGUG00000018722	142.214	31.0077	275.662	-1.65037	0.560005	-2.94706	0.00320814	0.0970114
Blood	ENSTGUG00000005506	81.9739	110.74	47.4542	1.07948	0.367167	2.94001	0.00328199	0.0984726	AOAH	acyloxyacyl hydrolase (neutrophil)	Uncharacterised protein	H0Z538_TAEGU	524	acyloxyacyl hydrolase activity [GO:0050528]; lipopolysaccharide metabolic process [GO:0008653]; negative regulation of inflammatory response [GO:0050728]
Blood	ENSTGUG00000009988	34.2407	49.4919	15.9392	1.31438	0.44708	2.93992	0.00328301	0.0984726	BCR	breakpoint cluster region	Uncharacterised protein	H0ZIB3_TAEGU	1285	intracellular [GO:0005622]; GTPase activator activity [GO:0005096]; protein serine/threonine kinase activity [GO:0004674]; Rho guanyl-nucleotide exchange factor activity [GO:0005089]; intracellular signal transduction [GO:0035556]
Blood	ENSTGUG00000003908	5.65405	8.63212	2.08036	1.47492	0.501664	2.94005	0.00328157	0.0984726	PRKCE	protein kinase C, epsilon	Protein kinase C (EC 2.7.11.13)	H0Z0E9_TAEGU	608	cytosol [GO:0005829]; endoplasmic reticulum [GO:0005783]; Golgi apparatus [GO:0005794]; mitochondrion [GO:0005739]; nucleus [GO:0005634]; perinuclear region of cytoplasm [GO:0048471]; plasma membrane [GO:0005886]; ATP binding [GO:0005524]; calcium-independent protein kinase C activity [GO:0004699]; enzyme activator activity [GO:0008047]; ethanol binding [GO:0035276]; metal ion binding [GO:0046872…
Blood	ENSTGUG00000006824	12.9222	19.794	4.67619	1.48059	0.504142	2.93685	0.00331559	0.0991826			Uncharacterised protein	H0Z8V9_TAEGU	106

## Sheet: Sheet1
Column heading	Description
Tissue	Tissue from which transcriptome was characterised
Gene_ID	Identity of gene as per Ensembl
Mean_expression	Mean of normalised gene expression counts of all individuals
Mean_urban_expression	Mean of normalised gene expression counts of urban individuals
Mean_rural_expression	Mean of normalised gene expression counts of rural individuals
log2FoldChange_expression	Log2-fold change in gene expression between rural and urban individuals (positive indicates upregulation in urban individuals and negative indicates upregulation in rural individuals)
log2FoldChange_StdError	Standard error of log2-fold change
Test_statistic	Test statistic
P_value	Unadjusted P-value
Q_value	P-value corrected for false discovery rate
Gene_name	Gene name as per Ensembl
Gene_description	Protein description as per Ensembl
Protein_name_UniProt	Protein name as per UniProt
UniProt_KB_accession_nr	UniProtKB accession number
Protein_length	Length of protein (number of amino acids)
GO_terms	Name and ID of each gene ontology term to which the gene in question maps.
