# Supplementary material for: Transcriptome analysis of a wild bird reveals physiological responses to the urban environment
Source: Sci Rep. 2017 Mar 14;7:44180. doi: 10.1038/srep44180 (PMC5349542; doi:10.1038/srep44180)
Supplement: Supplementary Dataset 3 [file srep44180-s4.xls]

## Sheet: Gene_enrich_analysis
Tissue	GO_ID	GO_term	P_value	Q_value	x	n	X	N	Gene_IDs
Blood	2376	immune system process	2.4408e-19	9.0237e-16	59	689	327	14601	ENSTGUG00000005360|ENSTGUG00000016844|ENSTGUG00000009043|ENSTGUG00000003791|ENSTGUG00000009041|ENSTGUG00000004127|ENSTGUG00000005830|ENSTGUG00000017488|ENSTGUG00000013299|ENSTGUG00000010648|ENSTGUG00000003908|ENSTGUG00000012370|ENSTGUG00000003686|ENSTGUG00000013892|ENSTGUG00000011172|ENSTGUG00000005933|ENSTGUG00000000388|ENSTGUG00000008911|ENSTGUG00000004838|ENSTGUG00000003196|ENSTGUG00000008108|…
Blood	6955	immune response	4.3931e-14	8.1206e-11	30	248	327	14601	ENSTGUG00000016844|ENSTGUG00000009043|ENSTGUG00000009598|ENSTGUG00000003791|ENSTGUG00000009041|ENSTGUG00000004127|ENSTGUG00000005830|ENSTGUG00000017488|ENSTGUG00000010648|ENSTGUG00000003908|ENSTGUG00000012370|ENSTGUG00000000422|ENSTGUG00000015634|ENSTGUG00000013892|ENSTGUG00000005933|ENSTGUG00000004838|ENSTGUG00000003196|ENSTGUG00000008108|ENSTGUG00000003154|ENSTGUG00000012821|ENSTGUG00000000103|…
Blood	2682	regulation of immune system process	5.405e-12	6.6607e-09	37	445	327	14601	ENSTGUG00000005360|ENSTGUG00000009043|ENSTGUG00000009598|ENSTGUG00000002946|ENSTGUG00000003791|ENSTGUG00000009041|ENSTGUG00000002826|ENSTGUG00000004242|ENSTGUG00000017488|ENSTGUG00000013299|ENSTGUG00000003908|ENSTGUG00000000422|ENSTGUG00000012370|ENSTGUG00000013543|ENSTGUG00000011558|ENSTGUG00000003499|ENSTGUG00000012528|ENSTGUG00000002245|ENSTGUG00000003154|ENSTGUG00000003590|ENSTGUG00000012821|…
Blood	45321	leukocyte activation	1.3991e-10	1.2931e-07	23	201	327	14601	ENSTGUG00000012998|ENSTGUG00000012284|ENSTGUG00000009665|ENSTGUG00000012931|ENSTGUG00000017488|ENSTGUG00000010648|ENSTGUG00000002952|ENSTGUG00000003908|ENSTGUG00000008023|ENSTGUG00000000422|ENSTGUG00000011737|ENSTGUG00000013892|ENSTGUG00000003686|ENSTGUG00000000091|ENSTGUG00000008717|ENSTGUG00000011196|ENSTGUG00000008911|ENSTGUG00000003196|ENSTGUG00000008108|ENSTGUG00000003590|ENSTGUG00000003154|…
Blood	1775	cell activation	1.1618e-09	8.5906e-07	24	243	327	14601	ENSTGUG00000012998|ENSTGUG00000012284|ENSTGUG00000012931|ENSTGUG00000009665|ENSTGUG00000017488|ENSTGUG00000010648|ENSTGUG00000002952|ENSTGUG00000003908|ENSTGUG00000008023|ENSTGUG00000000422|ENSTGUG00000011737|ENSTGUG00000013892|ENSTGUG00000003686|ENSTGUG00000000091|ENSTGUG00000008717|ENSTGUG00000011196|ENSTGUG00000008911|ENSTGUG00000003196|ENSTGUG00000013276|ENSTGUG00000008108|ENSTGUG00000003590|…
Blood	46649	lymphocyte activation	1.9181e-09	1.1819e-06	20	173	327	14601	ENSTGUG00000012998|ENSTGUG00000012284|ENSTGUG00000009665|ENSTGUG00000012931|ENSTGUG00000017488|ENSTGUG00000010648|ENSTGUG00000002952|ENSTGUG00000008023|ENSTGUG00000000422|ENSTGUG00000013892|ENSTGUG00000003686|ENSTGUG00000000091|ENSTGUG00000008717|ENSTGUG00000011196|ENSTGUG00000008911|ENSTGUG00000003196|ENSTGUG00000008108|ENSTGUG00000003154|ENSTGUG00000005824|ENSTGUG00000010422
Blood	2764	immune response-regulating signaling pathway	2.408e-09	1.2718e-06	14	80	327	14601	ENSTGUG00000009043|ENSTGUG00000013214|ENSTGUG00000009041|ENSTGUG00000009665|ENSTGUG00000005624|ENSTGUG00000003282|ENSTGUG00000011983|ENSTGUG00000017488|ENSTGUG00000013276|ENSTGUG00000013299|ENSTGUG00000003908|ENSTGUG00000005824|ENSTGUG00000012821|ENSTGUG00000000422
Blood	2253	activation of immune response	4.6743e-09	1.9482e-06	14	84	327	14601	ENSTGUG00000009043|ENSTGUG00000013214|ENSTGUG00000009598|ENSTGUG00000009041|ENSTGUG00000009665|ENSTGUG00000005624|ENSTGUG00000003282|ENSTGUG00000011983|ENSTGUG00000017488|ENSTGUG00000013276|ENSTGUG00000013299|ENSTGUG00000003908|ENSTGUG00000012821|ENSTGUG00000000422
Blood	2520	immune system development	4.7427e-09	1.9482e-06	29	370	327	14601	ENSTGUG00000005360|ENSTGUG00000004127|ENSTGUG00000017488|ENSTGUG00000010648|ENSTGUG00000005185|ENSTGUG00000012370|ENSTGUG00000000422|ENSTGUG00000003686|ENSTGUG00000013892|ENSTGUG00000011196|ENSTGUG00000011709|ENSTGUG00000008911|ENSTGUG00000003196|ENSTGUG00000008108|ENSTGUG00000003154|ENSTGUG00000003590|ENSTGUG00000012998|ENSTGUG00000005370|ENSTGUG00000009665|ENSTGUG00000012931|ENSTGUG00000007454|…
Blood	2757	immune response-activating signal transduction	8.6136e-09	2.8164e-06	13	74	327	14601	ENSTGUG00000009043|ENSTGUG00000013214|ENSTGUG00000009041|ENSTGUG00000009665|ENSTGUG00000005624|ENSTGUG00000003282|ENSTGUG00000011983|ENSTGUG00000017488|ENSTGUG00000013276|ENSTGUG00000013299|ENSTGUG00000003908|ENSTGUG00000012821|ENSTGUG00000000422
Blood	50776	regulation of immune response	8.8283e-09	2.8164e-06	21	208	327	14601	ENSTGUG00000009043|ENSTGUG00000009598|ENSTGUG00000004867|ENSTGUG00000009041|ENSTGUG00000003791|ENSTGUG00000009665|ENSTGUG00000012931|ENSTGUG00000004242|ENSTGUG00000017488|ENSTGUG00000011983|ENSTGUG00000013299|ENSTGUG00000003908|ENSTGUG00000008023|ENSTGUG00000000422|ENSTGUG00000013214|ENSTGUG00000005624|ENSTGUG00000013543|ENSTGUG00000003282|ENSTGUG00000013276|ENSTGUG00000012821|ENSTGUG00000005824
Blood	2521	leukocyte differentiation	9.5228e-09	2.8164e-06	19	171	327	14601	ENSTGUG00000005360|ENSTGUG00000012998|ENSTGUG00000005370|ENSTGUG00000009665|ENSTGUG00000012931|ENSTGUG00000017488|ENSTGUG00000008023|ENSTGUG00000000422|ENSTGUG00000012370|ENSTGUG00000013892|ENSTGUG00000003686|ENSTGUG00000008717|ENSTGUG00000011709|ENSTGUG00000011196|ENSTGUG00000008911|ENSTGUG00000003196|ENSTGUG00000003590|ENSTGUG00000003154|ENSTGUG00000010422
Blood	2684	positive regulation of immune system process	9.9036e-09	2.8164e-06	25	292	327	14601	ENSTGUG00000005360|ENSTGUG00000009043|ENSTGUG00000009598|ENSTGUG00000012998|ENSTGUG00000009041|ENSTGUG00000003791|ENSTGUG00000009665|ENSTGUG00000012931|ENSTGUG00000011983|ENSTGUG00000017488|ENSTGUG00000013299|ENSTGUG00000003908|ENSTGUG00000008023|ENSTGUG00000000422|ENSTGUG00000012370|ENSTGUG00000013214|ENSTGUG00000005624|ENSTGUG00000003282|ENSTGUG00000013276|ENSTGUG00000012528|ENSTGUG00000003590|…
Blood	30097	hemopoiesis	1.3807e-08	3.6461e-06	26	319	327	14601	ENSTGUG00000005360|ENSTGUG00000004127|ENSTGUG00000017488|ENSTGUG00000005185|ENSTGUG00000012370|ENSTGUG00000000422|ENSTGUG00000003686|ENSTGUG00000013892|ENSTGUG00000011196|ENSTGUG00000011709|ENSTGUG00000008911|ENSTGUG00000003196|ENSTGUG00000003154|ENSTGUG00000003590|ENSTGUG00000012998|ENSTGUG00000005370|ENSTGUG00000009665|ENSTGUG00000012931|ENSTGUG00000007454|ENSTGUG00000008023|ENSTGUG00000000091|…
Blood	48534	hematopoietic or lymphoid organ development	2.5975e-08	6.402e-06	27	352	327	14601	ENSTGUG00000005360|ENSTGUG00000004127|ENSTGUG00000017488|ENSTGUG00000005185|ENSTGUG00000012370|ENSTGUG00000000422|ENSTGUG00000003686|ENSTGUG00000013892|ENSTGUG00000011196|ENSTGUG00000011709|ENSTGUG00000008911|ENSTGUG00000003196|ENSTGUG00000003154|ENSTGUG00000003590|ENSTGUG00000012998|ENSTGUG00000005370|ENSTGUG00000009665|ENSTGUG00000012931|ENSTGUG00000007454|ENSTGUG00000008023|ENSTGUG00000000091|…
Blood	50865	regulation of cell activation	3.4682e-08	8.0138e-06	19	185	327	14601	ENSTGUG00000012998|ENSTGUG00000002946|ENSTGUG00000009665|ENSTGUG00000012931|ENSTGUG00000004242|ENSTGUG00000001002|ENSTGUG00000017488|ENSTGUG00000007454|ENSTGUG00000008023|ENSTGUG00000000422|ENSTGUG00000012370|ENSTGUG00000013214|ENSTGUG00000005624|ENSTGUG00000013543|ENSTGUG00000011558|ENSTGUG00000013276|ENSTGUG00000002245|ENSTGUG00000003590|ENSTGUG00000005824
Blood	50778	positive regulation of immune response	3.9097e-08	8.5024e-06	17	149	327	14601	ENSTGUG00000009043|ENSTGUG00000009598|ENSTGUG00000009041|ENSTGUG00000003791|ENSTGUG00000009665|ENSTGUG00000012931|ENSTGUG00000017488|ENSTGUG00000011983|ENSTGUG00000013299|ENSTGUG00000003908|ENSTGUG00000000422|ENSTGUG00000013214|ENSTGUG00000005624|ENSTGUG00000003282|ENSTGUG00000013276|ENSTGUG00000012821|ENSTGUG00000005824
Blood	2694	regulation of leukocyte activation	4.5578e-08	9.2844e-06	18	169	327	14601	ENSTGUG00000012998|ENSTGUG00000002946|ENSTGUG00000009665|ENSTGUG00000012931|ENSTGUG00000004242|ENSTGUG00000017488|ENSTGUG00000007454|ENSTGUG00000008023|ENSTGUG00000000422|ENSTGUG00000012370|ENSTGUG00000013214|ENSTGUG00000005624|ENSTGUG00000013543|ENSTGUG00000011558|ENSTGUG00000013276|ENSTGUG00000002245|ENSTGUG00000003590|ENSTGUG00000005824
Blood	51249	regulation of lymphocyte activation	4.7715e-08	9.2844e-06	17	151	327	14601	ENSTGUG00000012998|ENSTGUG00000002946|ENSTGUG00000009665|ENSTGUG00000012931|ENSTGUG00000004242|ENSTGUG00000017488|ENSTGUG00000007454|ENSTGUG00000008023|ENSTGUG00000000422|ENSTGUG00000012370|ENSTGUG00000013214|ENSTGUG00000005624|ENSTGUG00000013543|ENSTGUG00000013276|ENSTGUG00000002245|ENSTGUG00000003590|ENSTGUG00000005824
Blood	45577	regulation of B cell differentiation	1.8118e-07	3.3492e-05	6	13	327	14601	ENSTGUG00000012998|ENSTGUG00000009665|ENSTGUG00000013276|ENSTGUG00000002245|ENSTGUG00000008023|ENSTGUG00000000422
Blood	50864	regulation of B cell activation	2.7627e-07	4.8637e-05	10	54	327	14601	ENSTGUG00000013214|ENSTGUG00000012998|ENSTGUG00000009665|ENSTGUG00000013543|ENSTGUG00000013276|ENSTGUG00000007454|ENSTGUG00000002245|ENSTGUG00000005824|ENSTGUG00000008023|ENSTGUG00000000422
Blood	30098	lymphocyte differentiation	3.8715e-07	6.5059e-05	14	118	327	14601	ENSTGUG00000012998|ENSTGUG00000009665|ENSTGUG00000012931|ENSTGUG00000017488|ENSTGUG00000008023|ENSTGUG00000000422|ENSTGUG00000003686|ENSTGUG00000013892|ENSTGUG00000008717|ENSTGUG00000011196|ENSTGUG00000008911|ENSTGUG00000003196|ENSTGUG00000003154|ENSTGUG00000010422
Blood	9617	response to bacterium	1.055e-06	0.00016958	14	128	327	14601	ENSTGUG00000004883|ENSTGUG00000003753|ENSTGUG00000009043|ENSTGUG00000009041|ENSTGUG00000006558|ENSTGUG00000004127|ENSTGUG00000017488|ENSTGUG00000011983|ENSTGUG00000003908|ENSTGUG00000000422|ENSTGUG00000008707|ENSTGUG00000003196|ENSTGUG00000003595|ENSTGUG00000017552
Blood	2768	immune response-regulating cell surface receptor signaling pathway	1.6878e-06	0.00026	9	51	327	14601	ENSTGUG00000013214|ENSTGUG00000009665|ENSTGUG00000005624|ENSTGUG00000003282|ENSTGUG00000017488|ENSTGUG00000013276|ENSTGUG00000013299|ENSTGUG00000005824|ENSTGUG00000000422
Blood	2504	antigen processing and presentation of peptide or polysaccharide antigen via MHC class II	1.7827e-06	0.00026363	6	18	327	14601	ENSTGUG00000015634|ENSTGUG00000016844|ENSTGUG00000016075|ENSTGUG00000000388|ENSTGUG00000005830|ENSTGUG00000014233
Blood	1903706	regulation of hemopoiesis	2.0856e-06	0.00029656	15	155	327	14601	ENSTGUG00000005360|ENSTGUG00000012998|ENSTGUG00000009665|ENSTGUG00000012931|ENSTGUG00000011983|ENSTGUG00000008023|ENSTGUG00000000422|ENSTGUG00000012370|ENSTGUG00000005624|ENSTGUG00000013276|ENSTGUG00000012528|ENSTGUG00000003590|ENSTGUG00000002245|ENSTGUG00000000599|ENSTGUG00000010422
Blood	50896	response to stimulus	4.9304e-06	0.0006751	117	3620	327	14601	ENSTGUG00000009043|ENSTGUG00000013290|ENSTGUG00000003791|ENSTGUG00000009041|ENSTGUG00000004127|ENSTGUG00000005830|ENSTGUG00000008015|ENSTGUG00000001113|ENSTGUG00000003908|ENSTGUG00000012370|ENSTGUG00000013892|ENSTGUG00000008543|ENSTGUG00000001528|ENSTGUG00000013505|ENSTGUG00000005007|ENSTGUG00000008911|ENSTGUG00000009152|ENSTGUG00000004838|ENSTGUG00000007213|ENSTGUG00000003595|ENSTGUG00000008108|…
Blood	2252	immune effector process	5.8349e-06	0.00077042	12	109	327	14601	ENSTGUG00000003753|ENSTGUG00000011737|ENSTGUG00000013892|ENSTGUG00000009598|ENSTGUG00000012284|ENSTGUG00000013276|ENSTGUG00000008108|ENSTGUG00000010648|ENSTGUG00000003154|ENSTGUG00000003908|ENSTGUG00000005824|ENSTGUG00000000422
Blood	1902105	regulation of leukocyte differentiation	6.4198e-06	0.00081842	12	110	327	14601	ENSTGUG00000005360|ENSTGUG00000012998|ENSTGUG00000012931|ENSTGUG00000009665|ENSTGUG00000005624|ENSTGUG00000013276|ENSTGUG00000012528|ENSTGUG00000002245|ENSTGUG00000003590|ENSTGUG00000008023|ENSTGUG00000000422|ENSTGUG00000012370
Blood	6952	defense response	6.6671e-06	0.00081944	18	237	327	14601	ENSTGUG00000003753|ENSTGUG00000009043|ENSTGUG00000000103|ENSTGUG00000009041|ENSTGUG00000013290|ENSTGUG00000006558|ENSTGUG00000004127|ENSTGUG00000017488|ENSTGUG00000009388|ENSTGUG00000000422|ENSTGUG00000011737|ENSTGUG00000004838|ENSTGUG00000003196|ENSTGUG00000013276|ENSTGUG00000017552|ENSTGUG00000012821|ENSTGUG00000005824|ENSTGUG00000004511
Blood	45619	regulation of lymphocyte differentiation	6.8712e-06	0.00081944	9	60	327	14601	ENSTGUG00000012998|ENSTGUG00000012931|ENSTGUG00000009665|ENSTGUG00000005624|ENSTGUG00000013276|ENSTGUG00000002245|ENSTGUG00000003590|ENSTGUG00000008023|ENSTGUG00000000422
Blood	50851	antigen receptor-mediated signaling pathway	7.2205e-06	0.00083252	8	46	327	14601	ENSTGUG00000013214|ENSTGUG00000009665|ENSTGUG00000005624|ENSTGUG00000003282|ENSTGUG00000017488|ENSTGUG00000013276|ENSTGUG00000013299|ENSTGUG00000000422
Blood	44459	plasma membrane part	7.4312e-06	0.00083252	39	822	327	14601	ENSTGUG00000016844|ENSTGUG00000009598|ENSTGUG00000002946|ENSTGUG00000010464|ENSTGUG00000002826|ENSTGUG00000004242|ENSTGUG00000001821|ENSTGUG00000000422|ENSTGUG00000015634|ENSTGUG00000007183|ENSTGUG00000011172|ENSTGUG00000009151|ENSTGUG00000007127|ENSTGUG00000007213|ENSTGUG00000000661|ENSTGUG00000010286|ENSTGUG00000003590|ENSTGUG00000007865|ENSTGUG00000012821|ENSTGUG00000003753|ENSTGUG00000003230|…
Blood	2429	immune response-activating cell surface receptor signaling pathway	8.5339e-06	0.00092794	8	47	327	14601	ENSTGUG00000013214|ENSTGUG00000009665|ENSTGUG00000005624|ENSTGUG00000003282|ENSTGUG00000017488|ENSTGUG00000013276|ENSTGUG00000013299|ENSTGUG00000000422
Blood	1923	B-1 B cell differentiation	1.1132e-05	0.0011759	3	3	327	14601	ENSTGUG00000003686|ENSTGUG00000017488|ENSTGUG00000003154
Blood	50863	regulation of T cell activation	1.5858e-05	0.0015553	11	101	327	14601	ENSTGUG00000013214|ENSTGUG00000002946|ENSTGUG00000012931|ENSTGUG00000005624|ENSTGUG00000004242|ENSTGUG00000017488|ENSTGUG00000013276|ENSTGUG00000003590|ENSTGUG00000008023|ENSTGUG00000000422|ENSTGUG00000012370
Blood	2263	cell activation involved in immune response	1.5987e-05	0.0015553	8	51	327	14601	ENSTGUG00000011737|ENSTGUG00000013892|ENSTGUG00000012284|ENSTGUG00000008108|ENSTGUG00000010648|ENSTGUG00000003154|ENSTGUG00000003908|ENSTGUG00000000422
Blood	2366	leukocyte activation involved in immune response	1.5987e-05	0.0015553	8	51	327	14601	ENSTGUG00000011737|ENSTGUG00000013892|ENSTGUG00000012284|ENSTGUG00000008108|ENSTGUG00000010648|ENSTGUG00000003154|ENSTGUG00000003908|ENSTGUG00000000422
Blood	1903037	regulation of leukocyte cell-cell adhesion	2.0966e-05	0.0019875	11	104	327	14601	ENSTGUG00000013214|ENSTGUG00000002946|ENSTGUG00000012931|ENSTGUG00000005624|ENSTGUG00000004242|ENSTGUG00000017488|ENSTGUG00000013276|ENSTGUG00000003590|ENSTGUG00000008023|ENSTGUG00000000422|ENSTGUG00000012370
Blood	1817	regulation of cytokine production	2.3467e-05	0.0021689	16	212	327	14601	ENSTGUG00000004883|ENSTGUG00000009043|ENSTGUG00000009041|ENSTGUG00000004242|ENSTGUG00000004127|ENSTGUG00000017488|ENSTGUG00000008023|ENSTGUG00000000422|ENSTGUG00000013214|ENSTGUG00000005624|ENSTGUG00000008707|ENSTGUG00000013213|ENSTGUG00000003595|ENSTGUG00000003885|ENSTGUG00000012821|ENSTGUG00000005824
Blood	16491	oxidoreductase activity	2.4317e-05	0.0021729	30	589	327	14601	ENSTGUG00000003746|ENSTGUG00000007790|ENSTGUG00000011323|ENSTGUG00000007772|ENSTGUG00000018750|ENSTGUG00000011435|ENSTGUG00000001040|ENSTGUG00000002124|ENSTGUG00000000388|ENSTGUG00000007011|ENSTGUG00000006788|ENSTGUG00000016675|ENSTGUG00000011128|ENSTGUG00000003753|ENSTGUG00000005554|ENSTGUG00000005863|ENSTGUG00000003890|ENSTGUG00000012936|ENSTGUG00000002833|ENSTGUG00000013240|ENSTGUG00000012430|…
Blood	42113	B cell activation	2.4839e-05	0.0021729	9	70	327	14601	ENSTGUG00000003686|ENSTGUG00000000091|ENSTGUG00000012931|ENSTGUG00000009665|ENSTGUG00000017488|ENSTGUG00000008108|ENSTGUG00000010648|ENSTGUG00000003154|ENSTGUG00000005824
Blood	16020	membrane	2.5274e-05	0.0021729	141	4727	327	14601	ENSTGUG00000009043|ENSTGUG00000010464|ENSTGUG00000009041|ENSTGUG00000000794|ENSTGUG00000010270|ENSTGUG00000005830|ENSTGUG00000000799|ENSTGUG00000018220|ENSTGUG00000001113|ENSTGUG00000003908|ENSTGUG00000012370|ENSTGUG00000000279|ENSTGUG00000003686|ENSTGUG00000013892|ENSTGUG00000009151|ENSTGUG00000000388|ENSTGUG00000007011|ENSTGUG00000006788|ENSTGUG00000007213|ENSTGUG00000003590|ENSTGUG00000002245|…
Blood	34110	regulation of homotypic cell-cell adhesion	3.5575e-05	0.0029891	11	110	327	14601	ENSTGUG00000013214|ENSTGUG00000002946|ENSTGUG00000012931|ENSTGUG00000005624|ENSTGUG00000004242|ENSTGUG00000017488|ENSTGUG00000013276|ENSTGUG00000003590|ENSTGUG00000008023|ENSTGUG00000000422|ENSTGUG00000012370
Blood	7159	leukocyte cell-cell adhesion	4.106e-05	0.0033733	12	132	327	14601	ENSTGUG00000013892|ENSTGUG00000012284|ENSTGUG00000012931|ENSTGUG00000011172|ENSTGUG00000002826|ENSTGUG00000008717|ENSTGUG00000011196|ENSTGUG00000008911|ENSTGUG00000003196|ENSTGUG00000017488|ENSTGUG00000008023|ENSTGUG00000000422
Blood	2274	myeloid leukocyte activation	4.2698e-05	0.0033907	7	43	327	14601	ENSTGUG00000011737|ENSTGUG00000013892|ENSTGUG00000008717|ENSTGUG00000003590|ENSTGUG00000003908|ENSTGUG00000000422|ENSTGUG00000010422
Blood	70663	regulation of leukocyte proliferation	4.3106e-05	0.0033907	10	93	327	14601	ENSTGUG00000005360|ENSTGUG00000013214|ENSTGUG00000005624|ENSTGUG00000004242|ENSTGUG00000013276|ENSTGUG00000007454|ENSTGUG00000002245|ENSTGUG00000005824|ENSTGUG00000008023|ENSTGUG00000000422
Blood	71944	cell periphery	4.5562e-05	0.0034784	67	1859	327	14601	ENSTGUG00000016844|ENSTGUG00000010464|ENSTGUG00000004242|ENSTGUG00000005830|ENSTGUG00000003908|ENSTGUG00000007183|ENSTGUG00000011172|ENSTGUG00000009151|ENSTGUG00000000388|ENSTGUG00000011558|ENSTGUG00000007213|ENSTGUG00000006925|ENSTGUG00000003590|ENSTGUG00000003154|ENSTGUG00000002245|ENSTGUG00000007865|ENSTGUG00000012821|ENSTGUG00000003230|ENSTGUG00000001361|ENSTGUG00000012284|ENSTGUG00000005370|…
Blood	2275	myeloid cell activation involved in immune response	4.6623e-05	0.0034784	4	10	327	14601	ENSTGUG00000011737|ENSTGUG00000013892|ENSTGUG00000003908|ENSTGUG00000000422
Blood	43207	response to external biotic stimulus	4.7984e-05	0.0034784	15	201	327	14601	ENSTGUG00000004883|ENSTGUG00000003753|ENSTGUG00000009043|ENSTGUG00000009041|ENSTGUG00000006558|ENSTGUG00000004127|ENSTGUG00000017488|ENSTGUG00000011983|ENSTGUG00000003908|ENSTGUG00000000422|ENSTGUG00000008707|ENSTGUG00000003196|ENSTGUG00000003595|ENSTGUG00000017552|ENSTGUG00000005824
Blood	51707	response to other organism	4.7984e-05	0.0034784	15	201	327	14601	ENSTGUG00000004883|ENSTGUG00000003753|ENSTGUG00000009043|ENSTGUG00000009041|ENSTGUG00000006558|ENSTGUG00000004127|ENSTGUG00000017488|ENSTGUG00000011983|ENSTGUG00000003908|ENSTGUG00000000422|ENSTGUG00000008707|ENSTGUG00000003196|ENSTGUG00000003595|ENSTGUG00000017552|ENSTGUG00000005824
Blood	7165	signal transduction	5.6486e-05	0.004016	82	2431	327	14601	ENSTGUG00000009043|ENSTGUG00000009041|ENSTGUG00000004242|ENSTGUG00000018478|ENSTGUG00000008015|ENSTGUG00000017488|ENSTGUG00000013299|ENSTGUG00000001113|ENSTGUG00000003908|ENSTGUG00000012370|ENSTGUG00000013892|ENSTGUG00000007183|ENSTGUG00000008543|ENSTGUG00000011172|ENSTGUG00000001528|ENSTGUG00000008911|ENSTGUG00000005007|ENSTGUG00000009152|ENSTGUG00000011558|ENSTGUG00000007213|ENSTGUG00000003595|…
Blood	44699	single-organism process	6.2875e-05	0.0043858	203	7520	327	14601	ENSTGUG00000000650|ENSTGUG00000006448|ENSTGUG00000000794|ENSTGUG00000004127|ENSTGUG00000008015|ENSTGUG00000000799|ENSTGUG00000016885|ENSTGUG00000001113|ENSTGUG00000005506|ENSTGUG00000003686|ENSTGUG00000000279|ENSTGUG00000008543|ENSTGUG00000009151|ENSTGUG00000001528|ENSTGUG00000005007|ENSTGUG00000008911|ENSTGUG00000007011|ENSTGUG00000009152|ENSTGUG00000006788|ENSTGUG00000004838|ENSTGUG00000003595|…
Blood	5085	guanyl-nucleotide exchange factor activity	6.4229e-05	0.0043973	13	160	327	14601	ENSTGUG00000009015|ENSTGUG00000011737|ENSTGUG00000013892|ENSTGUG00000011490|ENSTGUG00000006196|ENSTGUG00000008037|ENSTGUG00000005682|ENSTGUG00000001528|ENSTGUG00000005007|ENSTGUG00000008911|ENSTGUG00000007213|ENSTGUG00000008410|ENSTGUG00000009988
Blood	44093	positive regulation of molecular function	6.7049e-05	0.0045069	35	778	327	14601	ENSTGUG00000000650|ENSTGUG00000017488|ENSTGUG00000005185|ENSTGUG00000000637|ENSTGUG00000003908|ENSTGUG00000000422|ENSTGUG00000012370|ENSTGUG00000013892|ENSTGUG00000008671|ENSTGUG00000001040|ENSTGUG00000005933|ENSTGUG00000001528|ENSTGUG00000005007|ENSTGUG00000008911|ENSTGUG00000009152|ENSTGUG00000010103|ENSTGUG00000007213|ENSTGUG00000010266|ENSTGUG00000003154|ENSTGUG00000003590|ENSTGUG00000009015|…
Blood	70201	regulation of establishment of protein localization	8.1832e-05	0.0052758	18	286	327	14601	ENSTGUG00000004883|ENSTGUG00000009070|ENSTGUG00000009043|ENSTGUG00000009041|ENSTGUG00000012284|ENSTGUG00000011983|ENSTGUG00000003063|ENSTGUG00000013299|ENSTGUG00000005185|ENSTGUG00000003908|ENSTGUG00000000422|ENSTGUG00000013214|ENSTGUG00000005624|ENSTGUG00000012528|ENSTGUG00000003885|ENSTGUG00000003154|ENSTGUG00000002894|ENSTGUG00000005824
Blood	48518	positive regulation of biological process	8.2377e-05	0.0052758	85	2572	327	14601	ENSTGUG00000005360|ENSTGUG00000009043|ENSTGUG00000000650|ENSTGUG00000009041|ENSTGUG00000003791|ENSTGUG00000004280|ENSTGUG00000004242|ENSTGUG00000004127|ENSTGUG00000008015|ENSTGUG00000017488|ENSTGUG00000013299|ENSTGUG00000003908|ENSTGUG00000012370|ENSTGUG00000013892|ENSTGUG00000001568|ENSTGUG00000008671|ENSTGUG00000005933|ENSTGUG00000001528|ENSTGUG00000008911|ENSTGUG00000005007|ENSTGUG00000009152|…
Blood	50854	regulation of antigen receptor-mediated signaling pathway	8.2768e-05	0.0052758	5	21	327	14601	ENSTGUG00000002946|ENSTGUG00000009665|ENSTGUG00000017488|ENSTGUG00000013276|ENSTGUG00000003154
Blood	51223	regulation of protein transport	8.8768e-05	0.0055623	17	262	327	14601	ENSTGUG00000004883|ENSTGUG00000009043|ENSTGUG00000009070|ENSTGUG00000009041|ENSTGUG00000012284|ENSTGUG00000011983|ENSTGUG00000013299|ENSTGUG00000005185|ENSTGUG00000003908|ENSTGUG00000000422|ENSTGUG00000013214|ENSTGUG00000005624|ENSTGUG00000012528|ENSTGUG00000003885|ENSTGUG00000003154|ENSTGUG00000002894|ENSTGUG00000005824
Blood	1902107	positive regulation of leukocyte differentiation	9.6557e-05	0.0059496	8	65	327	14601	ENSTGUG00000005360|ENSTGUG00000012998|ENSTGUG00000012931|ENSTGUG00000005624|ENSTGUG00000012528|ENSTGUG00000003590|ENSTGUG00000000422|ENSTGUG00000012370
Blood	51250	negative regulation of lymphocyte activation	0.00010146	0.006149	7	49	327	14601	ENSTGUG00000013214|ENSTGUG00000002946|ENSTGUG00000012998|ENSTGUG00000013543|ENSTGUG00000004242|ENSTGUG00000013276|ENSTGUG00000007454
Blood	50853	B cell receptor signaling pathway	0.00010516	0.0062705	5	22	327	14601	ENSTGUG00000009665|ENSTGUG00000003282|ENSTGUG00000013276|ENSTGUG00000013299|ENSTGUG00000000422
Blood	9607	response to biotic stimulus	0.00010852	0.0063683	15	216	327	14601	ENSTGUG00000004883|ENSTGUG00000003753|ENSTGUG00000009043|ENSTGUG00000009041|ENSTGUG00000006558|ENSTGUG00000004127|ENSTGUG00000017488|ENSTGUG00000011983|ENSTGUG00000003908|ENSTGUG00000000422|ENSTGUG00000008707|ENSTGUG00000003196|ENSTGUG00000003595|ENSTGUG00000017552|ENSTGUG00000005824
Blood	22407	regulation of cell-cell adhesion	0.00011696	0.0066676	12	147	327	14601	ENSTGUG00000013214|ENSTGUG00000002946|ENSTGUG00000012931|ENSTGUG00000005624|ENSTGUG00000004242|ENSTGUG00000017488|ENSTGUG00000013276|ENSTGUG00000005491|ENSTGUG00000003590|ENSTGUG00000008023|ENSTGUG00000000422|ENSTGUG00000012370
Blood	1903708	positive regulation of hemopoiesis	0.00011723	0.0066676	9	85	327	14601	ENSTGUG00000005360|ENSTGUG00000012998|ENSTGUG00000012931|ENSTGUG00000005624|ENSTGUG00000012528|ENSTGUG00000003590|ENSTGUG00000000422|ENSTGUG00000000599|ENSTGUG00000012370
Blood	2224	toll-like receptor signaling pathway	0.00013192	0.0073895	5	23	327	14601	ENSTGUG00000009043|ENSTGUG00000009041|ENSTGUG00000011983|ENSTGUG00000003908|ENSTGUG00000012821
Blood	98772	molecular function regulator	0.00013795	0.0075246	29	617	327	14601	ENSTGUG00000004077|ENSTGUG00000017488|ENSTGUG00000005185|ENSTGUG00000003908|ENSTGUG00000013892|ENSTGUG00000008671|ENSTGUG00000001040|ENSTGUG00000001528|ENSTGUG00000005007|ENSTGUG00000008911|ENSTGUG00000009152|ENSTGUG00000010103|ENSTGUG00000007213|ENSTGUG00000017552|ENSTGUG00000009015|ENSTGUG00000011490|ENSTGUG00000006196|ENSTGUG00000004867|ENSTGUG00000005370|ENSTGUG00000001002|ENSTGUG00000003063|…
Blood	16337	single organismal cell-cell adhesion	0.00013995	0.0075246	15	221	327	14601	ENSTGUG00000012284|ENSTGUG00000012931|ENSTGUG00000002826|ENSTGUG00000017488|ENSTGUG00000008023|ENSTGUG00000000637|ENSTGUG00000000422|ENSTGUG00000013892|ENSTGUG00000011172|ENSTGUG00000008717|ENSTGUG00000011196|ENSTGUG00000008911|ENSTGUG00000005007|ENSTGUG00000003196|ENSTGUG00000013276
Blood	2237	response to molecule of bacterial origin	0.00014044	0.0075246	9	87	327	14601	ENSTGUG00000004883|ENSTGUG00000009043|ENSTGUG00000009041|ENSTGUG00000008707|ENSTGUG00000004127|ENSTGUG00000011983|ENSTGUG00000017488|ENSTGUG00000003595|ENSTGUG00000003908
Blood	42613	MHC class II protein complex	0.0001505	0.0078365	4	13	327	14601	ENSTGUG00000015634|ENSTGUG00000016844|ENSTGUG00000016075|ENSTGUG00000014233
Blood	31902	late endosome membrane	0.0001505	0.0078365	4	13	327	14601	ENSTGUG00000005370|ENSTGUG00000006507|ENSTGUG00000005830|ENSTGUG00000000799
Blood	70661	leukocyte proliferation	0.00015593	0.0080067	6	37	327	14601	ENSTGUG00000013892|ENSTGUG00000000091|ENSTGUG00000017488|ENSTGUG00000002952|ENSTGUG00000003154|ENSTGUG00000012370
Blood	65007	biological regulation	0.00015967	0.0080862	166	5966	327	14601	ENSTGUG00000009043|ENSTGUG00000000650|ENSTGUG00000009041|ENSTGUG00000003791|ENSTGUG00000004280|ENSTGUG00000004077|ENSTGUG00000004127|ENSTGUG00000003149|ENSTGUG00000000799|ENSTGUG00000008015|ENSTGUG00000009873|ENSTGUG00000001113|ENSTGUG00000016885|ENSTGUG00000003908|ENSTGUG00000012370|ENSTGUG00000005506|ENSTGUG00000013892|ENSTGUG00000000279|ENSTGUG00000008671|ENSTGUG00000008543|ENSTGUG00000008676|…
Blood	5886	plasma membrane	0.00016295	0.0081409	63	1791	327	14601	ENSTGUG00000016844|ENSTGUG00000010464|ENSTGUG00000005830|ENSTGUG00000004242|ENSTGUG00000003908|ENSTGUG00000011172|ENSTGUG00000007183|ENSTGUG00000009151|ENSTGUG00000000388|ENSTGUG00000011558|ENSTGUG00000007213|ENSTGUG00000006925|ENSTGUG00000003590|ENSTGUG00000002245|ENSTGUG00000012821|ENSTGUG00000007865|ENSTGUG00000003230|ENSTGUG00000001361|ENSTGUG00000012284|ENSTGUG00000005370|ENSTGUG00000005533|…
Blood	44763	single-organism cellular process	0.00017383	0.0085688	176	6413	327	14601	ENSTGUG00000009043|ENSTGUG00000000650|ENSTGUG00000009041|ENSTGUG00000000794|ENSTGUG00000006448|ENSTGUG00000004127|ENSTGUG00000000799|ENSTGUG00000008015|ENSTGUG00000001113|ENSTGUG00000016885|ENSTGUG00000003908|ENSTGUG00000012370|ENSTGUG00000005506|ENSTGUG00000013892|ENSTGUG00000000279|ENSTGUG00000003686|ENSTGUG00000008543|ENSTGUG00000009151|ENSTGUG00000001528|ENSTGUG00000008911|ENSTGUG00000005007|…
Blood	50670	regulation of lymphocyte proliferation	0.00018236	0.0087557	9	90	327	14601	ENSTGUG00000013214|ENSTGUG00000005624|ENSTGUG00000004242|ENSTGUG00000013276|ENSTGUG00000007454|ENSTGUG00000002245|ENSTGUG00000005824|ENSTGUG00000008023|ENSTGUG00000000422
Blood	32944	regulation of mononuclear cell proliferation	0.00018236	0.0087557	9	90	327	14601	ENSTGUG00000013214|ENSTGUG00000005624|ENSTGUG00000004242|ENSTGUG00000013276|ENSTGUG00000007454|ENSTGUG00000002245|ENSTGUG00000005824|ENSTGUG00000008023|ENSTGUG00000000422
Blood	51092	positive regulation of NF-kappaB transcription factor activity	0.00019009	0.0090097	7	54	327	14601	ENSTGUG00000000103|ENSTGUG00000006555|ENSTGUG00000017488|ENSTGUG00000010266|ENSTGUG00000005824|ENSTGUG00000008023|ENSTGUG00000012370
Blood	48583	regulation of response to stimulus	0.00020129	0.0094199	61	1731	327	14601	ENSTGUG00000009043|ENSTGUG00000003791|ENSTGUG00000009041|ENSTGUG00000004280|ENSTGUG00000004077|ENSTGUG00000004242|ENSTGUG00000017488|ENSTGUG00000013299|ENSTGUG00000003908|ENSTGUG00000005506|ENSTGUG00000012370|ENSTGUG00000013892|ENSTGUG00000001528|ENSTGUG00000013543|ENSTGUG00000008911|ENSTGUG00000005007|ENSTGUG00000011558|ENSTGUG00000009152|ENSTGUG00000007213|ENSTGUG00000003595|ENSTGUG00000012528|…
Blood	2695	negative regulation of leukocyte activation	0.00021368	0.0098749	7	55	327	14601	ENSTGUG00000013214|ENSTGUG00000002946|ENSTGUG00000012998|ENSTGUG00000013543|ENSTGUG00000004242|ENSTGUG00000013276|ENSTGUG00000007454
Blood	1903561	extracellular vesicle	0.00022594	0.0098957	54	1484	327	14601	ENSTGUG00000000650|ENSTGUG00000010270|ENSTGUG00000002611|ENSTGUG00000004280|ENSTGUG00000004077|ENSTGUG00000000799|ENSTGUG00000011798|ENSTGUG00000013892|ENSTGUG00000008671|ENSTGUG00000011172|ENSTGUG00000007183|ENSTGUG00000005933|ENSTGUG00000007213|ENSTGUG00000010266|ENSTGUG00000011551|ENSTGUG00000009445|ENSTGUG00000005370|ENSTGUG00000012284|ENSTGUG00000009388|ENSTGUG00000012936|ENSTGUG00000004376|…
Blood	70062	extracellular exosome	0.00022594	0.0098957	54	1484	327	14601	ENSTGUG00000000650|ENSTGUG00000010270|ENSTGUG00000002611|ENSTGUG00000004280|ENSTGUG00000004077|ENSTGUG00000000799|ENSTGUG00000011798|ENSTGUG00000013892|ENSTGUG00000008671|ENSTGUG00000011172|ENSTGUG00000007183|ENSTGUG00000005933|ENSTGUG00000007213|ENSTGUG00000010266|ENSTGUG00000011551|ENSTGUG00000009445|ENSTGUG00000005370|ENSTGUG00000012284|ENSTGUG00000009388|ENSTGUG00000012936|ENSTGUG00000004376|…
Blood	43230	extracellular organelle	0.00022594	0.0098957	54	1484	327	14601	ENSTGUG00000000650|ENSTGUG00000010270|ENSTGUG00000002611|ENSTGUG00000004280|ENSTGUG00000004077|ENSTGUG00000000799|ENSTGUG00000011798|ENSTGUG00000013892|ENSTGUG00000008671|ENSTGUG00000011172|ENSTGUG00000007183|ENSTGUG00000005933|ENSTGUG00000007213|ENSTGUG00000010266|ENSTGUG00000011551|ENSTGUG00000009445|ENSTGUG00000005370|ENSTGUG00000012284|ENSTGUG00000009388|ENSTGUG00000012936|ENSTGUG00000004376|…
Blood	65010	extracellular membrane-bounded organelle	0.00022594	0.0098957	54	1484	327	14601	ENSTGUG00000000650|ENSTGUG00000010270|ENSTGUG00000002611|ENSTGUG00000004280|ENSTGUG00000004077|ENSTGUG00000000799|ENSTGUG00000011798|ENSTGUG00000013892|ENSTGUG00000008671|ENSTGUG00000011172|ENSTGUG00000007183|ENSTGUG00000005933|ENSTGUG00000007213|ENSTGUG00000010266|ENSTGUG00000011551|ENSTGUG00000009445|ENSTGUG00000005370|ENSTGUG00000012284|ENSTGUG00000009388|ENSTGUG00000012936|ENSTGUG00000004376|…
Blood	50708	regulation of protein secretion	0.00022752	0.0098957	11	135	327	14601	ENSTGUG00000009070|ENSTGUG00000009043|ENSTGUG00000013214|ENSTGUG00000009041|ENSTGUG00000005624|ENSTGUG00000012528|ENSTGUG00000013299|ENSTGUG00000003885|ENSTGUG00000003908|ENSTGUG00000005824|ENSTGUG00000000422
Blood	70489	T cell aggregation	0.00024008	0.010202	10	114	327	14601	ENSTGUG00000013892|ENSTGUG00000012284|ENSTGUG00000012931|ENSTGUG00000008717|ENSTGUG00000011196|ENSTGUG00000008911|ENSTGUG00000003196|ENSTGUG00000017488|ENSTGUG00000008023|ENSTGUG00000000422
Blood	42110	T cell activation	0.00024008	0.010202	10	114	327	14601	ENSTGUG00000013892|ENSTGUG00000012284|ENSTGUG00000012931|ENSTGUG00000008717|ENSTGUG00000011196|ENSTGUG00000008911|ENSTGUG00000003196|ENSTGUG00000017488|ENSTGUG00000008023|ENSTGUG00000000422
Blood	42742	defense response to bacterium	0.00024333	0.010223	6	40	327	14601	ENSTGUG00000003753|ENSTGUG00000006558|ENSTGUG00000003196|ENSTGUG00000004127|ENSTGUG00000017552|ENSTGUG00000000422
Blood	9605	response to external stimulus	0.0002518	0.01046	28	608	327	14601	ENSTGUG00000009043|ENSTGUG00000009041|ENSTGUG00000004127|ENSTGUG00000017488|ENSTGUG00000010017|ENSTGUG00000005185|ENSTGUG00000003908|ENSTGUG00000012370|ENSTGUG00000000422|ENSTGUG00000013892|ENSTGUG00000011172|ENSTGUG00000008911|ENSTGUG00000008707|ENSTGUG00000003196|ENSTGUG00000000661|ENSTGUG00000003595|ENSTGUG00000017552|ENSTGUG00000004883|ENSTGUG00000003753|ENSTGUG00000006709|ENSTGUG00000012998|…
Blood	2703	regulation of leukocyte mediated immunity	0.00026796	0.011007	7	57	327	14601	ENSTGUG00000003791|ENSTGUG00000012931|ENSTGUG00000004242|ENSTGUG00000017488|ENSTGUG00000013276|ENSTGUG00000005824|ENSTGUG00000000422
Blood	43547	positive regulation of GTPase activity	0.00027563	0.011117	17	288	327	14601	ENSTGUG00000009015|ENSTGUG00000011490|ENSTGUG00000006196|ENSTGUG00000011883|ENSTGUG00000011737|ENSTGUG00000013892|ENSTGUG00000008037|ENSTGUG00000001040|ENSTGUG00000001528|ENSTGUG00000005682|ENSTGUG00000008911|ENSTGUG00000005007|ENSTGUG00000009152|ENSTGUG00000010103|ENSTGUG00000007213|ENSTGUG00000008410|ENSTGUG00000005824
Blood	71593	lymphocyte aggregation	0.00027666	0.011117	10	116	327	14601	ENSTGUG00000013892|ENSTGUG00000012284|ENSTGUG00000012931|ENSTGUG00000008717|ENSTGUG00000011196|ENSTGUG00000008911|ENSTGUG00000003196|ENSTGUG00000017488|ENSTGUG00000008023|ENSTGUG00000000422
Blood	17124	SH3 domain binding	0.00027974	0.01112	6	41	327	14601	ENSTGUG00000003753|ENSTGUG00000012746|ENSTGUG00000005533|ENSTGUG00000013213|ENSTGUG00000013276|ENSTGUG00000012488
Blood	32880	regulation of protein localization	0.00028535	0.011192	19	344	327	14601	ENSTGUG00000004883|ENSTGUG00000009070|ENSTGUG00000009043|ENSTGUG00000009041|ENSTGUG00000012284|ENSTGUG00000011983|ENSTGUG00000003063|ENSTGUG00000013299|ENSTGUG00000005185|ENSTGUG00000003908|ENSTGUG00000000422|ENSTGUG00000013214|ENSTGUG00000005624|ENSTGUG00000013213|ENSTGUG00000012528|ENSTGUG00000003885|ENSTGUG00000003154|ENSTGUG00000002894|ENSTGUG00000005824
Blood	55114	oxidation-reduction process	0.0002876	0.011192	28	613	327	14601	ENSTGUG00000000650|ENSTGUG00000003746|ENSTGUG00000007790|ENSTGUG00000011323|ENSTGUG00000007772|ENSTGUG00000018750|ENSTGUG00000011435|ENSTGUG00000001040|ENSTGUG00000007011|ENSTGUG00000006788|ENSTGUG00000016675|ENSTGUG00000011128|ENSTGUG00000003753|ENSTGUG00000005554|ENSTGUG00000005863|ENSTGUG00000012936|ENSTGUG00000002833|ENSTGUG00000013240|ENSTGUG00000012430|ENSTGUG00000018763|ENSTGUG00000018754|…
Blood	2221	pattern recognition receptor signaling pathway	0.00029407	0.011325	5	27	327	14601	ENSTGUG00000009043|ENSTGUG00000009041|ENSTGUG00000011983|ENSTGUG00000003908|ENSTGUG00000012821
Blood	98602	single organism cell adhesion	0.00031327	0.01194	15	238	327	14601	ENSTGUG00000012284|ENSTGUG00000012931|ENSTGUG00000002826|ENSTGUG00000017488|ENSTGUG00000008023|ENSTGUG00000000637|ENSTGUG00000000422|ENSTGUG00000013892|ENSTGUG00000011172|ENSTGUG00000008717|ENSTGUG00000011196|ENSTGUG00000008911|ENSTGUG00000005007|ENSTGUG00000003196|ENSTGUG00000013276
Blood	60341	regulation of cellular localization	0.00034293	0.012937	22	436	327	14601	ENSTGUG00000004883|ENSTGUG00000009070|ENSTGUG00000009043|ENSTGUG00000009041|ENSTGUG00000012284|ENSTGUG00000011983|ENSTGUG00000003063|ENSTGUG00000013299|ENSTGUG00000005185|ENSTGUG00000003908|ENSTGUG00000000422|ENSTGUG00000012370|ENSTGUG00000008641|ENSTGUG00000013214|ENSTGUG00000005624|ENSTGUG00000011196|ENSTGUG00000013213|ENSTGUG00000013276|ENSTGUG00000012528|ENSTGUG00000003885|ENSTGUG00000002894|…
Blood	50789	regulation of biological process	0.00035129	0.012995	158	5700	327	14601	ENSTGUG00000000650|ENSTGUG00000009043|ENSTGUG00000003791|ENSTGUG00000009041|ENSTGUG00000004280|ENSTGUG00000004077|ENSTGUG00000004127|ENSTGUG00000003149|ENSTGUG00000000799|ENSTGUG00000008015|ENSTGUG00000009873|ENSTGUG00000001113|ENSTGUG00000016885|ENSTGUG00000003908|ENSTGUG00000012370|ENSTGUG00000005506|ENSTGUG00000013892|ENSTGUG00000000279|ENSTGUG00000008671|ENSTGUG00000008543|ENSTGUG00000008676|…
Blood	2758	innate immune response-activating signal transduction	0.00035149	0.012995	5	28	327	14601	ENSTGUG00000009043|ENSTGUG00000009041|ENSTGUG00000011983|ENSTGUG00000003908|ENSTGUG00000012821
Blood	5164	tumor necrosis factor receptor binding	0.00036324	0.013112	4	16	327	14601	ENSTGUG00000006555|ENSTGUG00000003196|ENSTGUG00000012821|ENSTGUG00000012370
Blood	70486	leukocyte aggregation	0.00036389	0.013112	10	120	327	14601	ENSTGUG00000013892|ENSTGUG00000012284|ENSTGUG00000012931|ENSTGUG00000008717|ENSTGUG00000011196|ENSTGUG00000008911|ENSTGUG00000003196|ENSTGUG00000017488|ENSTGUG00000008023|ENSTGUG00000000422
Blood	42035	regulation of cytokine biosynthetic process	0.0003653	0.013112	6	43	327	14601	ENSTGUG00000009043|ENSTGUG00000009041|ENSTGUG00000008707|ENSTGUG00000003595|ENSTGUG00000008023|ENSTGUG00000000422
Blood	34109	homotypic cell-cell adhesion	0.00039783	0.014142	11	144	327	14601	ENSTGUG00000013892|ENSTGUG00000012284|ENSTGUG00000012931|ENSTGUG00000008717|ENSTGUG00000011196|ENSTGUG00000008911|ENSTGUG00000003196|ENSTGUG00000017488|ENSTGUG00000013276|ENSTGUG00000008023|ENSTGUG00000000422
Blood	72562	blood microparticle	0.00041512	0.014354	6	44	327	14601	ENSTGUG00000011435|ENSTGUG00000009598|ENSTGUG00000002826|ENSTGUG00000005933|ENSTGUG00000003241|ENSTGUG00000004077
Blood	2706	regulation of lymphocyte mediated immunity	0.00041512	0.014354	6	44	327	14601	ENSTGUG00000003791|ENSTGUG00000012931|ENSTGUG00000004242|ENSTGUG00000017488|ENSTGUG00000013276|ENSTGUG00000005824
Blood	30099	myeloid cell differentiation	0.00041545	0.014354	10	122	327	14601	ENSTGUG00000005360|ENSTGUG00000012998|ENSTGUG00000005370|ENSTGUG00000011709|ENSTGUG00000004127|ENSTGUG00000001191|ENSTGUG00000013276|ENSTGUG00000003590|ENSTGUG00000012370|ENSTGUG00000010422
Blood	5088	Ras guanyl-nucleotide exchange factor activity	0.00043506	0.014893	9	101	327	14601	ENSTGUG00000009015|ENSTGUG00000013892|ENSTGUG00000011490|ENSTGUG00000005682|ENSTGUG00000005007|ENSTGUG00000008911|ENSTGUG00000007213|ENSTGUG00000008410|ENSTGUG00000009988
Blood	43122	regulation of I-kappaB kinase/NF-kappaB signaling	0.00044342	0.01496	10	123	327	14601	ENSTGUG00000004883|ENSTGUG00000004280|ENSTGUG00000008717|ENSTGUG00000011983|ENSTGUG00000017488|ENSTGUG00000010266|ENSTGUG00000003908|ENSTGUG00000005824|ENSTGUG00000008023|ENSTGUG00000012370
Blood	44700	single organism signaling	0.00044915	0.01496	82	2585	327	14601	ENSTGUG00000009043|ENSTGUG00000009041|ENSTGUG00000004242|ENSTGUG00000018478|ENSTGUG00000008015|ENSTGUG00000017488|ENSTGUG00000013299|ENSTGUG00000001113|ENSTGUG00000003908|ENSTGUG00000012370|ENSTGUG00000013892|ENSTGUG00000007183|ENSTGUG00000008543|ENSTGUG00000011172|ENSTGUG00000001528|ENSTGUG00000008911|ENSTGUG00000005007|ENSTGUG00000009152|ENSTGUG00000011558|ENSTGUG00000007213|ENSTGUG00000003595|…
Blood	23052	signaling	0.00044915	0.01496	82	2585	327	14601	ENSTGUG00000009043|ENSTGUG00000009041|ENSTGUG00000004242|ENSTGUG00000018478|ENSTGUG00000008015|ENSTGUG00000017488|ENSTGUG00000013299|ENSTGUG00000001113|ENSTGUG00000003908|ENSTGUG00000012370|ENSTGUG00000013892|ENSTGUG00000007183|ENSTGUG00000008543|ENSTGUG00000011172|ENSTGUG00000001528|ENSTGUG00000008911|ENSTGUG00000005007|ENSTGUG00000009152|ENSTGUG00000011558|ENSTGUG00000007213|ENSTGUG00000003595|…
Blood	1772	immunological synapse	0.00046667	0.015031	4	17	327	14601	ENSTGUG00000002946|ENSTGUG00000005624|ENSTGUG00000008717|ENSTGUG00000008023
Blood	65009	regulation of molecular function	0.00047479	0.015031	48	1313	327	14601	ENSTGUG00000000650|ENSTGUG00000002946|ENSTGUG00000004077|ENSTGUG00000017488|ENSTGUG00000005185|ENSTGUG00000003908|ENSTGUG00000000637|ENSTGUG00000000422|ENSTGUG00000012370|ENSTGUG00000013892|ENSTGUG00000001040|ENSTGUG00000008671|ENSTGUG00000005933|ENSTGUG00000001528|ENSTGUG00000005007|ENSTGUG00000008911|ENSTGUG00000009152|ENSTGUG00000010103|ENSTGUG00000007213|ENSTGUG00000003595|ENSTGUG00000010266|…
Blood	51345	positive regulation of hydrolase activity	0.00049355	0.015031	21	418	327	14601	ENSTGUG00000009015|ENSTGUG00000000650|ENSTGUG00000011490|ENSTGUG00000006196|ENSTGUG00000011883|ENSTGUG00000005185|ENSTGUG00000000637|ENSTGUG00000011737|ENSTGUG00000013892|ENSTGUG00000008037|ENSTGUG00000008671|ENSTGUG00000001040|ENSTGUG00000005682|ENSTGUG00000001528|ENSTGUG00000008911|ENSTGUG00000005007|ENSTGUG00000009152|ENSTGUG00000010103|ENSTGUG00000007213|ENSTGUG00000008410|ENSTGUG00000005824
Blood	70340	detection of bacterial lipopeptide	0.00050007	0.015031	2	2	327	14601	ENSTGUG00000009043|ENSTGUG00000009041
Blood	60434	bronchus morphogenesis	0.00050007	0.015031	2	2	327	14601	ENSTGUG00000013157|ENSTGUG00000003590
Blood	19815	B cell receptor complex	0.00050007	0.015031	2	2	327	14601	ENSTGUG00000003282|ENSTGUG00000000422
Blood	2337	B-1a B cell differentiation	0.00050007	0.015031	2	2	327	14601	ENSTGUG00000003686|ENSTGUG00000003154
Blood	71724	response to diacyl bacterial lipopeptide	0.00050007	0.015031	2	2	327	14601	ENSTGUG00000009043|ENSTGUG00000009041
Blood	34150	toll-like receptor 6 signaling pathway	0.00050007	0.015031	2	2	327	14601	ENSTGUG00000009043|ENSTGUG00000009041
Blood	42496	detection of diacyl bacterial lipopeptide	0.00050007	0.015031	2	2	327	14601	ENSTGUG00000009043|ENSTGUG00000009041
Blood	42494	detection of bacterial lipoprotein	0.00050007	0.015031	2	2	327	14601	ENSTGUG00000009043|ENSTGUG00000009041
Blood	50866	negative regulation of cell activation	0.00050008	0.015031	7	63	327	14601	ENSTGUG00000013214|ENSTGUG00000002946|ENSTGUG00000012998|ENSTGUG00000013543|ENSTGUG00000004242|ENSTGUG00000013276|ENSTGUG00000007454
Blood	19882	antigen processing and presentation	0.00053055	0.015756	6	46	327	14601	ENSTGUG00000015634|ENSTGUG00000016844|ENSTGUG00000016075|ENSTGUG00000000388|ENSTGUG00000005830|ENSTGUG00000014233
Blood	30217	T cell differentiation	0.00053271	0.015756	8	83	327	14601	ENSTGUG00000013892|ENSTGUG00000012931|ENSTGUG00000008717|ENSTGUG00000011196|ENSTGUG00000008911|ENSTGUG00000003196|ENSTGUG00000008023|ENSTGUG00000000422
Blood	2683	negative regulation of immune system process	0.00056264	0.016508	11	150	327	14601	ENSTGUG00000013214|ENSTGUG00000002946|ENSTGUG00000012998|ENSTGUG00000013543|ENSTGUG00000004242|ENSTGUG00000011983|ENSTGUG00000004745|ENSTGUG00000013276|ENSTGUG00000007454|ENSTGUG00000012528|ENSTGUG00000003154
Blood	50855	regulation of B cell receptor signaling pathway	0.00057333	0.016559	3	8	327	14601	ENSTGUG00000009665|ENSTGUG00000013276|ENSTGUG00000003154
Blood	42101	T cell receptor complex	0.00057333	0.016559	3	8	327	14601	ENSTGUG00000013276|ENSTGUG00000008023|ENSTGUG00000000422
Blood	51239	regulation of multicellular organismal process	0.00058059	0.016636	45	1218	327	14601	ENSTGUG00000005360|ENSTGUG00000009043|ENSTGUG00000013157|ENSTGUG00000009041|ENSTGUG00000004077|ENSTGUG00000004242|ENSTGUG00000004127|ENSTGUG00000000799|ENSTGUG00000017488|ENSTGUG00000005185|ENSTGUG00000003908|ENSTGUG00000000422|ENSTGUG00000012370|ENSTGUG00000012746|ENSTGUG00000001040|ENSTGUG00000011196|ENSTGUG00000008707|ENSTGUG00000005007|ENSTGUG00000003595|ENSTGUG00000012528|ENSTGUG00000002245|…
Blood	50869	negative regulation of B cell activation	0.00058948	0.016636	4	18	327	14601	ENSTGUG00000013214|ENSTGUG00000012998|ENSTGUG00000013543|ENSTGUG00000007454
Blood	50830	defense response to Gram-positive bacterium	0.00058948	0.016636	4	18	327	14601	ENSTGUG00000003753|ENSTGUG00000006558|ENSTGUG00000003196|ENSTGUG00000017552
Blood	43235	receptor complex	0.00062887	0.017543	11	152	327	14601	ENSTGUG00000011172|ENSTGUG00000003282|ENSTGUG00000000661|ENSTGUG00000013276|ENSTGUG00000003590|ENSTGUG00000005824|ENSTGUG00000008023|ENSTGUG00000012821|ENSTGUG00000000422|ENSTGUG00000000694|ENSTGUG00000008641
Blood	35023	regulation of Rho protein signal transduction	0.00063113	0.017543	18	338	327	14601	ENSTGUG00000009015|ENSTGUG00000011490|ENSTGUG00000006196|ENSTGUG00000011883|ENSTGUG00000009988|ENSTGUG00000011737|ENSTGUG00000013892|ENSTGUG00000008037|ENSTGUG00000001040|ENSTGUG00000001528|ENSTGUG00000005682|ENSTGUG00000008911|ENSTGUG00000005007|ENSTGUG00000009152|ENSTGUG00000010103|ENSTGUG00000007213|ENSTGUG00000008410|ENSTGUG00000005824
Blood	7154	cell communication	0.00063711	0.017578	83	2653	327	14601	ENSTGUG00000009043|ENSTGUG00000009041|ENSTGUG00000004242|ENSTGUG00000018478|ENSTGUG00000008015|ENSTGUG00000017488|ENSTGUG00000013299|ENSTGUG00000001113|ENSTGUG00000003908|ENSTGUG00000012370|ENSTGUG00000013892|ENSTGUG00000007183|ENSTGUG00000008543|ENSTGUG00000011172|ENSTGUG00000001528|ENSTGUG00000008911|ENSTGUG00000005007|ENSTGUG00000009152|ENSTGUG00000011558|ENSTGUG00000007213|ENSTGUG00000003595|…
Blood	50867	positive regulation of cell activation	0.00066457	0.018194	9	107	327	14601	ENSTGUG00000012931|ENSTGUG00000005624|ENSTGUG00000001002|ENSTGUG00000017488|ENSTGUG00000003590|ENSTGUG00000005824|ENSTGUG00000008023|ENSTGUG00000000422|ENSTGUG00000012370
Blood	2218	activation of innate immune response	0.00066931	0.018194	5	32	327	14601	ENSTGUG00000009043|ENSTGUG00000009041|ENSTGUG00000011983|ENSTGUG00000003908|ENSTGUG00000012821
Blood	90087	regulation of peptide transport	0.00067633	0.018251	8	86	327	14601	ENSTGUG00000004883|ENSTGUG00000009070|ENSTGUG00000011196|ENSTGUG00000011983|ENSTGUG00000012528|ENSTGUG00000013299|ENSTGUG00000003908|ENSTGUG00000012370
Blood	51259	protein oligomerization	0.00071616	0.019186	12	179	327	14601	ENSTGUG00000012746|ENSTGUG00000005370|ENSTGUG00000012931|ENSTGUG00000017488|ENSTGUG00000000799|ENSTGUG00000006329|ENSTGUG00000010672|ENSTGUG00000010266|ENSTGUG00000002952|ENSTGUG00000012370|ENSTGUG00000004572|ENSTGUG00000001136
Blood	50870	positive regulation of T cell activation	0.00072837	0.019235	7	67	327	14601	ENSTGUG00000012931|ENSTGUG00000005624|ENSTGUG00000017488|ENSTGUG00000003590|ENSTGUG00000008023|ENSTGUG00000000422|ENSTGUG00000012370
Blood	7264	small GTPase mediated signal transduction	0.00072929	0.019235	15	258	327	14601	ENSTGUG00000009015|ENSTGUG00000006196|ENSTGUG00000005533|ENSTGUG00000000429|ENSTGUG00000013892|ENSTGUG00000011737|ENSTGUG00000008037|ENSTGUG00000008717|ENSTGUG00000001528|ENSTGUG00000005682|ENSTGUG00000006516|ENSTGUG00000005007|ENSTGUG00000007213|ENSTGUG00000004727|ENSTGUG00000008422
Blood	50732	negative regulation of peptidyl-tyrosine phosphorylation	0.00073359	0.019235	4	19	327	14601	ENSTGUG00000004867|ENSTGUG00000013543|ENSTGUG00000013276|ENSTGUG00000005185
Blood	45785	positive regulation of cell adhesion	0.00074031	0.019274	11	155	327	14601	ENSTGUG00000012931|ENSTGUG00000005624|ENSTGUG00000005933|ENSTGUG00000008911|ENSTGUG00000017488|ENSTGUG00000013276|ENSTGUG00000003590|ENSTGUG00000003908|ENSTGUG00000008023|ENSTGUG00000000422|ENSTGUG00000012370
Blood	30888	regulation of B cell proliferation	0.00077452	0.020024	5	33	327	14601	ENSTGUG00000013214|ENSTGUG00000007454|ENSTGUG00000002245|ENSTGUG00000005824|ENSTGUG00000008023
Blood	1903039	positive regulation of leukocyte cell-cell adhesion	0.00079664	0.020312	7	68	327	14601	ENSTGUG00000012931|ENSTGUG00000005624|ENSTGUG00000017488|ENSTGUG00000003590|ENSTGUG00000008023|ENSTGUG00000000422|ENSTGUG00000012370
Blood	34112	positive regulation of homotypic cell-cell adhesion	0.00079664	0.020312	7	68	327	14601	ENSTGUG00000012931|ENSTGUG00000005624|ENSTGUG00000017488|ENSTGUG00000003590|ENSTGUG00000008023|ENSTGUG00000000422|ENSTGUG00000012370
Blood	50730	regulation of peptidyl-tyrosine phosphorylation	0.00081184	0.020557	9	110	327	14601	ENSTGUG00000004867|ENSTGUG00000011172|ENSTGUG00000005933|ENSTGUG00000013543|ENSTGUG00000013276|ENSTGUG00000005185|ENSTGUG00000003908|ENSTGUG00000005824|ENSTGUG00000000422
Blood	2335	mature B cell differentiation	0.00084576	0.021271	3	9	327	14601	ENSTGUG00000003686|ENSTGUG00000017488|ENSTGUG00000003154
Blood	45088	regulation of innate immune response	0.00086987	0.021729	7	69	327	14601	ENSTGUG00000009043|ENSTGUG00000004867|ENSTGUG00000009041|ENSTGUG00000003791|ENSTGUG00000011983|ENSTGUG00000003908|ENSTGUG00000012821
Blood	32943	mononuclear cell proliferation	0.0008916	0.021975	5	34	327	14601	ENSTGUG00000013892|ENSTGUG00000000091|ENSTGUG00000017488|ENSTGUG00000002952|ENSTGUG00000003154
Blood	46651	lymphocyte proliferation	0.0008916	0.021975	5	34	327	14601	ENSTGUG00000013892|ENSTGUG00000000091|ENSTGUG00000017488|ENSTGUG00000002952|ENSTGUG00000003154
Blood	50707	regulation of cytokine secretion	0.00092889	0.02211	6	51	327	14601	ENSTGUG00000009043|ENSTGUG00000013214|ENSTGUG00000009041|ENSTGUG00000005624|ENSTGUG00000003885|ENSTGUG00000000422
Blood	45089	positive regulation of innate immune response	0.00092889	0.02211	6	51	327	14601	ENSTGUG00000009043|ENSTGUG00000009041|ENSTGUG00000003791|ENSTGUG00000011983|ENSTGUG00000003908|ENSTGUG00000012821
Blood	43087	regulation of GTPase activity	0.0009432	0.02211	17	321	327	14601	ENSTGUG00000009015|ENSTGUG00000011490|ENSTGUG00000006196|ENSTGUG00000011883|ENSTGUG00000011737|ENSTGUG00000013892|ENSTGUG00000008037|ENSTGUG00000001040|ENSTGUG00000001528|ENSTGUG00000005682|ENSTGUG00000008911|ENSTGUG00000005007|ENSTGUG00000009152|ENSTGUG00000010103|ENSTGUG00000007213|ENSTGUG00000008410|ENSTGUG00000005824
Blood	32485	regulation of Ral protein signal transduction	0.0009432	0.02211	17	321	327	14601	ENSTGUG00000009015|ENSTGUG00000011490|ENSTGUG00000006196|ENSTGUG00000011883|ENSTGUG00000011737|ENSTGUG00000013892|ENSTGUG00000008037|ENSTGUG00000001040|ENSTGUG00000001528|ENSTGUG00000005682|ENSTGUG00000008911|ENSTGUG00000005007|ENSTGUG00000009152|ENSTGUG00000010103|ENSTGUG00000007213|ENSTGUG00000008410|ENSTGUG00000005824
Blood	32483	regulation of Rab protein signal transduction	0.0009432	0.02211	17	321	327	14601	ENSTGUG00000009015|ENSTGUG00000011490|ENSTGUG00000006196|ENSTGUG00000011883|ENSTGUG00000011737|ENSTGUG00000013892|ENSTGUG00000008037|ENSTGUG00000001040|ENSTGUG00000001528|ENSTGUG00000005682|ENSTGUG00000008911|ENSTGUG00000005007|ENSTGUG00000009152|ENSTGUG00000010103|ENSTGUG00000007213|ENSTGUG00000008410|ENSTGUG00000005824
Blood	32012	regulation of ARF protein signal transduction	0.0009432	0.02211	17	321	327	14601	ENSTGUG00000009015|ENSTGUG00000011490|ENSTGUG00000006196|ENSTGUG00000011883|ENSTGUG00000011737|ENSTGUG00000013892|ENSTGUG00000008037|ENSTGUG00000001040|ENSTGUG00000001528|ENSTGUG00000005682|ENSTGUG00000008911|ENSTGUG00000005007|ENSTGUG00000009152|ENSTGUG00000010103|ENSTGUG00000007213|ENSTGUG00000008410|ENSTGUG00000005824
Blood	32015	regulation of Ran protein signal transduction	0.0009432	0.02211	17	321	327	14601	ENSTGUG00000009015|ENSTGUG00000011490|ENSTGUG00000006196|ENSTGUG00000011883|ENSTGUG00000011737|ENSTGUG00000013892|ENSTGUG00000008037|ENSTGUG00000001040|ENSTGUG00000001528|ENSTGUG00000005682|ENSTGUG00000008911|ENSTGUG00000005007|ENSTGUG00000009152|ENSTGUG00000010103|ENSTGUG00000007213|ENSTGUG00000008410|ENSTGUG00000005824
Blood	51716	cellular response to stimulus	0.00094494	0.02211	92	3045	327	14601	ENSTGUG00000005360|ENSTGUG00000009043|ENSTGUG00000009041|ENSTGUG00000004242|ENSTGUG00000004127|ENSTGUG00000018478|ENSTGUG00000008015|ENSTGUG00000017488|ENSTGUG00000013299|ENSTGUG00000010648|ENSTGUG00000001113|ENSTGUG00000003908|ENSTGUG00000012370|ENSTGUG00000013892|ENSTGUG00000007183|ENSTGUG00000008543|ENSTGUG00000011172|ENSTGUG00000013505|ENSTGUG00000001528|ENSTGUG00000008911|ENSTGUG00000005007|…
Blood	35556	intracellular signal transduction	0.00096886	0.022411	33	829	327	14601	ENSTGUG00000005286|ENSTGUG00000000429|ENSTGUG00000009062|ENSTGUG00000017488|ENSTGUG00000003908|ENSTGUG00000000422|ENSTGUG00000012370|ENSTGUG00000013892|ENSTGUG00000008543|ENSTGUG00000006516|ENSTGUG00000001528|ENSTGUG00000005007|ENSTGUG00000008911|ENSTGUG00000007213|ENSTGUG00000008422|ENSTGUG00000003154|ENSTGUG00000009015|ENSTGUG00000006196|ENSTGUG00000004867|ENSTGUG00000012284|ENSTGUG00000009665|…
Blood	32487	regulation of Rap protein signal transduction	0.00097595	0.022411	17	322	327	14601	ENSTGUG00000009015|ENSTGUG00000011490|ENSTGUG00000006196|ENSTGUG00000011883|ENSTGUG00000011737|ENSTGUG00000013892|ENSTGUG00000008037|ENSTGUG00000001040|ENSTGUG00000001528|ENSTGUG00000005682|ENSTGUG00000008911|ENSTGUG00000005007|ENSTGUG00000009152|ENSTGUG00000010103|ENSTGUG00000007213|ENSTGUG00000008410|ENSTGUG00000005824
Blood	32489	regulation of Cdc42 protein signal transduction	0.00097595	0.022411	17	322	327	14601	ENSTGUG00000009015|ENSTGUG00000011490|ENSTGUG00000006196|ENSTGUG00000011883|ENSTGUG00000011737|ENSTGUG00000013892|ENSTGUG00000008037|ENSTGUG00000001040|ENSTGUG00000001528|ENSTGUG00000005682|ENSTGUG00000008911|ENSTGUG00000005007|ENSTGUG00000009152|ENSTGUG00000010103|ENSTGUG00000007213|ENSTGUG00000008410|ENSTGUG00000005824
Blood	35020	regulation of Rac protein signal transduction	0.0010801	0.024648	17	325	327	14601	ENSTGUG00000009015|ENSTGUG00000011490|ENSTGUG00000006196|ENSTGUG00000011883|ENSTGUG00000011737|ENSTGUG00000013892|ENSTGUG00000008037|ENSTGUG00000001040|ENSTGUG00000001528|ENSTGUG00000005682|ENSTGUG00000008911|ENSTGUG00000005007|ENSTGUG00000009152|ENSTGUG00000010103|ENSTGUG00000007213|ENSTGUG00000008410|ENSTGUG00000005824
Blood	43123	positive regulation of I-kappaB kinase/NF-kappaB signaling	0.0011344	0.025636	8	93	327	14601	ENSTGUG00000004883|ENSTGUG00000004280|ENSTGUG00000017488|ENSTGUG00000010266|ENSTGUG00000003908|ENSTGUG00000005824|ENSTGUG00000008023|ENSTGUG00000012370
Blood	2819	regulation of adaptive immune response	0.0011406	0.025636	6	53	327	14601	ENSTGUG00000012931|ENSTGUG00000013543|ENSTGUG00000004242|ENSTGUG00000017488|ENSTGUG00000013276|ENSTGUG00000005824
Blood	46578	regulation of Ras protein signal transduction	0.0011442	0.025636	18	356	327	14601	ENSTGUG00000009015|ENSTGUG00000011490|ENSTGUG00000006196|ENSTGUG00000011883|ENSTGUG00000009988|ENSTGUG00000011737|ENSTGUG00000013892|ENSTGUG00000008037|ENSTGUG00000001040|ENSTGUG00000001528|ENSTGUG00000005682|ENSTGUG00000008911|ENSTGUG00000005007|ENSTGUG00000009152|ENSTGUG00000010103|ENSTGUG00000007213|ENSTGUG00000008410|ENSTGUG00000005824
Blood	50794	regulation of cellular process	0.0011768	0.026209	148	5401	327	14601	ENSTGUG00000009043|ENSTGUG00000009041|ENSTGUG00000004280|ENSTGUG00000004077|ENSTGUG00000004127|ENSTGUG00000003149|ENSTGUG00000008015|ENSTGUG00000009873|ENSTGUG00000001113|ENSTGUG00000016885|ENSTGUG00000003908|ENSTGUG00000012370|ENSTGUG00000000279|ENSTGUG00000013892|ENSTGUG00000008671|ENSTGUG00000008543|ENSTGUG00000008676|ENSTGUG00000000388|ENSTGUG00000001528|ENSTGUG00000008911|ENSTGUG00000005007|…
Blood	30054	cell junction	0.001214	0.026875	23	511	327	14601	ENSTGUG00000010566|ENSTGUG00000012284|ENSTGUG00000006448|ENSTGUG00000002826|ENSTGUG00000003241|ENSTGUG00000000799|ENSTGUG00000005491|ENSTGUG00000001821|ENSTGUG00000007269|ENSTGUG00000004572|ENSTGUG00000007550|ENSTGUG00000012746|ENSTGUG00000005624|ENSTGUG00000007127|ENSTGUG00000009337|ENSTGUG00000000388|ENSTGUG00000013213|ENSTGUG00000000661|ENSTGUG00000013276|ENSTGUG00000000724|ENSTGUG00000008422|…
Blood	51056	regulation of small GTPase mediated signal transduction	0.0012574	0.02767	18	359	327	14601	ENSTGUG00000009015|ENSTGUG00000011490|ENSTGUG00000006196|ENSTGUG00000011883|ENSTGUG00000009988|ENSTGUG00000011737|ENSTGUG00000013892|ENSTGUG00000008037|ENSTGUG00000001040|ENSTGUG00000001528|ENSTGUG00000005682|ENSTGUG00000008911|ENSTGUG00000005007|ENSTGUG00000009152|ENSTGUG00000010103|ENSTGUG00000007213|ENSTGUG00000008410|ENSTGUG00000005824
Blood	32813	tumor necrosis factor receptor superfamily binding	0.0013131	0.028692	4	22	327	14601	ENSTGUG00000006555|ENSTGUG00000003196|ENSTGUG00000012821|ENSTGUG00000012370
Blood	31349	positive regulation of defense response	0.0013194	0.028692	7	74	327	14601	ENSTGUG00000009043|ENSTGUG00000009041|ENSTGUG00000003791|ENSTGUG00000011983|ENSTGUG00000003908|ENSTGUG00000012821|ENSTGUG00000012370
Blood	1903530	regulation of secretion by cell	0.0013454	0.029088	13	219	327	14601	ENSTGUG00000009070|ENSTGUG00000009043|ENSTGUG00000013214|ENSTGUG00000009041|ENSTGUG00000005624|ENSTGUG00000011196|ENSTGUG00000012528|ENSTGUG00000013299|ENSTGUG00000003885|ENSTGUG00000003908|ENSTGUG00000005824|ENSTGUG00000000422|ENSTGUG00000012370
Blood	5089	Rho guanyl-nucleotide exchange factor activity	0.0014278	0.030525	7	75	327	14601	ENSTGUG00000013892|ENSTGUG00000011490|ENSTGUG00000005682|ENSTGUG00000008911|ENSTGUG00000007213|ENSTGUG00000008410|ENSTGUG00000009988
Blood	44421	extracellular region part	0.0014557	0.030525	62	1907	327	14601	ENSTGUG00000000650|ENSTGUG00000002611|ENSTGUG00000010270|ENSTGUG00000004280|ENSTGUG00000004077|ENSTGUG00000000799|ENSTGUG00000011798|ENSTGUG00000013892|ENSTGUG00000007183|ENSTGUG00000011172|ENSTGUG00000008671|ENSTGUG00000005933|ENSTGUG00000003196|ENSTGUG00000003499|ENSTGUG00000007213|ENSTGUG00000006925|ENSTGUG00000010266|ENSTGUG00000011551|ENSTGUG00000009445|ENSTGUG00000012284|ENSTGUG00000005370|…
Blood	70339	response to bacterial lipopeptide	0.0014779	0.030525	2	3	327	14601	ENSTGUG00000009043|ENSTGUG00000009041
Blood	19814	immunoglobulin complex	0.0014779	0.030525	2	3	327	14601	ENSTGUG00000003282|ENSTGUG00000000422
Blood	50859	negative regulation of B cell receptor signaling pathway	0.0014779	0.030525	2	3	327	14601	ENSTGUG00000013276|ENSTGUG00000003154
Blood	90219	negative regulation of lipid kinase activity	0.0014779	0.030525	2	3	327	14601	ENSTGUG00000003063|ENSTGUG00000009748
Blood	32493	response to bacterial lipoprotein	0.0014779	0.030525	2	3	327	14601	ENSTGUG00000009043|ENSTGUG00000009041
Blood	2001206	positive regulation of osteoclast development	0.0014779	0.030525	2	3	327	14601	ENSTGUG00000012528|ENSTGUG00000012370
Blood	2705	positive regulation of leukocyte mediated immunity	0.001495	0.030706	5	38	327	14601	ENSTGUG00000003791|ENSTGUG00000012931|ENSTGUG00000017488|ENSTGUG00000005824|ENSTGUG00000000422
Blood	42611	MHC protein complex	0.0015617	0.031899	4	23	327	14601	ENSTGUG00000015634|ENSTGUG00000016844|ENSTGUG00000016075|ENSTGUG00000014233
Blood	9620	response to fungus	0.0016069	0.032111	3	11	327	14601	ENSTGUG00000003753|ENSTGUG00000017488|ENSTGUG00000000422
Blood	33598	mammary gland epithelial cell proliferation	0.0016069	0.032111	3	11	327	14601	ENSTGUG00000012998|ENSTGUG00000008707|ENSTGUG00000012370
Blood	50858	negative regulation of antigen receptor-mediated signaling pathway	0.0016069	0.032111	3	11	327	14601	ENSTGUG00000002946|ENSTGUG00000013276|ENSTGUG00000003154
Blood	2820	negative regulation of adaptive immune response	0.0016069	0.032111	3	11	327	14601	ENSTGUG00000013543|ENSTGUG00000004242|ENSTGUG00000013276
Blood	30155	regulation of cell adhesion	0.0016566	0.032927	15	280	327	14601	ENSTGUG00000002946|ENSTGUG00000012931|ENSTGUG00000004242|ENSTGUG00000017488|ENSTGUG00000005491|ENSTGUG00000008023|ENSTGUG00000003908|ENSTGUG00000012370|ENSTGUG00000000422|ENSTGUG00000013214|ENSTGUG00000005624|ENSTGUG00000005933|ENSTGUG00000008911|ENSTGUG00000013276|ENSTGUG00000003590
Blood	32879	regulation of localization	0.0016658	0.032932	37	996	327	14601	ENSTGUG00000009043|ENSTGUG00000009041|ENSTGUG00000002826|ENSTGUG00000013299|ENSTGUG00000001821|ENSTGUG00000005185|ENSTGUG00000003908|ENSTGUG00000000422|ENSTGUG00000012370|ENSTGUG00000013892|ENSTGUG00000012746|ENSTGUG00000001040|ENSTGUG00000005933|ENSTGUG00000011196|ENSTGUG00000012528|ENSTGUG00000008422|ENSTGUG00000003154|ENSTGUG00000003590|ENSTGUG00000002894|ENSTGUG00000004883|ENSTGUG00000003230|…
Blood	2443	leukocyte mediated immunity	0.0016839	0.033114	5	39	327	14601	ENSTGUG00000003753|ENSTGUG00000011737|ENSTGUG00000013276|ENSTGUG00000008108|ENSTGUG00000010648
Blood	31988	membrane-bounded vesicle	0.0017189	0.033623	57	1730	327	14601	ENSTGUG00000000650|ENSTGUG00000010270|ENSTGUG00000002611|ENSTGUG00000004280|ENSTGUG00000004077|ENSTGUG00000000799|ENSTGUG00000011798|ENSTGUG00000013892|ENSTGUG00000008671|ENSTGUG00000011172|ENSTGUG00000007183|ENSTGUG00000005933|ENSTGUG00000007213|ENSTGUG00000010266|ENSTGUG00000011551|ENSTGUG00000009445|ENSTGUG00000012284|ENSTGUG00000005370|ENSTGUG00000009388|ENSTGUG00000012936|ENSTGUG00000004376|…
Blood	42326	negative regulation of phosphorylation	0.0017859	0.034556	12	199	327	14601	ENSTGUG00000002946|ENSTGUG00000004867|ENSTGUG00000000091|ENSTGUG00000003070|ENSTGUG00000008717|ENSTGUG00000013543|ENSTGUG00000005007|ENSTGUG00000013276|ENSTGUG00000009481|ENSTGUG00000003063|ENSTGUG00000005185|ENSTGUG00000009748
Blood	51090	regulation of sequence-specific DNA binding transcription factor activity	0.0018075	0.034556	11	173	327	14601	ENSTGUG00000000103|ENSTGUG00000012998|ENSTGUG00000009665|ENSTGUG00000006555|ENSTGUG00000011983|ENSTGUG00000017488|ENSTGUG00000010266|ENSTGUG00000005824|ENSTGUG00000008023|ENSTGUG00000012821|ENSTGUG00000012370
Blood	51251	positive regulation of lymphocyte activation	0.0018118	0.034556	8	100	327	14601	ENSTGUG00000012931|ENSTGUG00000005624|ENSTGUG00000017488|ENSTGUG00000003590|ENSTGUG00000005824|ENSTGUG00000008023|ENSTGUG00000000422|ENSTGUG00000012370
Blood	71216	cellular response to biotic stimulus	0.0018317	0.034556	6	58	327	14601	ENSTGUG00000004883|ENSTGUG00000004127|ENSTGUG00000011983|ENSTGUG00000003595|ENSTGUG00000003908|ENSTGUG00000000422
Blood	45087	innate immune response	0.0018317	0.034556	6	58	327	14601	ENSTGUG00000000103|ENSTGUG00000004838|ENSTGUG00000017488|ENSTGUG00000013276|ENSTGUG00000012821|ENSTGUG00000000422
Blood	2793	positive regulation of peptide secretion	0.0018413	0.034556	4	24	327	14601	ENSTGUG00000012528|ENSTGUG00000013299|ENSTGUG00000003908|ENSTGUG00000012370
Blood	90277	positive regulation of peptide hormone secretion	0.0018413	0.034556	4	24	327	14601	ENSTGUG00000012528|ENSTGUG00000013299|ENSTGUG00000003908|ENSTGUG00000012370
Blood	6959	humoral immune response	0.0018413	0.034556	4	24	327	14601	ENSTGUG00000013214|ENSTGUG00000009598|ENSTGUG00000003791|ENSTGUG00000010648
Blood	42129	regulation of T cell proliferation	0.0020014	0.03737	6	59	327	14601	ENSTGUG00000013214|ENSTGUG00000005624|ENSTGUG00000004242|ENSTGUG00000013276|ENSTGUG00000008023|ENSTGUG00000000422
Blood	1773	myeloid dendritic cell activation	0.0021071	0.03895	3	12	327	14601	ENSTGUG00000013892|ENSTGUG00000003590|ENSTGUG00000010422
Blood	45408	regulation of interleukin-6 biosynthetic process	0.0021071	0.03895	3	12	327	14601	ENSTGUG00000009043|ENSTGUG00000009041|ENSTGUG00000008707
Blood	50672	negative regulation of lymphocyte proliferation	0.0021538	0.039419	4	25	327	14601	ENSTGUG00000013214|ENSTGUG00000004242|ENSTGUG00000013276|ENSTGUG00000007454
Blood	32945	negative regulation of mononuclear cell proliferation	0.0021538	0.039419	4	25	327	14601	ENSTGUG00000013214|ENSTGUG00000004242|ENSTGUG00000013276|ENSTGUG00000007454
Blood	44425	membrane part	0.0021725	0.039565	86	2883	327	14601	ENSTGUG00000005360|ENSTGUG00000016844|ENSTGUG00000009043|ENSTGUG00000010464|ENSTGUG00000009041|ENSTGUG00000000794|ENSTGUG00000010270|ENSTGUG00000004242|ENSTGUG00000018478|ENSTGUG00000005830|ENSTGUG00000018220|ENSTGUG00000001113|ENSTGUG00000003686|ENSTGUG00000000279|ENSTGUG00000007183|ENSTGUG00000011172|ENSTGUG00000009151|ENSTGUG00000012523|ENSTGUG00000006788|ENSTGUG00000007213|ENSTGUG00000012528|…
Blood	10008	endosome membrane	0.0022323	0.040062	7	81	327	14601	ENSTGUG00000005370|ENSTGUG00000006507|ENSTGUG00000005830|ENSTGUG00000000799|ENSTGUG00000009481|ENSTGUG00000004572|ENSTGUG00000010694
Blood	44440	endosomal part	0.0022323	0.040062	7	81	327	14601	ENSTGUG00000005370|ENSTGUG00000006507|ENSTGUG00000005830|ENSTGUG00000000799|ENSTGUG00000009481|ENSTGUG00000004572|ENSTGUG00000010694
Blood	22409	positive regulation of cell-cell adhesion	0.0022323	0.040062	7	81	327	14601	ENSTGUG00000012931|ENSTGUG00000005624|ENSTGUG00000017488|ENSTGUG00000003590|ENSTGUG00000008023|ENSTGUG00000000422|ENSTGUG00000012370
Blood	2696	positive regulation of leukocyte activation	0.0023224	0.041479	8	104	327	14601	ENSTGUG00000012931|ENSTGUG00000005624|ENSTGUG00000017488|ENSTGUG00000003590|ENSTGUG00000005824|ENSTGUG00000008023|ENSTGUG00000000422|ENSTGUG00000012370
Blood	5576	extracellular region	0.0023532	0.041826	66	2100	327	14601	ENSTGUG00000000650|ENSTGUG00000013290|ENSTGUG00000002611|ENSTGUG00000010270|ENSTGUG00000004280|ENSTGUG00000004077|ENSTGUG00000000799|ENSTGUG00000011798|ENSTGUG00000013892|ENSTGUG00000007183|ENSTGUG00000011172|ENSTGUG00000008671|ENSTGUG00000005933|ENSTGUG00000003196|ENSTGUG00000003499|ENSTGUG00000007213|ENSTGUG00000006925|ENSTGUG00000010266|ENSTGUG00000011551|ENSTGUG00000009445|ENSTGUG00000012284|…
Blood	2573	myeloid leukocyte differentiation	0.0023761	0.042031	6	61	327	14601	ENSTGUG00000005360|ENSTGUG00000005370|ENSTGUG00000011709|ENSTGUG00000003590|ENSTGUG00000012370|ENSTGUG00000010422
Blood	98542	defense response to other organism	0.0023948	0.04216	7	82	327	14601	ENSTGUG00000003753|ENSTGUG00000006558|ENSTGUG00000003196|ENSTGUG00000004127|ENSTGUG00000017552|ENSTGUG00000005824|ENSTGUG00000000422
Blood	51260	protein homooligomerization	0.0024778	0.043415	9	129	327	14601	ENSTGUG00000012746|ENSTGUG00000012931|ENSTGUG00000000799|ENSTGUG00000006329|ENSTGUG00000010672|ENSTGUG00000010266|ENSTGUG00000002952|ENSTGUG00000012370|ENSTGUG00000004572
Blood	70664	negative regulation of leukocyte proliferation	0.0025011	0.043615	4	26	327	14601	ENSTGUG00000013214|ENSTGUG00000004242|ENSTGUG00000013276|ENSTGUG00000007454
Blood	8047	enzyme activator activity	0.0025801	0.044783	12	208	327	14601	ENSTGUG00000009015|ENSTGUG00000013892|ENSTGUG00000001040|ENSTGUG00000008671|ENSTGUG00000009152|ENSTGUG00000010103|ENSTGUG00000017488|ENSTGUG00000005185|ENSTGUG00000011883|ENSTGUG00000003908|ENSTGUG00000009988|ENSTGUG00000010694
Blood	30183	B cell differentiation	0.0026175	0.045219	5	43	327	14601	ENSTGUG00000003686|ENSTGUG00000012931|ENSTGUG00000009665|ENSTGUG00000017488|ENSTGUG00000003154
Blood	43085	positive regulation of catalytic activity	0.0026956	0.046351	26	643	327	14601	ENSTGUG00000000650|ENSTGUG00000017488|ENSTGUG00000005185|ENSTGUG00000000637|ENSTGUG00000012370|ENSTGUG00000000422|ENSTGUG00000013892|ENSTGUG00000008671|ENSTGUG00000001040|ENSTGUG00000001528|ENSTGUG00000005007|ENSTGUG00000008911|ENSTGUG00000009152|ENSTGUG00000010103|ENSTGUG00000007213|ENSTGUG00000003590|ENSTGUG00000011490|ENSTGUG00000009015|ENSTGUG00000006196|ENSTGUG00000011883|ENSTGUG00000010694|…
Blood	2697	regulation of immune effector process	0.0027746	0.04749	8	107	327	14601	ENSTGUG00000003791|ENSTGUG00000012931|ENSTGUG00000004242|ENSTGUG00000017488|ENSTGUG00000013276|ENSTGUG00000005824|ENSTGUG00000012821|ENSTGUG00000000422
Blood	1903012	positive regulation of bone development	0.0029121	0.047849	2	4	327	14601	ENSTGUG00000012528|ENSTGUG00000012370
Blood	16717	oxidoreductase activity, acting on paired donors, with oxidation of a pair of donors resulting in the reduction of molecular oxygen to two molecules of water	0.0029121	0.047849	2	4	327	14601	ENSTGUG00000005863|ENSTGUG00000002833
Blood	2281	macrophage activation involved in immune response	0.0029121	0.047849	2	4	327	14601	ENSTGUG00000003908|ENSTGUG00000000422
Blood	42629	mast cell granule	0.0029121	0.047849	2	4	327	14601	ENSTGUG00000011737|ENSTGUG00000003885
Blood	48256	flap endonuclease activity	0.0029121	0.047849	2	4	327	14601	ENSTGUG00000010648|ENSTGUG00000006627
Blood	45277	respiratory chain complex IV	0.0029121	0.047849	2	4	327	14601	ENSTGUG00000018754|ENSTGUG00000018750
Blood	98543	detection of other organism	0.0029121	0.047849	2	4	327	14601	ENSTGUG00000009043|ENSTGUG00000009041
Blood	16045	detection of bacterium	0.0029121	0.047849	2	4	327	14601	ENSTGUG00000009043|ENSTGUG00000009041
Blood	2001204	regulation of osteoclast development	0.0029121	0.047849	2	4	327	14601	ENSTGUG00000012528|ENSTGUG00000012370
Blood	51091	positive regulation of sequence-specific DNA binding transcription factor activity	0.0029397	0.048089	8	108	327	14601	ENSTGUG00000000103|ENSTGUG00000009665|ENSTGUG00000006555|ENSTGUG00000017488|ENSTGUG00000010266|ENSTGUG00000005824|ENSTGUG00000008023|ENSTGUG00000012370
Blood	51046	regulation of secretion	0.0031218	0.050842	13	241	327	14601	ENSTGUG00000009070|ENSTGUG00000009043|ENSTGUG00000013214|ENSTGUG00000009041|ENSTGUG00000005624|ENSTGUG00000011196|ENSTGUG00000012528|ENSTGUG00000013299|ENSTGUG00000003885|ENSTGUG00000003908|ENSTGUG00000005824|ENSTGUG00000000422|ENSTGUG00000012370
Blood	51336	regulation of hydrolase activity	0.003152	0.051109	25	617	327	14601	ENSTGUG00000000650|ENSTGUG00000004077|ENSTGUG00000005185|ENSTGUG00000000637|ENSTGUG00000013892|ENSTGUG00000008671|ENSTGUG00000001040|ENSTGUG00000005933|ENSTGUG00000001528|ENSTGUG00000005007|ENSTGUG00000008911|ENSTGUG00000009152|ENSTGUG00000007213|ENSTGUG00000010103|ENSTGUG00000017552|ENSTGUG00000011490|ENSTGUG00000009015|ENSTGUG00000006196|ENSTGUG00000001002|ENSTGUG00000011883|ENSTGUG00000011737|…
Blood	31347	regulation of defense response	0.003259	0.052613	10	160	327	14601	ENSTGUG00000009043|ENSTGUG00000004867|ENSTGUG00000009041|ENSTGUG00000003791|ENSTGUG00000011983|ENSTGUG00000003595|ENSTGUG00000003908|ENSTGUG00000012821|ENSTGUG00000012370|ENSTGUG00000005506
Blood	42108	positive regulation of cytokine biosynthetic process	0.0033071	0.052928	4	28	327	14601	ENSTGUG00000009043|ENSTGUG00000009041|ENSTGUG00000008023|ENSTGUG00000000422
Blood	45582	positive regulation of T cell differentiation	0.0033071	0.052928	4	28	327	14601	ENSTGUG00000012931|ENSTGUG00000005624|ENSTGUG00000003590|ENSTGUG00000000422
Blood	50856	regulation of T cell receptor signaling pathway	0.0033724	0.05351	3	14	327	14601	ENSTGUG00000002946|ENSTGUG00000017488|ENSTGUG00000013276
Blood	45672	positive regulation of osteoclast differentiation	0.0033724	0.05351	3	14	327	14601	ENSTGUG00000005360|ENSTGUG00000012528|ENSTGUG00000012370
Blood	31982	vesicle	0.0034559	0.0546	57	1785	327	14601	ENSTGUG00000000650|ENSTGUG00000010270|ENSTGUG00000002611|ENSTGUG00000004280|ENSTGUG00000004077|ENSTGUG00000000799|ENSTGUG00000011798|ENSTGUG00000013892|ENSTGUG00000008671|ENSTGUG00000011172|ENSTGUG00000007183|ENSTGUG00000005933|ENSTGUG00000007213|ENSTGUG00000010266|ENSTGUG00000011551|ENSTGUG00000009445|ENSTGUG00000012284|ENSTGUG00000005370|ENSTGUG00000009388|ENSTGUG00000012936|ENSTGUG00000004376|…
Blood	45580	regulation of T cell differentiation	0.0035295	0.055526	5	46	327	14601	ENSTGUG00000012931|ENSTGUG00000005624|ENSTGUG00000003590|ENSTGUG00000008023|ENSTGUG00000000422
Blood	30234	enzyme regulator activity	0.0035911	0.056256	19	427	327	14601	ENSTGUG00000009015|ENSTGUG00000004867|ENSTGUG00000005370|ENSTGUG00000004077|ENSTGUG00000001002|ENSTGUG00000017488|ENSTGUG00000003063|ENSTGUG00000011883|ENSTGUG00000005185|ENSTGUG00000003908|ENSTGUG00000009988|ENSTGUG00000010694|ENSTGUG00000013892|ENSTGUG00000008671|ENSTGUG00000001040|ENSTGUG00000008717|ENSTGUG00000009152|ENSTGUG00000010103|ENSTGUG00000017552
Blood	30154	cell differentiation	0.0037973	0.059235	51	1564	327	14601	ENSTGUG00000005360|ENSTGUG00000013157|ENSTGUG00000002826|ENSTGUG00000004242|ENSTGUG00000004127|ENSTGUG00000017488|ENSTGUG00000010017|ENSTGUG00000005185|ENSTGUG00000000422|ENSTGUG00000012370|ENSTGUG00000013892|ENSTGUG00000000279|ENSTGUG00000003686|ENSTGUG00000011172|ENSTGUG00000005933|ENSTGUG00000011709|ENSTGUG00000011196|ENSTGUG00000008707|ENSTGUG00000005007|ENSTGUG00000008911|ENSTGUG00000003196|…
Blood	71222	cellular response to lipopolysaccharide	0.0038787	0.06025	5	47	327	14601	ENSTGUG00000004883|ENSTGUG00000004127|ENSTGUG00000011983|ENSTGUG00000003595|ENSTGUG00000003908
Blood	1902531	regulation of intracellular signal transduction	0.0039432	0.060996	33	905	327	14601	ENSTGUG00000002946|ENSTGUG00000004280|ENSTGUG00000017488|ENSTGUG00000005185|ENSTGUG00000003908|ENSTGUG00000000422|ENSTGUG00000012370|ENSTGUG00000013892|ENSTGUG00000001040|ENSTGUG00000001528|ENSTGUG00000005007|ENSTGUG00000008911|ENSTGUG00000009152|ENSTGUG00000010103|ENSTGUG00000007213|ENSTGUG00000010266|ENSTGUG00000009748|ENSTGUG00000004883|ENSTGUG00000009015|ENSTGUG00000011490|ENSTGUG00000006196|…
Blood	90276	regulation of peptide hormone secretion	0.0041121	0.063343	6	68	327	14601	ENSTGUG00000009070|ENSTGUG00000011196|ENSTGUG00000012528|ENSTGUG00000013299|ENSTGUG00000003908|ENSTGUG00000012370
Blood	2763	positive regulation of myeloid leukocyte differentiation	0.0042739	0.065562	4	30	327	14601	ENSTGUG00000005360|ENSTGUG00000012998|ENSTGUG00000012528|ENSTGUG00000012370
Blood	32846	positive regulation of homeostatic process	0.0044209	0.067259	6	69	327	14601	ENSTGUG00000012998|ENSTGUG00000012528|ENSTGUG00000000422|ENSTGUG00000000599|ENSTGUG00000012370|ENSTGUG00000008641
Blood	2791	regulation of peptide secretion	0.0044209	0.067259	6	69	327	14601	ENSTGUG00000009070|ENSTGUG00000011196|ENSTGUG00000012528|ENSTGUG00000013299|ENSTGUG00000003908|ENSTGUG00000012370
Blood	9893	positive regulation of metabolic process	0.0045646	0.069162	54	1693	327	14601	ENSTGUG00000000650|ENSTGUG00000009043|ENSTGUG00000009041|ENSTGUG00000004127|ENSTGUG00000017488|ENSTGUG00000008015|ENSTGUG00000003908|ENSTGUG00000012370|ENSTGUG00000001568|ENSTGUG00000013892|ENSTGUG00000008671|ENSTGUG00000005933|ENSTGUG00000001528|ENSTGUG00000008911|ENSTGUG00000005007|ENSTGUG00000009152|ENSTGUG00000003196|ENSTGUG00000007213|ENSTGUG00000003595|ENSTGUG00000003590|ENSTGUG00000009015|…
Blood	2822	regulation of adaptive immune response based on somatic recombination of immune receptors built from immunoglobulin superfamily domains	0.0046499	0.070166	5	49	327	14601	ENSTGUG00000012931|ENSTGUG00000004242|ENSTGUG00000017488|ENSTGUG00000013276|ENSTGUG00000005824
Blood	46887	positive regulation of hormone secretion	0.0048218	0.072076	4	31	327	14601	ENSTGUG00000012528|ENSTGUG00000013299|ENSTGUG00000003908|ENSTGUG00000012370
Blood	61515	myeloid cell development	0.0048218	0.072076	4	31	327	14601	ENSTGUG00000005370|ENSTGUG00000011709|ENSTGUG00000001191|ENSTGUG00000013276
Blood	45595	regulation of cell differentiation	0.0048349	0.072076	29	776	327	14601	ENSTGUG00000005360|ENSTGUG00000004242|ENSTGUG00000005185|ENSTGUG00000012370|ENSTGUG00000000422|ENSTGUG00000000279|ENSTGUG00000011196|ENSTGUG00000005007|ENSTGUG00000008911|ENSTGUG00000008707|ENSTGUG00000012528|ENSTGUG00000012230|ENSTGUG00000003590|ENSTGUG00000002245|ENSTGUG00000006709|ENSTGUG00000012998|ENSTGUG00000009665|ENSTGUG00000012931|ENSTGUG00000011983|ENSTGUG00000009481|ENSTGUG00000012413|…
Blood	34097	response to cytokine	0.0049052	0.072829	11	197	327	14601	ENSTGUG00000005360|ENSTGUG00000013214|ENSTGUG00000004867|ENSTGUG00000004838|ENSTGUG00000003595|ENSTGUG00000003228|ENSTGUG00000012821|ENSTGUG00000009300|ENSTGUG00000012370|ENSTGUG00000011304|ENSTGUG00000004511
Blood	71345	cellular response to cytokine stimulus	0.0050036	0.073849	10	170	327	14601	ENSTGUG00000005360|ENSTGUG00000013214|ENSTGUG00000004867|ENSTGUG00000003595|ENSTGUG00000003228|ENSTGUG00000012821|ENSTGUG00000009300|ENSTGUG00000012370|ENSTGUG00000011304|ENSTGUG00000004511
Blood	98751	bone cell development	0.0050192	0.073849	3	16	327	14601	ENSTGUG00000005370|ENSTGUG00000001191|ENSTGUG00000013276
Blood	51262	protein tetramerization	0.0050738	0.073849	5	50	327	14601	ENSTGUG00000012746|ENSTGUG00000005370|ENSTGUG00000010266|ENSTGUG00000002952|ENSTGUG00000001136
Blood	71219	cellular response to molecule of bacterial origin	0.0050738	0.073849	5	50	327	14601	ENSTGUG00000004883|ENSTGUG00000004127|ENSTGUG00000011983|ENSTGUG00000003595|ENSTGUG00000003908
Blood	2250	adaptive immune response	0.0050738	0.073849	5	50	327	14601	ENSTGUG00000009043|ENSTGUG00000013214|ENSTGUG00000009041|ENSTGUG00000008108|ENSTGUG00000010648
Blood	50790	regulation of catalytic activity	0.0054927	0.079634	37	1070	327	14601	ENSTGUG00000000650|ENSTGUG00000002946|ENSTGUG00000004077|ENSTGUG00000017488|ENSTGUG00000005185|ENSTGUG00000000637|ENSTGUG00000000422|ENSTGUG00000012370|ENSTGUG00000013892|ENSTGUG00000008671|ENSTGUG00000001040|ENSTGUG00000005933|ENSTGUG00000001528|ENSTGUG00000005007|ENSTGUG00000008911|ENSTGUG00000009152|ENSTGUG00000010103|ENSTGUG00000007213|ENSTGUG00000003595|ENSTGUG00000017552|ENSTGUG00000003590|…
Blood	45639	positive regulation of myeloid cell differentiation	0.0055243	0.079778	5	51	327	14601	ENSTGUG00000005360|ENSTGUG00000012998|ENSTGUG00000012528|ENSTGUG00000000599|ENSTGUG00000012370
Blood	51049	regulation of transport	0.0057138	0.082195	26	681	327	14601	ENSTGUG00000009043|ENSTGUG00000009041|ENSTGUG00000013299|ENSTGUG00000005185|ENSTGUG00000001821|ENSTGUG00000003908|ENSTGUG00000012370|ENSTGUG00000000422|ENSTGUG00000013892|ENSTGUG00000005933|ENSTGUG00000011196|ENSTGUG00000012528|ENSTGUG00000003154|ENSTGUG00000002894|ENSTGUG00000004883|ENSTGUG00000009070|ENSTGUG00000003230|ENSTGUG00000005370|ENSTGUG00000012284|ENSTGUG00000011983|ENSTGUG00000008641|…
Blood	42130	negative regulation of T cell proliferation	0.0059947	0.085569	3	17	327	14601	ENSTGUG00000013214|ENSTGUG00000004242|ENSTGUG00000013276
Blood	32743	positive regulation of interleukin-2 production	0.0059947	0.085569	3	17	327	14601	ENSTGUG00000005624|ENSTGUG00000017488|ENSTGUG00000008023
Blood	50868	negative regulation of T cell activation	0.0060551	0.086099	4	33	327	14601	ENSTGUG00000013214|ENSTGUG00000002946|ENSTGUG00000004242|ENSTGUG00000013276
Blood	48584	positive regulation of response to stimulus	0.0061695	0.087389	29	790	327	14601	ENSTGUG00000009043|ENSTGUG00000009598|ENSTGUG00000003791|ENSTGUG00000009041|ENSTGUG00000004280|ENSTGUG00000004242|ENSTGUG00000009062|ENSTGUG00000017488|ENSTGUG00000013299|ENSTGUG00000005185|ENSTGUG00000003908|ENSTGUG00000000422|ENSTGUG00000012370|ENSTGUG00000003595|ENSTGUG00000012528|ENSTGUG00000010266|ENSTGUG00000012821|ENSTGUG00000010414|ENSTGUG00000004883|ENSTGUG00000012931|ENSTGUG00000009665|…
Blood	8283	cell proliferation	0.0062493	0.088182	14	292	327	14601	ENSTGUG00000003753|ENSTGUG00000012998|ENSTGUG00000006448|ENSTGUG00000017488|ENSTGUG00000010622|ENSTGUG00000005185|ENSTGUG00000002952|ENSTGUG00000012370|ENSTGUG00000013892|ENSTGUG00000000091|ENSTGUG00000008707|ENSTGUG00000011135|ENSTGUG00000013276|ENSTGUG00000003154
Blood	71214	cellular response to abiotic stimulus	0.0064418	0.090553	7	98	327	14601	ENSTGUG00000013505|ENSTGUG00000003595|ENSTGUG00000012528|ENSTGUG00000005185|ENSTGUG00000005824|ENSTGUG00000011304|ENSTGUG00000006416
Blood	19222	regulation of metabolic process	0.0065949	0.092353	89	3121	327	14601	ENSTGUG00000009043|ENSTGUG00000000650|ENSTGUG00000009041|ENSTGUG00000004077|ENSTGUG00000004242|ENSTGUG00000003149|ENSTGUG00000004127|ENSTGUG00000008015|ENSTGUG00000017488|ENSTGUG00000009873|ENSTGUG00000016885|ENSTGUG00000003908|ENSTGUG00000012370|ENSTGUG00000013892|ENSTGUG00000001568|ENSTGUG00000008671|ENSTGUG00000011172|ENSTGUG00000005933|ENSTGUG00000001528|ENSTGUG00000000388|ENSTGUG00000013543|…
Blood	7155	cell adhesion	0.0067025	0.093506	19	453	327	14601	ENSTGUG00000012284|ENSTGUG00000006448|ENSTGUG00000012931|ENSTGUG00000002826|ENSTGUG00000017488|ENSTGUG00000008023|ENSTGUG00000000637|ENSTGUG00000000422|ENSTGUG00000013892|ENSTGUG00000011172|ENSTGUG00000005933|ENSTGUG00000004184|ENSTGUG00000008717|ENSTGUG00000011196|ENSTGUG00000008911|ENSTGUG00000005007|ENSTGUG00000003196|ENSTGUG00000013276|ENSTGUG00000009600
Blood	2708	positive regulation of lymphocyte mediated immunity	0.0067436	0.093726	4	34	327	14601	ENSTGUG00000003791|ENSTGUG00000012931|ENSTGUG00000017488|ENSTGUG00000005824
Blood	22610	biological adhesion	0.0068561	0.094437	19	454	327	14601	ENSTGUG00000012284|ENSTGUG00000006448|ENSTGUG00000012931|ENSTGUG00000002826|ENSTGUG00000017488|ENSTGUG00000008023|ENSTGUG00000000637|ENSTGUG00000000422|ENSTGUG00000013892|ENSTGUG00000011172|ENSTGUG00000005933|ENSTGUG00000004184|ENSTGUG00000008717|ENSTGUG00000011196|ENSTGUG00000008911|ENSTGUG00000005007|ENSTGUG00000003196|ENSTGUG00000013276|ENSTGUG00000009600
Blood	61041	regulation of wound healing	0.0070444	0.094437	5	54	327	14601	ENSTGUG00000005370|ENSTGUG00000005682|ENSTGUG00000004077|ENSTGUG00000003908|ENSTGUG00000000422
Blood	35631	CD40 receptor complex	0.0070667	0.094437	2	6	327	14601	ENSTGUG00000005824|ENSTGUG00000012821
Blood	1903010	regulation of bone development	0.0070667	0.094437	2	6	327	14601	ENSTGUG00000012528|ENSTGUG00000012370
Blood	43020	NADPH oxidase complex	0.0070667	0.094437	2	6	327	14601	ENSTGUG00000003753|ENSTGUG00000010694
Blood	51290	protein heterotetramerization	0.0070667	0.094437	2	6	327	14601	ENSTGUG00000005370|ENSTGUG00000001136
Blood	45576	mast cell activation	0.0070667	0.094437	2	6	327	14601	ENSTGUG00000011737|ENSTGUG00000008717
Blood	32303	regulation of icosanoid secretion	0.0070667	0.094437	2	6	327	14601	ENSTGUG00000000422|ENSTGUG00000012370
Blood	32490	detection of molecule of bacterial origin	0.0070667	0.094437	2	6	327	14601	ENSTGUG00000009043|ENSTGUG00000009041
Blood	32024	positive regulation of insulin secretion	0.0070757	0.094437	3	18	327	14601	ENSTGUG00000012528|ENSTGUG00000013299|ENSTGUG00000003908
Blood	31941	filamentous actin	0.0070757	0.094437	3	18	327	14601	ENSTGUG00000006448|ENSTGUG00000013213|ENSTGUG00000000724
Blood	45637	regulation of myeloid cell differentiation	0.0071784	0.095462	7	100	327	14601	ENSTGUG00000005360|ENSTGUG00000012998|ENSTGUG00000011983|ENSTGUG00000012528|ENSTGUG00000000599|ENSTGUG00000012370|ENSTGUG00000010422
Blood	1903038	negative regulation of leukocyte cell-cell adhesion	0.007482	0.098437	4	35	327	14601	ENSTGUG00000013214|ENSTGUG00000002946|ENSTGUG00000004242|ENSTGUG00000013276
Blood	97529	myeloid leukocyte migration	0.007482	0.098437	4	35	327	14601	ENSTGUG00000011172|ENSTGUG00000008911|ENSTGUG00000000422|ENSTGUG00000012370
Blood	45621	positive regulation of lymphocyte differentiation	0.007482	0.098437	4	35	327	14601	ENSTGUG00000012931|ENSTGUG00000005624|ENSTGUG00000003590|ENSTGUG00000000422
Liver	2682	regulation of immune system process	4.9738e-19	1.2347e-15	43	445	274	14601	ENSTGUG00000013137|ENSTGUG00000007322|ENSTGUG00000003791|ENSTGUG00000000793|ENSTGUG00000009041|ENSTGUG00000013304|ENSTGUG00000017238|ENSTGUG00000013299|ENSTGUG00000011998|ENSTGUG00000000346|ENSTGUG00000007113|ENSTGUG00000003926|ENSTGUG00000007910|ENSTGUG00000014965|ENSTGUG00000002144|ENSTGUG00000002108|ENSTGUG00000015985|ENSTGUG00000008080|ENSTGUG00000006215|ENSTGUG00000013543|ENSTGUG00000004507|…
Liver	2376	immune system process	7.2606e-19	1.2347e-15	53	689	274	14601	ENSTGUG00000000793|ENSTGUG00000003791|ENSTGUG00000009041|ENSTGUG00000013304|ENSTGUG00000017238|ENSTGUG00000012220|ENSTGUG00000005830|ENSTGUG00000001570|ENSTGUG00000010841|ENSTGUG00000013299|ENSTGUG00000000346|ENSTGUG00000010782|ENSTGUG00000002144|ENSTGUG00000002108|ENSTGUG00000000388|ENSTGUG00000004507|ENSTGUG00000003196|ENSTGUG00000018365|ENSTGUG00000004737|ENSTGUG00000007342|ENSTGUG00000005550|…
Liver	2684	positive regulation of immune system process	1.1164e-17	1.2657e-14	34	292	274	14601	ENSTGUG00000013137|ENSTGUG00000007322|ENSTGUG00000003791|ENSTGUG00000000793|ENSTGUG00000009041|ENSTGUG00000013304|ENSTGUG00000017238|ENSTGUG00000013299|ENSTGUG00000011998|ENSTGUG00000003926|ENSTGUG00000007910|ENSTGUG00000014965|ENSTGUG00000015985|ENSTGUG00000006215|ENSTGUG00000008080|ENSTGUG00000004507|ENSTGUG00000013603|ENSTGUG00000004737|ENSTGUG00000007342|ENSTGUG00000002266|ENSTGUG00000002207|…
Liver	6955	immune response	2.8765e-15	2.4458e-12	29	248	274	14601	ENSTGUG00000003791|ENSTGUG00000009041|ENSTGUG00000017238|ENSTGUG00000012220|ENSTGUG00000005830|ENSTGUG00000010841|ENSTGUG00000000346|ENSTGUG00000010782|ENSTGUG00000002144|ENSTGUG00000002108|ENSTGUG00000004507|ENSTGUG00000003196|ENSTGUG00000018365|ENSTGUG00000007342|ENSTGUG00000002266|ENSTGUG00000002207|ENSTGUG00000005295|ENSTGUG00000000330|ENSTGUG00000016075|ENSTGUG00000016732|ENSTGUG00000001661|…
Liver	45321	leukocyte activation	3.8474e-12	2.617e-09	23	201	274	14601	ENSTGUG00000000793|ENSTGUG00000013304|ENSTGUG00000004318|ENSTGUG00000000330|ENSTGUG00000012220|ENSTGUG00000001570|ENSTGUG00000011998|ENSTGUG00000010841|ENSTGUG00000000346|ENSTGUG00000016732|ENSTGUG00000003557|ENSTGUG00000007910|ENSTGUG00000002144|ENSTGUG00000002108|ENSTGUG00000006215|ENSTGUG00000009413|ENSTGUG00000002134|ENSTGUG00000003652|ENSTGUG00000003196|ENSTGUG00000018365|ENSTGUG00000000003|…
Liver	7159	leukocyte cell-cell adhesion	4.8204e-11	2.7323e-08	18	132	274	14601	ENSTGUG00000000793|ENSTGUG00000013304|ENSTGUG00000004318|ENSTGUG00000000330|ENSTGUG00000009384|ENSTGUG00000012220|ENSTGUG00000010650|ENSTGUG00000011044|ENSTGUG00000011998|ENSTGUG00000010841|ENSTGUG00000016732|ENSTGUG00000003557|ENSTGUG00000007910|ENSTGUG00000002144|ENSTGUG00000002134|ENSTGUG00000003196|ENSTGUG00000000003|ENSTGUG00000005550
Liver	46649	lymphocyte activation	8.5038e-11	4.1317e-08	20	173	274	14601	ENSTGUG00000000793|ENSTGUG00000013304|ENSTGUG00000004318|ENSTGUG00000000330|ENSTGUG00000012220|ENSTGUG00000011998|ENSTGUG00000010841|ENSTGUG00000016732|ENSTGUG00000003557|ENSTGUG00000007910|ENSTGUG00000002144|ENSTGUG00000002108|ENSTGUG00000006215|ENSTGUG00000009413|ENSTGUG00000002134|ENSTGUG00000003652|ENSTGUG00000003196|ENSTGUG00000000003|ENSTGUG00000005550|ENSTGUG00000010422
Liver	1775	cell activation	1.8908e-10	8.0381e-08	23	243	274	14601	ENSTGUG00000000793|ENSTGUG00000013304|ENSTGUG00000004318|ENSTGUG00000000330|ENSTGUG00000012220|ENSTGUG00000001570|ENSTGUG00000011998|ENSTGUG00000010841|ENSTGUG00000000346|ENSTGUG00000016732|ENSTGUG00000003557|ENSTGUG00000007910|ENSTGUG00000002144|ENSTGUG00000002108|ENSTGUG00000006215|ENSTGUG00000009413|ENSTGUG00000002134|ENSTGUG00000003652|ENSTGUG00000003196|ENSTGUG00000018365|ENSTGUG00000000003|…
Liver	50776	regulation of immune response	3.6554e-10	1.3813e-07	21	208	274	14601	ENSTGUG00000007322|ENSTGUG00000000104|ENSTGUG00000003791|ENSTGUG00000009041|ENSTGUG00000000330|ENSTGUG00000017238|ENSTGUG00000013299|ENSTGUG00000011998|ENSTGUG00000000346|ENSTGUG00000016732|ENSTGUG00000005179|ENSTGUG00000014965|ENSTGUG00000006215|ENSTGUG00000009413|ENSTGUG00000002134|ENSTGUG00000013543|ENSTGUG00000003282|ENSTGUG00000013433|ENSTGUG00000004737|ENSTGUG00000007342|ENSTGUG00000002207
Liver	71593	lymphocyte aggregation	4.9468e-10	1.6824e-07	16	116	274	14601	ENSTGUG00000000793|ENSTGUG00000004318|ENSTGUG00000013304|ENSTGUG00000000330|ENSTGUG00000012220|ENSTGUG00000010650|ENSTGUG00000011998|ENSTGUG00000010841|ENSTGUG00000016732|ENSTGUG00000003557|ENSTGUG00000007910|ENSTGUG00000002144|ENSTGUG00000002134|ENSTGUG00000003196|ENSTGUG00000000003|ENSTGUG00000005550
Liver	30098	lymphocyte differentiation	6.4105e-10	1.982e-07	16	118	274	14601	ENSTGUG00000000793|ENSTGUG00000004318|ENSTGUG00000013304|ENSTGUG00000000330|ENSTGUG00000012220|ENSTGUG00000010841|ENSTGUG00000016732|ENSTGUG00000003557|ENSTGUG00000007910|ENSTGUG00000002144|ENSTGUG00000002108|ENSTGUG00000009413|ENSTGUG00000002134|ENSTGUG00000003196|ENSTGUG00000000003|ENSTGUG00000010422
Liver	70486	leukocyte aggregation	8.2636e-10	2.342e-07	16	120	274	14601	ENSTGUG00000000793|ENSTGUG00000004318|ENSTGUG00000013304|ENSTGUG00000000330|ENSTGUG00000012220|ENSTGUG00000010650|ENSTGUG00000011998|ENSTGUG00000010841|ENSTGUG00000016732|ENSTGUG00000003557|ENSTGUG00000007910|ENSTGUG00000002144|ENSTGUG00000002134|ENSTGUG00000003196|ENSTGUG00000000003|ENSTGUG00000005550
Liver	70489	T cell aggregation	3.401e-09	8.262e-07	15	114	274	14601	ENSTGUG00000000793|ENSTGUG00000004318|ENSTGUG00000013304|ENSTGUG00000000330|ENSTGUG00000012220|ENSTGUG00000011998|ENSTGUG00000010841|ENSTGUG00000016732|ENSTGUG00000003557|ENSTGUG00000007910|ENSTGUG00000002144|ENSTGUG00000002134|ENSTGUG00000003196|ENSTGUG00000000003|ENSTGUG00000005550
Liver	42110	T cell activation	3.401e-09	8.262e-07	15	114	274	14601	ENSTGUG00000000793|ENSTGUG00000004318|ENSTGUG00000013304|ENSTGUG00000000330|ENSTGUG00000012220|ENSTGUG00000011998|ENSTGUG00000010841|ENSTGUG00000016732|ENSTGUG00000003557|ENSTGUG00000007910|ENSTGUG00000002144|ENSTGUG00000002134|ENSTGUG00000003196|ENSTGUG00000000003|ENSTGUG00000005550
Liver	30217	T cell differentiation	4.4172e-09	1.0015e-06	13	83	274	14601	ENSTGUG00000000793|ENSTGUG00000004318|ENSTGUG00000013304|ENSTGUG00000000330|ENSTGUG00000012220|ENSTGUG00000010841|ENSTGUG00000016732|ENSTGUG00000003557|ENSTGUG00000007910|ENSTGUG00000002144|ENSTGUG00000002134|ENSTGUG00000003196|ENSTGUG00000000003
Liver	2253	activation of immune response	5.1394e-09	1.0924e-06	13	84	274	14601	ENSTGUG00000007322|ENSTGUG00000009041|ENSTGUG00000017238|ENSTGUG00000000330|ENSTGUG00000013299|ENSTGUG00000011998|ENSTGUG00000016732|ENSTGUG00000005179|ENSTGUG00000014965|ENSTGUG00000006215|ENSTGUG00000002134|ENSTGUG00000003282|ENSTGUG00000004737
Liver	2757	immune response-activating signal transduction	1.1697e-08	2.3126e-06	12	74	274	14601	ENSTGUG00000007322|ENSTGUG00000009041|ENSTGUG00000014965|ENSTGUG00000000330|ENSTGUG00000006215|ENSTGUG00000002134|ENSTGUG00000003282|ENSTGUG00000004737|ENSTGUG00000013299|ENSTGUG00000011998|ENSTGUG00000016732|ENSTGUG00000005179
Liver	34109	homotypic cell-cell adhesion	1.2239e-08	2.3126e-06	16	144	274	14601	ENSTGUG00000000793|ENSTGUG00000004318|ENSTGUG00000013304|ENSTGUG00000000330|ENSTGUG00000012220|ENSTGUG00000010650|ENSTGUG00000011998|ENSTGUG00000010841|ENSTGUG00000016732|ENSTGUG00000003557|ENSTGUG00000007910|ENSTGUG00000002144|ENSTGUG00000002134|ENSTGUG00000003196|ENSTGUG00000000003|ENSTGUG00000005550
Liver	50778	positive regulation of immune response	2.0025e-08	3.5844e-06	16	149	274	14601	ENSTGUG00000007322|ENSTGUG00000003791|ENSTGUG00000009041|ENSTGUG00000017238|ENSTGUG00000000330|ENSTGUG00000013299|ENSTGUG00000011998|ENSTGUG00000016732|ENSTGUG00000005179|ENSTGUG00000014965|ENSTGUG00000006215|ENSTGUG00000002134|ENSTGUG00000003282|ENSTGUG00000013433|ENSTGUG00000004737|ENSTGUG00000002207
Liver	2521	leukocyte differentiation	2.2959e-08	3.9042e-06	17	171	274	14601	ENSTGUG00000000793|ENSTGUG00000004318|ENSTGUG00000013304|ENSTGUG00000000330|ENSTGUG00000012220|ENSTGUG00000010841|ENSTGUG00000016732|ENSTGUG00000003557|ENSTGUG00000007910|ENSTGUG00000002144|ENSTGUG00000002108|ENSTGUG00000009413|ENSTGUG00000002134|ENSTGUG00000011709|ENSTGUG00000003196|ENSTGUG00000000003|ENSTGUG00000010422
Liver	2764	immune response-regulating signaling pathway	2.9057e-08	4.7058e-06	12	80	274	14601	ENSTGUG00000007322|ENSTGUG00000009041|ENSTGUG00000014965|ENSTGUG00000000330|ENSTGUG00000006215|ENSTGUG00000002134|ENSTGUG00000003282|ENSTGUG00000004737|ENSTGUG00000013299|ENSTGUG00000011998|ENSTGUG00000016732|ENSTGUG00000005179
Liver	98602	single organism cell adhesion	1.188e-07	1.8365e-05	19	238	274	14601	ENSTGUG00000000793|ENSTGUG00000013304|ENSTGUG00000004318|ENSTGUG00000000330|ENSTGUG00000009384|ENSTGUG00000012220|ENSTGUG00000010650|ENSTGUG00000011044|ENSTGUG00000011998|ENSTGUG00000010841|ENSTGUG00000016732|ENSTGUG00000003557|ENSTGUG00000007910|ENSTGUG00000002144|ENSTGUG00000004442|ENSTGUG00000002134|ENSTGUG00000003196|ENSTGUG00000000003|ENSTGUG00000005550
Liver	45058	T cell selection	1.4392e-07	2.1282e-05	7	23	274	14601	ENSTGUG00000002144|ENSTGUG00000013304|ENSTGUG00000004318|ENSTGUG00000000330|ENSTGUG00000002134|ENSTGUG00000012220|ENSTGUG00000016732
Liver	50851	antigen receptor-mediated signaling pathway	1.5189e-07	2.1524e-05	9	46	274	14601	ENSTGUG00000014965|ENSTGUG00000000330|ENSTGUG00000006215|ENSTGUG00000002134|ENSTGUG00000003282|ENSTGUG00000004737|ENSTGUG00000013299|ENSTGUG00000011998|ENSTGUG00000016732
Liver	2429	immune response-activating cell surface receptor signaling pathway	1.848e-07	2.4971e-05	9	47	274	14601	ENSTGUG00000014965|ENSTGUG00000000330|ENSTGUG00000006215|ENSTGUG00000002134|ENSTGUG00000003282|ENSTGUG00000004737|ENSTGUG00000013299|ENSTGUG00000011998|ENSTGUG00000016732
Liver	16337	single organismal cell-cell adhesion	1.909e-07	2.4971e-05	18	221	274	14601	ENSTGUG00000000793|ENSTGUG00000013304|ENSTGUG00000004318|ENSTGUG00000000330|ENSTGUG00000009384|ENSTGUG00000012220|ENSTGUG00000010650|ENSTGUG00000011044|ENSTGUG00000011998|ENSTGUG00000010841|ENSTGUG00000016732|ENSTGUG00000003557|ENSTGUG00000007910|ENSTGUG00000002144|ENSTGUG00000002134|ENSTGUG00000003196|ENSTGUG00000000003|ENSTGUG00000005550
Liver	2250	adaptive immune response	3.2347e-07	4.0627e-05	9	50	274	14601	ENSTGUG00000002144|ENSTGUG00000009041|ENSTGUG00000002108|ENSTGUG00000017238|ENSTGUG00000009413|ENSTGUG00000012220|ENSTGUG00000007342|ENSTGUG00000010841|ENSTGUG00000001661
Liver	46634	regulation of alpha-beta T cell activation	3.3447e-07	4.0627e-05	8	37	274	14601	ENSTGUG00000014965|ENSTGUG00000004318|ENSTGUG00000000330|ENSTGUG00000009413|ENSTGUG00000002134|ENSTGUG00000013433|ENSTGUG00000016732|ENSTGUG00000007910
Liver	2768	immune response-regulating cell surface receptor signaling pathway	3.8639e-07	4.4772e-05	9	51	274	14601	ENSTGUG00000014965|ENSTGUG00000000330|ENSTGUG00000006215|ENSTGUG00000002134|ENSTGUG00000003282|ENSTGUG00000004737|ENSTGUG00000013299|ENSTGUG00000011998|ENSTGUG00000016732
Liver	50896	response to stimulus	3.9493e-07	4.4772e-05	105	3620	274	14601	ENSTGUG00000007930|ENSTGUG00000003791|ENSTGUG00000013290|ENSTGUG00000000793|ENSTGUG00000009041|ENSTGUG00000013304|ENSTGUG00000007677|ENSTGUG00000017238|ENSTGUG00000000655|ENSTGUG00000012220|ENSTGUG00000005830|ENSTGUG00000001113|ENSTGUG00000002144|ENSTGUG00000010883|ENSTGUG00000003490|ENSTGUG00000001528|ENSTGUG00000004507|ENSTGUG00000004737|ENSTGUG00000007342|ENSTGUG00000015756|ENSTGUG00000004318|…
Liver	30097	hemopoiesis	6.5303e-07	7.1644e-05	21	319	274	14601	ENSTGUG00000000793|ENSTGUG00000013304|ENSTGUG00000004318|ENSTGUG00000000330|ENSTGUG00000012220|ENSTGUG00000010841|ENSTGUG00000016732|ENSTGUG00000003557|ENSTGUG00000007910|ENSTGUG00000002144|ENSTGUG00000014965|ENSTGUG00000002108|ENSTGUG00000015985|ENSTGUG00000009413|ENSTGUG00000002134|ENSTGUG00000011709|ENSTGUG00000010381|ENSTGUG00000003196|ENSTGUG00000000003|ENSTGUG00000017448|ENSTGUG00000010422
Liver	2460	adaptive immune response based on somatic recombination of immune receptors built from immunoglobulin superfamily domains	9.4271e-07	0.00010019	8	42	274	14601	ENSTGUG00000002144|ENSTGUG00000009041|ENSTGUG00000002108|ENSTGUG00000017238|ENSTGUG00000009413|ENSTGUG00000012220|ENSTGUG00000007342|ENSTGUG00000010841
Liver	48583	regulation of response to stimulus	1.508e-06	0.00015541	60	1731	274	14601	ENSTGUG00000013137|ENSTGUG00000003791|ENSTGUG00000009041|ENSTGUG00000010999|ENSTGUG00000013304|ENSTGUG00000017238|ENSTGUG00000010841|ENSTGUG00000013299|ENSTGUG00000007113|ENSTGUG00000000346|ENSTGUG00000005506|ENSTGUG00000002144|ENSTGUG00000010883|ENSTGUG00000001528|ENSTGUG00000013543|ENSTGUG00000004507|ENSTGUG00000018365|ENSTGUG00000004737|ENSTGUG00000007342|ENSTGUG00000015756|ENSTGUG00000005550|…
Liver	46632	alpha-beta T cell differentiation	2.1357e-06	0.00021363	7	33	274	14601	ENSTGUG00000002144|ENSTGUG00000000793|ENSTGUG00000000330|ENSTGUG00000002134|ENSTGUG00000012220|ENSTGUG00000003196|ENSTGUG00000003557
Liver	48534	hematopoietic or lymphoid organ development	3.1606e-06	0.00030712	21	352	274	14601	ENSTGUG00000000793|ENSTGUG00000013304|ENSTGUG00000004318|ENSTGUG00000000330|ENSTGUG00000012220|ENSTGUG00000010841|ENSTGUG00000016732|ENSTGUG00000003557|ENSTGUG00000007910|ENSTGUG00000002144|ENSTGUG00000014965|ENSTGUG00000002108|ENSTGUG00000015985|ENSTGUG00000009413|ENSTGUG00000002134|ENSTGUG00000011709|ENSTGUG00000010381|ENSTGUG00000003196|ENSTGUG00000000003|ENSTGUG00000017448|ENSTGUG00000010422
Liver	2694	regulation of leukocyte activation	3.676e-06	0.00034728	14	169	274	14601	ENSTGUG00000000104|ENSTGUG00000004318|ENSTGUG00000013304|ENSTGUG00000000330|ENSTGUG00000006369|ENSTGUG00000016732|ENSTGUG00000007910|ENSTGUG00000014965|ENSTGUG00000002134|ENSTGUG00000009413|ENSTGUG00000013543|ENSTGUG00000013433|ENSTGUG00000007342|ENSTGUG00000002585
Liver	9605	response to external stimulus	3.9109e-06	0.00035594	29	608	274	14601	ENSTGUG00000013137|ENSTGUG00000009041|ENSTGUG00000010999|ENSTGUG00000013304|ENSTGUG00000012220|ENSTGUG00000002489|ENSTGUG00000010841|ENSTGUG00000011998|ENSTGUG00000000346|ENSTGUG00000003926|ENSTGUG00000012896|ENSTGUG00000014965|ENSTGUG00000002144|ENSTGUG00000008080|ENSTGUG00000001588|ENSTGUG00000004507|ENSTGUG00000003196|ENSTGUG00000018365|ENSTGUG00000009797|ENSTGUG00000015756|ENSTGUG00000005295|…
Liver	46631	alpha-beta T cell activation	3.977e-06	0.00035594	7	36	274	14601	ENSTGUG00000002144|ENSTGUG00000000793|ENSTGUG00000000330|ENSTGUG00000002134|ENSTGUG00000012220|ENSTGUG00000003196|ENSTGUG00000003557
Liver	1903708	positive regulation of hemopoiesis	4.1668e-06	0.0003561	10	85	274	14601	ENSTGUG00000014965|ENSTGUG00000013516|ENSTGUG00000015985|ENSTGUG00000004318|ENSTGUG00000000330|ENSTGUG00000010381|ENSTGUG00000007342|ENSTGUG00000002266|ENSTGUG00000004340|ENSTGUG00000007910
Liver	46637	regulation of alpha-beta T cell differentiation	4.1882e-06	0.0003561	6	24	274	14601	ENSTGUG00000014965|ENSTGUG00000004318|ENSTGUG00000000330|ENSTGUG00000009413|ENSTGUG00000002134|ENSTGUG00000007910
Liver	45639	positive regulation of myeloid cell differentiation	4.3943e-06	0.00036452	8	51	274	14601	ENSTGUG00000014965|ENSTGUG00000013516|ENSTGUG00000015985|ENSTGUG00000010381|ENSTGUG00000007342|ENSTGUG00000002266|ENSTGUG00000004340|ENSTGUG00000007910
Liver	7155	cell adhesion	4.8741e-06	0.00039468	24	453	274	14601	ENSTGUG00000000793|ENSTGUG00000013304|ENSTGUG00000004318|ENSTGUG00000000330|ENSTGUG00000009384|ENSTGUG00000012220|ENSTGUG00000010650|ENSTGUG00000011044|ENSTGUG00000011975|ENSTGUG00000011998|ENSTGUG00000010841|ENSTGUG00000016732|ENSTGUG00000003557|ENSTGUG00000007910|ENSTGUG00000002144|ENSTGUG00000004442|ENSTGUG00000001700|ENSTGUG00000004184|ENSTGUG00000002134|ENSTGUG00000003196|ENSTGUG00000009797|…
Liver	22610	biological adhesion	5.0603e-06	0.00040024	24	454	274	14601	ENSTGUG00000000793|ENSTGUG00000013304|ENSTGUG00000004318|ENSTGUG00000000330|ENSTGUG00000009384|ENSTGUG00000012220|ENSTGUG00000010650|ENSTGUG00000011044|ENSTGUG00000011975|ENSTGUG00000011998|ENSTGUG00000010841|ENSTGUG00000016732|ENSTGUG00000003557|ENSTGUG00000007910|ENSTGUG00000002144|ENSTGUG00000004442|ENSTGUG00000001700|ENSTGUG00000004184|ENSTGUG00000002134|ENSTGUG00000003196|ENSTGUG00000009797|…
Liver	51249	regulation of lymphocyte activation	5.3748e-06	0.00041545	13	151	274	14601	ENSTGUG00000014965|ENSTGUG00000013304|ENSTGUG00000004318|ENSTGUG00000000330|ENSTGUG00000009413|ENSTGUG00000002134|ENSTGUG00000006369|ENSTGUG00000013543|ENSTGUG00000013433|ENSTGUG00000007342|ENSTGUG00000002585|ENSTGUG00000016732|ENSTGUG00000007910
Liver	2520	immune system development	6.8595e-06	0.00051344	21	370	274	14601	ENSTGUG00000000793|ENSTGUG00000013304|ENSTGUG00000004318|ENSTGUG00000000330|ENSTGUG00000012220|ENSTGUG00000010841|ENSTGUG00000016732|ENSTGUG00000003557|ENSTGUG00000007910|ENSTGUG00000002144|ENSTGUG00000014965|ENSTGUG00000002108|ENSTGUG00000015985|ENSTGUG00000009413|ENSTGUG00000002134|ENSTGUG00000011709|ENSTGUG00000010381|ENSTGUG00000003196|ENSTGUG00000000003|ENSTGUG00000017448|ENSTGUG00000010422
Liver	32101	regulation of response to external stimulus	6.9445e-06	0.00051344	17	256	274	14601	ENSTGUG00000007322|ENSTGUG00000013137|ENSTGUG00000010650|ENSTGUG00000008562|ENSTGUG00000016732|ENSTGUG00000005506|ENSTGUG00000005179|ENSTGUG00000014965|ENSTGUG00000010883|ENSTGUG00000008080|ENSTGUG00000003335|ENSTGUG00000009413|ENSTGUG00000002134|ENSTGUG00000003345|ENSTGUG00000004507|ENSTGUG00000013433|ENSTGUG00000002207
Liver	1903706	regulation of hemopoiesis	7.1639e-06	0.00051839	13	155	274	14601	ENSTGUG00000004318|ENSTGUG00000000330|ENSTGUG00000007910|ENSTGUG00000014965|ENSTGUG00000015985|ENSTGUG00000013516|ENSTGUG00000009413|ENSTGUG00000002134|ENSTGUG00000010381|ENSTGUG00000007342|ENSTGUG00000002266|ENSTGUG00000004340|ENSTGUG00000010422
Liver	50727	regulation of inflammatory response	8.5564e-06	0.00060625	10	92	274	14601	ENSTGUG00000007322|ENSTGUG00000010883|ENSTGUG00000003335|ENSTGUG00000009413|ENSTGUG00000002134|ENSTGUG00000003345|ENSTGUG00000016732|ENSTGUG00000005506|ENSTGUG00000002207|ENSTGUG00000005179
Liver	31347	regulation of defense response	1.0126e-05	0.00069928	13	160	274	14601	ENSTGUG00000007322|ENSTGUG00000010883|ENSTGUG00000009041|ENSTGUG00000003791|ENSTGUG00000003335|ENSTGUG00000009413|ENSTGUG00000002134|ENSTGUG00000003345|ENSTGUG00000000346|ENSTGUG00000016732|ENSTGUG00000005506|ENSTGUG00000002207|ENSTGUG00000005179
Liver	5126	cytokine receptor binding	1.0381e-05	0.00069928	10	94	274	14601	ENSTGUG00000003201|ENSTGUG00000010782|ENSTGUG00000005295|ENSTGUG00000002108|ENSTGUG00000008080|ENSTGUG00000002134|ENSTGUG00000003196|ENSTGUG00000013433|ENSTGUG00000004737|ENSTGUG00000002266
Liver	50865	regulation of cell activation	1.0486e-05	0.00069928	14	185	274	14601	ENSTGUG00000000104|ENSTGUG00000004318|ENSTGUG00000013304|ENSTGUG00000000330|ENSTGUG00000006369|ENSTGUG00000016732|ENSTGUG00000007910|ENSTGUG00000014965|ENSTGUG00000002134|ENSTGUG00000009413|ENSTGUG00000013543|ENSTGUG00000013433|ENSTGUG00000007342|ENSTGUG00000002585
Liver	1817	regulation of cytokine production	1.1429e-05	0.00074749	15	212	274	14601	ENSTGUG00000013137|ENSTGUG00000002540|ENSTGUG00000000793|ENSTGUG00000009041|ENSTGUG00000003926|ENSTGUG00000005179|ENSTGUG00000014965|ENSTGUG00000002144|ENSTGUG00000002108|ENSTGUG00000009413|ENSTGUG00000002134|ENSTGUG00000013433|ENSTGUG00000002867|ENSTGUG00000007342|ENSTGUG00000003885
Liver	48584	positive regulation of response to stimulus	1.3594e-05	0.0008447	33	790	274	14601	ENSTGUG00000013137|ENSTGUG00000007322|ENSTGUG00000003791|ENSTGUG00000009041|ENSTGUG00000013304|ENSTGUG00000017238|ENSTGUG00000013299|ENSTGUG00000010841|ENSTGUG00000011998|ENSTGUG00000003926|ENSTGUG00000014965|ENSTGUG00000015985|ENSTGUG00000006215|ENSTGUG00000008080|ENSTGUG00000004507|ENSTGUG00000013603|ENSTGUG00000004737|ENSTGUG00000002266|ENSTGUG00000002207|ENSTGUG00000004318|ENSTGUG00000000330|…
Liver	2690	positive regulation of leukocyte chemotaxis	1.366e-05	0.0008447	6	29	274	14601	ENSTGUG00000013137|ENSTGUG00000014965|ENSTGUG00000008080|ENSTGUG00000010650|ENSTGUG00000004507|ENSTGUG00000013433
Liver	46635	positive regulation of alpha-beta T cell activation	1.366e-05	0.0008447	6	29	274	14601	ENSTGUG00000014965|ENSTGUG00000004318|ENSTGUG00000000330|ENSTGUG00000013433|ENSTGUG00000016732|ENSTGUG00000007910
Liver	1903530	regulation of secretion by cell	1.6826e-05	0.0010219	15	219	274	14601	ENSTGUG00000002540|ENSTGUG00000000104|ENSTGUG00000000793|ENSTGUG00000009041|ENSTGUG00000003637|ENSTGUG00000010999|ENSTGUG00000004429|ENSTGUG00000005287|ENSTGUG00000013299|ENSTGUG00000005179|ENSTGUG00000002108|ENSTGUG00000003490|ENSTGUG00000002134|ENSTGUG00000003885|ENSTGUG00000004340
Liver	51251	positive regulation of lymphocyte activation	1.8008e-05	0.0010745	10	100	274	14601	ENSTGUG00000014965|ENSTGUG00000013304|ENSTGUG00000004318|ENSTGUG00000000330|ENSTGUG00000009413|ENSTGUG00000006369|ENSTGUG00000013433|ENSTGUG00000007342|ENSTGUG00000016732|ENSTGUG00000007910
Liver	71345	cellular response to cytokine stimulus	1.9432e-05	0.0011333	13	170	274	14601	ENSTGUG00000010703|ENSTGUG00000009893|ENSTGUG00000010883|ENSTGUG00000015985|ENSTGUG00000002134|ENSTGUG00000004507|ENSTGUG00000010381|ENSTGUG00000013433|ENSTGUG00000002867|ENSTGUG00000018365|ENSTGUG00000002266|ENSTGUG00000000003|ENSTGUG00000009300
Liver	50863	regulation of T cell activation	1.9661e-05	0.0011333	10	101	274	14601	ENSTGUG00000014965|ENSTGUG00000013304|ENSTGUG00000004318|ENSTGUG00000000330|ENSTGUG00000009413|ENSTGUG00000002134|ENSTGUG00000006369|ENSTGUG00000013433|ENSTGUG00000016732|ENSTGUG00000007910
Liver	71624	positive regulation of granulocyte chemotaxis	2.3309e-05	0.0012996	4	10	274	14601	ENSTGUG00000013137|ENSTGUG00000014965|ENSTGUG00000010650|ENSTGUG00000013433
Liver	90023	positive regulation of neutrophil chemotaxis	2.3309e-05	0.0012996	4	10	274	14601	ENSTGUG00000013137|ENSTGUG00000014965|ENSTGUG00000010650|ENSTGUG00000013433
Liver	5125	cytokine activity	2.4743e-05	0.0013492	8	64	274	14601	ENSTGUG00000003201|ENSTGUG00000010782|ENSTGUG00000005295|ENSTGUG00000002108|ENSTGUG00000010381|ENSTGUG00000003196|ENSTGUG00000013433|ENSTGUG00000002266
Liver	1903037	regulation of leukocyte cell-cell adhesion	2.5424e-05	0.0013492	10	104	274	14601	ENSTGUG00000014965|ENSTGUG00000013304|ENSTGUG00000004318|ENSTGUG00000000330|ENSTGUG00000009413|ENSTGUG00000002134|ENSTGUG00000006369|ENSTGUG00000013433|ENSTGUG00000016732|ENSTGUG00000007910
Liver	2696	positive regulation of leukocyte activation	2.5424e-05	0.0013492	10	104	274	14601	ENSTGUG00000014965|ENSTGUG00000013304|ENSTGUG00000004318|ENSTGUG00000000330|ENSTGUG00000009413|ENSTGUG00000006369|ENSTGUG00000013433|ENSTGUG00000007342|ENSTGUG00000016732|ENSTGUG00000007910
Liver	42092	type 2 immune response	2.5787e-05	0.0013492	3	4	274	14601	ENSTGUG00000009413|ENSTGUG00000002134|ENSTGUG00000012220
Liver	1902107	positive regulation of leukocyte differentiation	2.7762e-05	0.0014306	8	65	274	14601	ENSTGUG00000014965|ENSTGUG00000013516|ENSTGUG00000015985|ENSTGUG00000004318|ENSTGUG00000000330|ENSTGUG00000007342|ENSTGUG00000004340|ENSTGUG00000007910
Liver	50867	positive regulation of cell activation	3.258e-05	0.0016538	10	107	274	14601	ENSTGUG00000014965|ENSTGUG00000013304|ENSTGUG00000004318|ENSTGUG00000000330|ENSTGUG00000009413|ENSTGUG00000006369|ENSTGUG00000013433|ENSTGUG00000007342|ENSTGUG00000016732|ENSTGUG00000007910
Liver	50870	positive regulation of T cell activation	3.4733e-05	0.0017156	8	67	274	14601	ENSTGUG00000014965|ENSTGUG00000013304|ENSTGUG00000004318|ENSTGUG00000000330|ENSTGUG00000006369|ENSTGUG00000013433|ENSTGUG00000016732|ENSTGUG00000007910
Liver	44699	single-organism process	3.4806e-05	0.0017156	174	7520	274	14601	ENSTGUG00000007930|ENSTGUG00000009041|ENSTGUG00000000793|ENSTGUG00000013304|ENSTGUG00000013969|ENSTGUG00000007677|ENSTGUG00000017238|ENSTGUG00000000655|ENSTGUG00000012220|ENSTGUG00000003705|ENSTGUG00000009674|ENSTGUG00000001113|ENSTGUG00000005506|ENSTGUG00000010883|ENSTGUG00000002144|ENSTGUG00000003490|ENSTGUG00000005304|ENSTGUG00000001528|ENSTGUG00000004507|ENSTGUG00000006788|ENSTGUG00000015756|…
Liver	1902624	positive regulation of neutrophil migration	3.6089e-05	0.0017534	4	11	274	14601	ENSTGUG00000013137|ENSTGUG00000014965|ENSTGUG00000010650|ENSTGUG00000013433
Liver	2252	immune effector process	3.8254e-05	0.0017992	10	109	274	14601	ENSTGUG00000002144|ENSTGUG00000002108|ENSTGUG00000017238|ENSTGUG00000002134|ENSTGUG00000012220|ENSTGUG00000018365|ENSTGUG00000007342|ENSTGUG00000010841|ENSTGUG00000000346|ENSTGUG00000003557
Liver	1903039	positive regulation of leukocyte cell-cell adhesion	3.8732e-05	0.0017992	8	68	274	14601	ENSTGUG00000014965|ENSTGUG00000013304|ENSTGUG00000004318|ENSTGUG00000000330|ENSTGUG00000006369|ENSTGUG00000013433|ENSTGUG00000016732|ENSTGUG00000007910
Liver	34112	positive regulation of homotypic cell-cell adhesion	3.8732e-05	0.0017992	8	68	274	14601	ENSTGUG00000014965|ENSTGUG00000013304|ENSTGUG00000004318|ENSTGUG00000000330|ENSTGUG00000006369|ENSTGUG00000013433|ENSTGUG00000016732|ENSTGUG00000007910
Liver	34110	regulation of homotypic cell-cell adhesion	4.1393e-05	0.0017992	10	110	274	14601	ENSTGUG00000014965|ENSTGUG00000013304|ENSTGUG00000004318|ENSTGUG00000000330|ENSTGUG00000009413|ENSTGUG00000002134|ENSTGUG00000006369|ENSTGUG00000013433|ENSTGUG00000016732|ENSTGUG00000007910
Liver	1902105	regulation of leukocyte differentiation	4.1393e-05	0.0017992	10	110	274	14601	ENSTGUG00000014965|ENSTGUG00000013516|ENSTGUG00000015985|ENSTGUG00000004318|ENSTGUG00000000330|ENSTGUG00000009413|ENSTGUG00000002134|ENSTGUG00000007342|ENSTGUG00000004340|ENSTGUG00000007910
Liver	51094	positive regulation of developmental process	4.1719e-05	0.0017992	25	550	274	14601	ENSTGUG00000013137|ENSTGUG00000005287|ENSTGUG00000007159|ENSTGUG00000011998|ENSTGUG00000007910|ENSTGUG00000014965|ENSTGUG00000015985|ENSTGUG00000006215|ENSTGUG00000007342|ENSTGUG00000004737|ENSTGUG00000002266|ENSTGUG00000002207|ENSTGUG00000004318|ENSTGUG00000000330|ENSTGUG00000016732|ENSTGUG00000003557|ENSTGUG00000000287|ENSTGUG00000013516|ENSTGUG00000002134|ENSTGUG00000009413|ENSTGUG00000003345|…
Liver	44763	single-organism cellular process	4.1873e-05	0.0017992	153	6413	274	14601	ENSTGUG00000007930|ENSTGUG00000000793|ENSTGUG00000009041|ENSTGUG00000013969|ENSTGUG00000013304|ENSTGUG00000007677|ENSTGUG00000000655|ENSTGUG00000012220|ENSTGUG00000003705|ENSTGUG00000001113|ENSTGUG00000005506|ENSTGUG00000002144|ENSTGUG00000010883|ENSTGUG00000003490|ENSTGUG00000005304|ENSTGUG00000001528|ENSTGUG00000004507|ENSTGUG00000004737|ENSTGUG00000007342|ENSTGUG00000015756|ENSTGUG00000006636|…
Liver	6952	defense response	4.2302e-05	0.0017992	15	237	274	14601	ENSTGUG00000013290|ENSTGUG00000009041|ENSTGUG00000013304|ENSTGUG00000012220|ENSTGUG00000010841|ENSTGUG00000000346|ENSTGUG00000001661|ENSTGUG00000003926|ENSTGUG00000005179|ENSTGUG00000008863|ENSTGUG00000002144|ENSTGUG00000002108|ENSTGUG00000004507|ENSTGUG00000003196|ENSTGUG00000005871
Liver	2688	regulation of leukocyte chemotaxis	4.2469e-05	0.0017992	6	35	274	14601	ENSTGUG00000013137|ENSTGUG00000014965|ENSTGUG00000008080|ENSTGUG00000010650|ENSTGUG00000004507|ENSTGUG00000013433
Liver	2687	positive regulation of leukocyte migration	4.2469e-05	0.0017992	6	35	274	14601	ENSTGUG00000013137|ENSTGUG00000014965|ENSTGUG00000008080|ENSTGUG00000010650|ENSTGUG00000004507|ENSTGUG00000013433
Liver	2263	cell activation involved in immune response	4.3379e-05	0.0017992	7	51	274	14601	ENSTGUG00000002144|ENSTGUG00000002108|ENSTGUG00000002134|ENSTGUG00000012220|ENSTGUG00000018365|ENSTGUG00000000346|ENSTGUG00000003557
Liver	2366	leukocyte activation involved in immune response	4.3379e-05	0.0017992	7	51	274	14601	ENSTGUG00000002144|ENSTGUG00000002108|ENSTGUG00000002134|ENSTGUG00000012220|ENSTGUG00000018365|ENSTGUG00000000346|ENSTGUG00000003557
Liver	50708	regulation of protein secretion	4.7603e-05	0.0019506	11	135	274	14601	ENSTGUG00000002540|ENSTGUG00000009041|ENSTGUG00000000793|ENSTGUG00000002108|ENSTGUG00000003490|ENSTGUG00000002134|ENSTGUG00000004429|ENSTGUG00000005287|ENSTGUG00000013299|ENSTGUG00000003885|ENSTGUG00000005179
Liver	51046	regulation of secretion	5.125e-05	0.0020381	15	241	274	14601	ENSTGUG00000002540|ENSTGUG00000000104|ENSTGUG00000000793|ENSTGUG00000009041|ENSTGUG00000003637|ENSTGUG00000010999|ENSTGUG00000004429|ENSTGUG00000005287|ENSTGUG00000013299|ENSTGUG00000005179|ENSTGUG00000002108|ENSTGUG00000003490|ENSTGUG00000002134|ENSTGUG00000003885|ENSTGUG00000004340
Liver	42330	taxis	5.3234e-05	0.0020381	14	214	274	14601	ENSTGUG00000013137|ENSTGUG00000005295|ENSTGUG00000010650|ENSTGUG00000002489|ENSTGUG00000003201|ENSTGUG00000014965|ENSTGUG00000008080|ENSTGUG00000002134|ENSTGUG00000004507|ENSTGUG00000001588|ENSTGUG00000013433|ENSTGUG00000009797|ENSTGUG00000015756|ENSTGUG00000018365
Liver	6935	chemotaxis	5.3234e-05	0.0020381	14	214	274	14601	ENSTGUG00000013137|ENSTGUG00000005295|ENSTGUG00000010650|ENSTGUG00000002489|ENSTGUG00000003201|ENSTGUG00000014965|ENSTGUG00000008080|ENSTGUG00000002134|ENSTGUG00000004507|ENSTGUG00000001588|ENSTGUG00000013433|ENSTGUG00000009797|ENSTGUG00000015756|ENSTGUG00000018365
Liver	51240	positive regulation of multicellular organismal process	5.3324e-05	0.0020381	27	628	274	14601	ENSTGUG00000013137|ENSTGUG00000009041|ENSTGUG00000005287|ENSTGUG00000007159|ENSTGUG00000011998|ENSTGUG00000003926|ENSTGUG00000007910|ENSTGUG00000002144|ENSTGUG00000014965|ENSTGUG00000015985|ENSTGUG00000002108|ENSTGUG00000006215|ENSTGUG00000007342|ENSTGUG00000004737|ENSTGUG00000002266|ENSTGUG00000002207|ENSTGUG00000004318|ENSTGUG00000000330|ENSTGUG00000016732|ENSTGUG00000013516|ENSTGUG00000009413|…
Liver	90022	regulation of neutrophil chemotaxis	5.3335e-05	0.0020381	4	12	274	14601	ENSTGUG00000013137|ENSTGUG00000014965|ENSTGUG00000010650|ENSTGUG00000013433
Liver	45061	thymic T cell selection	5.3335e-05	0.0020381	4	12	274	14601	ENSTGUG00000004318|ENSTGUG00000000330|ENSTGUG00000002134|ENSTGUG00000016732
Liver	7165	signal transduction	5.7942e-05	0.0021896	71	2431	274	14601	ENSTGUG00000013137|ENSTGUG00000000793|ENSTGUG00000009041|ENSTGUG00000013304|ENSTGUG00000007677|ENSTGUG00000012220|ENSTGUG00000000655|ENSTGUG00000011265|ENSTGUG00000013299|ENSTGUG00000010841|ENSTGUG00000010703|ENSTGUG00000001113|ENSTGUG00000000240|ENSTGUG00000010883|ENSTGUG00000001528|ENSTGUG00000004507|ENSTGUG00000018365|ENSTGUG00000004737|ENSTGUG00000007342|ENSTGUG00000015756|ENSTGUG00000005550|…
Liver	1816	cytokine production	7.1327e-05	0.0026657	7	55	274	14601	ENSTGUG00000013304|ENSTGUG00000002134|ENSTGUG00000012220|ENSTGUG00000001570|ENSTGUG00000006488|ENSTGUG00000003926|ENSTGUG00000003557
Liver	1902622	regulation of neutrophil migration	7.5905e-05	0.0027758	4	13	274	14601	ENSTGUG00000013137|ENSTGUG00000014965|ENSTGUG00000010650|ENSTGUG00000013433
Liver	50850	positive regulation of calcium-mediated signaling	7.5905e-05	0.0027758	4	13	274	14601	ENSTGUG00000013304|ENSTGUG00000000330|ENSTGUG00000013603|ENSTGUG00000010841
Liver	60341	regulation of cellular localization	7.7627e-05	0.0028086	21	436	274	14601	ENSTGUG00000002540|ENSTGUG00000000104|ENSTGUG00000000793|ENSTGUG00000009041|ENSTGUG00000003637|ENSTGUG00000010999|ENSTGUG00000004429|ENSTGUG00000015496|ENSTGUG00000005287|ENSTGUG00000013299|ENSTGUG00000011998|ENSTGUG00000005179|ENSTGUG00000002108|ENSTGUG00000015985|ENSTGUG00000003490|ENSTGUG00000002134|ENSTGUG00000015756|ENSTGUG00000004737|ENSTGUG00000002266|ENSTGUG00000003885|ENSTGUG00000004340
Liver	2443	leukocyte mediated immunity	8.0161e-05	0.0028698	6	39	274	14601	ENSTGUG00000002108|ENSTGUG00000017238|ENSTGUG00000012220|ENSTGUG00000007342|ENSTGUG00000010841|ENSTGUG00000000346
Liver	51239	regulation of multicellular organismal process	8.4406e-05	0.0029902	42	1218	274	14601	ENSTGUG00000013137|ENSTGUG00000000793|ENSTGUG00000009041|ENSTGUG00000010999|ENSTGUG00000017422|ENSTGUG00000007159|ENSTGUG00000005287|ENSTGUG00000008562|ENSTGUG00000011998|ENSTGUG00000003926|ENSTGUG00000007910|ENSTGUG00000014965|ENSTGUG00000002144|ENSTGUG00000002108|ENSTGUG00000015985|ENSTGUG00000006215|ENSTGUG00000003335|ENSTGUG00000018365|ENSTGUG00000004737|ENSTGUG00000007342|ENSTGUG00000002266|…
Liver	50852	T cell receptor signaling pathway	8.7623e-05	0.0030722	5	25	274	14601	ENSTGUG00000000330|ENSTGUG00000002134|ENSTGUG00000004737|ENSTGUG00000011998|ENSTGUG00000016732
Liver	34097	response to cytokine	9.0019e-05	0.003124	13	197	274	14601	ENSTGUG00000010703|ENSTGUG00000009893|ENSTGUG00000010883|ENSTGUG00000015985|ENSTGUG00000002134|ENSTGUG00000004507|ENSTGUG00000010381|ENSTGUG00000013433|ENSTGUG00000002867|ENSTGUG00000018365|ENSTGUG00000002266|ENSTGUG00000000003|ENSTGUG00000009300
Liver	1903034	regulation of response to wounding	0.0001032	0.0034911	11	147	274	14601	ENSTGUG00000007322|ENSTGUG00000010883|ENSTGUG00000003335|ENSTGUG00000009413|ENSTGUG00000002134|ENSTGUG00000003345|ENSTGUG00000008562|ENSTGUG00000016732|ENSTGUG00000005506|ENSTGUG00000002207|ENSTGUG00000005179
Liver	2292	T cell differentiation involved in immune response	0.0001047	0.0034911	4	14	274	14601	ENSTGUG00000002144|ENSTGUG00000002134|ENSTGUG00000012220|ENSTGUG00000003557
Liver	2293	alpha-beta T cell differentiation involved in immune response	0.0001047	0.0034911	4	14	274	14601	ENSTGUG00000002144|ENSTGUG00000002134|ENSTGUG00000012220|ENSTGUG00000003557
Liver	2287	alpha-beta T cell activation involved in immune response	0.0001047	0.0034911	4	14	274	14601	ENSTGUG00000002144|ENSTGUG00000002134|ENSTGUG00000012220|ENSTGUG00000003557
Liver	45637	regulation of myeloid cell differentiation	0.00010846	0.0035812	9	100	274	14601	ENSTGUG00000014965|ENSTGUG00000013516|ENSTGUG00000015985|ENSTGUG00000010381|ENSTGUG00000007342|ENSTGUG00000002266|ENSTGUG00000004340|ENSTGUG00000007910|ENSTGUG00000010422
Liver	48518	positive regulation of biological process	0.00011197	0.0036617	73	2572	274	14601	ENSTGUG00000013137|ENSTGUG00000000793|ENSTGUG00000003791|ENSTGUG00000009041|ENSTGUG00000013304|ENSTGUG00000017238|ENSTGUG00000007159|ENSTGUG00000004386|ENSTGUG00000002489|ENSTGUG00000013299|ENSTGUG00000010841|ENSTGUG00000006796|ENSTGUG00000000346|ENSTGUG00000002144|ENSTGUG00000002108|ENSTGUG00000003490|ENSTGUG00000001528|ENSTGUG00000004507|ENSTGUG00000003196|ENSTGUG00000004737|ENSTGUG00000007342|…
Liver	45619	regulation of lymphocyte differentiation	0.00012534	0.0040597	7	60	274	14601	ENSTGUG00000014965|ENSTGUG00000004318|ENSTGUG00000000330|ENSTGUG00000009413|ENSTGUG00000002134|ENSTGUG00000007342|ENSTGUG00000007910
Liver	22409	positive regulation of cell-cell adhesion	0.00013661	0.0042893	8	81	274	14601	ENSTGUG00000014965|ENSTGUG00000013304|ENSTGUG00000004318|ENSTGUG00000000330|ENSTGUG00000006369|ENSTGUG00000013433|ENSTGUG00000016732|ENSTGUG00000007910
Liver	2274	myeloid leukocyte activation	0.00014067	0.0042893	6	43	274	14601	ENSTGUG00000002144|ENSTGUG00000012220|ENSTGUG00000001570|ENSTGUG00000018365|ENSTGUG00000000346|ENSTGUG00000010422
Liver	50921	positive regulation of chemotaxis	0.00014067	0.0042893	6	43	274	14601	ENSTGUG00000013137|ENSTGUG00000014965|ENSTGUG00000008080|ENSTGUG00000010650|ENSTGUG00000004507|ENSTGUG00000013433
Liver	43368	positive T cell selection	0.00014068	0.0042893	4	15	274	14601	ENSTGUG00000002144|ENSTGUG00000004318|ENSTGUG00000000330|ENSTGUG00000012220
Liver	71622	regulation of granulocyte chemotaxis	0.00014068	0.0042893	4	15	274	14601	ENSTGUG00000013137|ENSTGUG00000014965|ENSTGUG00000010650|ENSTGUG00000013433
Liver	2000514	regulation of CD4-positive, alpha-beta T cell activation	0.00014068	0.0042893	4	15	274	14601	ENSTGUG00000014965|ENSTGUG00000009413|ENSTGUG00000002134|ENSTGUG00000013433
Liver	8150	biological_process	0.00014125	0.0042893	235	11221	274	14601	ENSTGUG00000004129|ENSTGUG00000007930|ENSTGUG00000000793|ENSTGUG00000013290|ENSTGUG00000003791|ENSTGUG00000013969|ENSTGUG00000017238|ENSTGUG00000007677|ENSTGUG00000012220|ENSTGUG00000000655|ENSTGUG00000007159|ENSTGUG00000009674|ENSTGUG00000006796|ENSTGUG00000001113|ENSTGUG00000007008|ENSTGUG00000005506|ENSTGUG00000003490|ENSTGUG00000005304|ENSTGUG00000000388|ENSTGUG00000001528|ENSTGUG00000004507|…
Liver	98542	defense response to other organism	0.00014895	0.004483	8	82	274	14601	ENSTGUG00000002144|ENSTGUG00000013304|ENSTGUG00000012220|ENSTGUG00000003196|ENSTGUG00000010841|ENSTGUG00000000346|ENSTGUG00000001661|ENSTGUG00000003926
Liver	9897	external side of plasma membrane	0.00015794	0.0047119	9	105	274	14601	ENSTGUG00000002540|ENSTGUG00000002108|ENSTGUG00000013304|ENSTGUG00000009384|ENSTGUG00000006369|ENSTGUG00000003282|ENSTGUG00000010841|ENSTGUG00000016732|ENSTGUG00000009766
Liver	45580	regulation of T cell differentiation	0.00020619	0.0060979	6	46	274	14601	ENSTGUG00000014965|ENSTGUG00000004318|ENSTGUG00000000330|ENSTGUG00000009413|ENSTGUG00000002134|ENSTGUG00000007910
Liver	50789	regulation of biological process	0.00020852	0.0061136	136	5700	274	14601	ENSTGUG00000003791|ENSTGUG00000000793|ENSTGUG00000009041|ENSTGUG00000013304|ENSTGUG00000007677|ENSTGUG00000017238|ENSTGUG00000000655|ENSTGUG00000012220|ENSTGUG00000007159|ENSTGUG00000006796|ENSTGUG00000001113|ENSTGUG00000005506|ENSTGUG00000002144|ENSTGUG00000010883|ENSTGUG00000003490|ENSTGUG00000001528|ENSTGUG00000000388|ENSTGUG00000004507|ENSTGUG00000004737|ENSTGUG00000007342|ENSTGUG00000015756|…
Liver	51716	cellular response to stimulus	0.00022136	0.0064345	82	3045	274	14601	ENSTGUG00000013137|ENSTGUG00000000793|ENSTGUG00000009041|ENSTGUG00000010999|ENSTGUG00000013304|ENSTGUG00000007677|ENSTGUG00000012220|ENSTGUG00000000655|ENSTGUG00000011265|ENSTGUG00000013299|ENSTGUG00000010841|ENSTGUG00000010703|ENSTGUG00000001113|ENSTGUG00000000240|ENSTGUG00000010883|ENSTGUG00000001528|ENSTGUG00000004507|ENSTGUG00000018365|ENSTGUG00000004737|ENSTGUG00000007342|ENSTGUG00000015756|…
Liver	50900	leukocyte migration	0.00022969	0.0066201	7	66	274	14601	ENSTGUG00000014965|ENSTGUG00000009384|ENSTGUG00000002134|ENSTGUG00000001588|ENSTGUG00000013433|ENSTGUG00000018365|ENSTGUG00000005550
Liver	48520	positive regulation of behavior	0.00023269	0.0066503	6	47	274	14601	ENSTGUG00000013137|ENSTGUG00000014965|ENSTGUG00000008080|ENSTGUG00000010650|ENSTGUG00000004507|ENSTGUG00000013433
Liver	32103	positive regulation of response to external stimulus	0.00024386	0.0068314	8	88	274	14601	ENSTGUG00000013137|ENSTGUG00000014965|ENSTGUG00000008080|ENSTGUG00000010650|ENSTGUG00000004507|ENSTGUG00000013433|ENSTGUG00000016732|ENSTGUG00000005179
Liver	98552	side of membrane	0.00024495	0.0068314	10	136	274	14601	ENSTGUG00000002540|ENSTGUG00000002108|ENSTGUG00000013304|ENSTGUG00000009384|ENSTGUG00000006369|ENSTGUG00000003282|ENSTGUG00000001206|ENSTGUG00000010841|ENSTGUG00000016732|ENSTGUG00000009766
Liver	32879	regulation of localization	0.00024506	0.0068314	35	996	274	14601	ENSTGUG00000013137|ENSTGUG00000000793|ENSTGUG00000009041|ENSTGUG00000010999|ENSTGUG00000004429|ENSTGUG00000015496|ENSTGUG00000005287|ENSTGUG00000013299|ENSTGUG00000011998|ENSTGUG00000000346|ENSTGUG00000014965|ENSTGUG00000002108|ENSTGUG00000003490|ENSTGUG00000015985|ENSTGUG00000006215|ENSTGUG00000008080|ENSTGUG00000004507|ENSTGUG00000013603|ENSTGUG00000004737|ENSTGUG00000015756|ENSTGUG00000002266|…
Liver	2449	lymphocyte mediated immunity	0.00025559	0.0070671	5	31	274	14601	ENSTGUG00000002108|ENSTGUG00000017238|ENSTGUG00000012220|ENSTGUG00000007342|ENSTGUG00000010841
Liver	30155	regulation of cell adhesion	0.00027004	0.0074066	15	280	274	14601	ENSTGUG00000004318|ENSTGUG00000013304|ENSTGUG00000000330|ENSTGUG00000006369|ENSTGUG00000016854|ENSTGUG00000010650|ENSTGUG00000007113|ENSTGUG00000016732|ENSTGUG00000000346|ENSTGUG00000007910|ENSTGUG00000014965|ENSTGUG00000004442|ENSTGUG00000009413|ENSTGUG00000002134|ENSTGUG00000013433
Liver	2262	myeloid cell homeostasis	0.00027696	0.0075355	7	68	274	14601	ENSTGUG00000014965|ENSTGUG00000000793|ENSTGUG00000015985|ENSTGUG00000009413|ENSTGUG00000002134|ENSTGUG00000011709|ENSTGUG00000010422
Liver	2504	antigen processing and presentation of peptide or polysaccharide antigen via MHC class II	0.00030166	0.0081425	4	18	274	14601	ENSTGUG00000016075|ENSTGUG00000000388|ENSTGUG00000005830|ENSTGUG00000014233
Liver	2000026	regulation of multicellular organismal development	0.00030431	0.0081493	30	812	274	14601	ENSTGUG00000013137|ENSTGUG00000005287|ENSTGUG00000007159|ENSTGUG00000008562|ENSTGUG00000011998|ENSTGUG00000007910|ENSTGUG00000014965|ENSTGUG00000015985|ENSTGUG00000006215|ENSTGUG00000003335|ENSTGUG00000004737|ENSTGUG00000007342|ENSTGUG00000018365|ENSTGUG00000002266|ENSTGUG00000002207|ENSTGUG00000004318|ENSTGUG00000000330|ENSTGUG00000016732|ENSTGUG00000003557|ENSTGUG00000013516|ENSTGUG00000009413|…
Liver	40011	locomotion	0.00033368	0.0088661	22	520	274	14601	ENSTGUG00000013137|ENSTGUG00000005295|ENSTGUG00000009384|ENSTGUG00000010650|ENSTGUG00000004429|ENSTGUG00000013005|ENSTGUG00000005287|ENSTGUG00000002489|ENSTGUG00000011998|ENSTGUG00000003201|ENSTGUG00000014965|ENSTGUG00000008080|ENSTGUG00000002134|ENSTGUG00000004507|ENSTGUG00000001588|ENSTGUG00000013433|ENSTGUG00000004249|ENSTGUG00000018365|ENSTGUG00000004737|ENSTGUG00000009797|ENSTGUG00000015756|…
Liver	70201	regulation of establishment of protein localization	0.00033856	0.008926	15	286	274	14601	ENSTGUG00000002540|ENSTGUG00000000793|ENSTGUG00000009041|ENSTGUG00000004429|ENSTGUG00000015496|ENSTGUG00000005287|ENSTGUG00000013299|ENSTGUG00000005179|ENSTGUG00000002108|ENSTGUG00000003490|ENSTGUG00000015985|ENSTGUG00000002134|ENSTGUG00000015756|ENSTGUG00000003885|ENSTGUG00000002266
Liver	72676	lymphocyte migration	0.00034137	0.0089307	3	8	274	14601	ENSTGUG00000009384|ENSTGUG00000002134|ENSTGUG00000013433
Liver	45658	regulation of neutrophil differentiation	0.0003509	0.0090409	2	2	274	14601	ENSTGUG00000007342|ENSTGUG00000007910
Liver	45064	T-helper 2 cell differentiation	0.0003509	0.0090409	2	2	274	14601	ENSTGUG00000002134|ENSTGUG00000012220
Liver	2685	regulation of leukocyte migration	0.00036658	0.009235	6	51	274	14601	ENSTGUG00000013137|ENSTGUG00000014965|ENSTGUG00000008080|ENSTGUG00000010650|ENSTGUG00000004507|ENSTGUG00000013433
Liver	50707	regulation of cytokine secretion	0.00036658	0.009235	6	51	274	14601	ENSTGUG00000002540|ENSTGUG00000009041|ENSTGUG00000000793|ENSTGUG00000002134|ENSTGUG00000003885|ENSTGUG00000005179
Liver	30218	erythrocyte differentiation	0.00036658	0.009235	6	51	274	14601	ENSTGUG00000014965|ENSTGUG00000015985|ENSTGUG00000009413|ENSTGUG00000002134|ENSTGUG00000011709|ENSTGUG00000010422
Liver	19724	B cell mediated immunity	0.0003765	0.0092787	4	19	274	14601	ENSTGUG00000002108|ENSTGUG00000017238|ENSTGUG00000012220|ENSTGUG00000007342
Liver	2637	regulation of immunoglobulin production	0.0003765	0.0092787	4	19	274	14601	ENSTGUG00000002108|ENSTGUG00000009413|ENSTGUG00000013433|ENSTGUG00000016732
Liver	16064	immunoglobulin mediated immune response	0.0003765	0.0092787	4	19	274	14601	ENSTGUG00000002108|ENSTGUG00000017238|ENSTGUG00000012220|ENSTGUG00000007342
Liver	51272	positive regulation of cellular component movement	0.00038761	0.0094413	11	171	274	14601	ENSTGUG00000013137|ENSTGUG00000014965|ENSTGUG00000008080|ENSTGUG00000009413|ENSTGUG00000002134|ENSTGUG00000010650|ENSTGUG00000004507|ENSTGUG00000001890|ENSTGUG00000013433|ENSTGUG00000004737|ENSTGUG00000000346
Liver	44700	single organism signaling	0.00039142	0.0094413	71	2585	274	14601	ENSTGUG00000013137|ENSTGUG00000000793|ENSTGUG00000009041|ENSTGUG00000013304|ENSTGUG00000007677|ENSTGUG00000012220|ENSTGUG00000000655|ENSTGUG00000011265|ENSTGUG00000013299|ENSTGUG00000010841|ENSTGUG00000010703|ENSTGUG00000001113|ENSTGUG00000000240|ENSTGUG00000010883|ENSTGUG00000001528|ENSTGUG00000004507|ENSTGUG00000018365|ENSTGUG00000004737|ENSTGUG00000007342|ENSTGUG00000015756|ENSTGUG00000005550|…
Liver	23052	signaling	0.00039142	0.0094413	71	2585	274	14601	ENSTGUG00000013137|ENSTGUG00000000793|ENSTGUG00000009041|ENSTGUG00000013304|ENSTGUG00000007677|ENSTGUG00000012220|ENSTGUG00000000655|ENSTGUG00000011265|ENSTGUG00000013299|ENSTGUG00000010841|ENSTGUG00000010703|ENSTGUG00000001113|ENSTGUG00000000240|ENSTGUG00000010883|ENSTGUG00000001528|ENSTGUG00000004507|ENSTGUG00000018365|ENSTGUG00000004737|ENSTGUG00000007342|ENSTGUG00000015756|ENSTGUG00000005550|…
Liver	60326	cell chemotaxis	0.0003949	0.0094581	7	72	274	14601	ENSTGUG00000003201|ENSTGUG00000005295|ENSTGUG00000014965|ENSTGUG00000001588|ENSTGUG00000013433|ENSTGUG00000018365|ENSTGUG00000015756
Liver	48522	positive regulation of cellular process	0.0004113	0.009782	61	2135	274	14601	ENSTGUG00000013137|ENSTGUG00000000793|ENSTGUG00000009041|ENSTGUG00000013304|ENSTGUG00000007159|ENSTGUG00000004386|ENSTGUG00000002489|ENSTGUG00000013299|ENSTGUG00000010841|ENSTGUG00000006796|ENSTGUG00000000346|ENSTGUG00000002144|ENSTGUG00000002108|ENSTGUG00000003490|ENSTGUG00000004507|ENSTGUG00000003196|ENSTGUG00000004737|ENSTGUG00000007342|ENSTGUG00000015756|ENSTGUG00000002207|ENSTGUG00000004318|…
Liver	1818	negative regulation of cytokine production	0.00042989	0.010153	7	73	274	14601	ENSTGUG00000002540|ENSTGUG00000014965|ENSTGUG00000000793|ENSTGUG00000009413|ENSTGUG00000002134|ENSTGUG00000007342|ENSTGUG00000003885
Liver	51223	regulation of protein transport	0.00044129	0.01035	14	262	274	14601	ENSTGUG00000002540|ENSTGUG00000000793|ENSTGUG00000009041|ENSTGUG00000004429|ENSTGUG00000015496|ENSTGUG00000005287|ENSTGUG00000013299|ENSTGUG00000005179|ENSTGUG00000002108|ENSTGUG00000003490|ENSTGUG00000015985|ENSTGUG00000002134|ENSTGUG00000003885|ENSTGUG00000002266
Liver	4896	cytokine receptor activity	0.0004529	0.01055	6	53	274	14601	ENSTGUG00000010883|ENSTGUG00000009893|ENSTGUG00000004507|ENSTGUG00000018365|ENSTGUG00000010703|ENSTGUG00000009300
Liver	22407	regulation of cell-cell adhesion	0.00045706	0.010555	10	147	274	14601	ENSTGUG00000014965|ENSTGUG00000013304|ENSTGUG00000004318|ENSTGUG00000000330|ENSTGUG00000009413|ENSTGUG00000002134|ENSTGUG00000006369|ENSTGUG00000013433|ENSTGUG00000016732|ENSTGUG00000007910
Liver	45621	positive regulation of lymphocyte differentiation	0.00045933	0.010555	5	35	274	14601	ENSTGUG00000014965|ENSTGUG00000004318|ENSTGUG00000000330|ENSTGUG00000007342|ENSTGUG00000007910
Liver	30099	myeloid cell differentiation	0.00048629	0.0111	9	122	274	14601	ENSTGUG00000002144|ENSTGUG00000014965|ENSTGUG00000015985|ENSTGUG00000009413|ENSTGUG00000002134|ENSTGUG00000011709|ENSTGUG00000012220|ENSTGUG00000010381|ENSTGUG00000010422
Liver	50864	regulation of B cell activation	0.0005016	0.011224	6	54	274	14601	ENSTGUG00000014965|ENSTGUG00000009413|ENSTGUG00000013543|ENSTGUG00000007342|ENSTGUG00000002585|ENSTGUG00000016732
Liver	16712	oxidoreductase activity, acting on paired donors, with incorporation or reduction of molecular oxygen, reduced flavin or flavoprotein as one donor, and incorporation of one atom of oxygen	0.00050495	0.011224	3	9	274	14601	ENSTGUG00000007790|ENSTGUG00000009674|ENSTGUG00000007197
Liver	2320	lymphoid progenitor cell differentiation	0.00050495	0.011224	3	9	274	14601	ENSTGUG00000002134|ENSTGUG00000012220|ENSTGUG00000010422
Liver	46641	positive regulation of alpha-beta T cell proliferation	0.00050495	0.011224	3	9	274	14601	ENSTGUG00000000330|ENSTGUG00000013433|ENSTGUG00000016732
Liver	65007	biological regulation	0.00054296	0.011991	139	5966	274	14601	ENSTGUG00000003791|ENSTGUG00000000793|ENSTGUG00000009041|ENSTGUG00000013304|ENSTGUG00000007677|ENSTGUG00000017238|ENSTGUG00000000655|ENSTGUG00000012220|ENSTGUG00000007159|ENSTGUG00000006796|ENSTGUG00000001113|ENSTGUG00000005506|ENSTGUG00000002144|ENSTGUG00000010883|ENSTGUG00000003490|ENSTGUG00000001528|ENSTGUG00000000388|ENSTGUG00000004507|ENSTGUG00000004737|ENSTGUG00000007342|ENSTGUG00000015756|…
Liver	50794	regulation of cellular process	0.00055385	0.01215	128	5401	274	14601	ENSTGUG00000000793|ENSTGUG00000009041|ENSTGUG00000013304|ENSTGUG00000007677|ENSTGUG00000000655|ENSTGUG00000012220|ENSTGUG00000007159|ENSTGUG00000006796|ENSTGUG00000001113|ENSTGUG00000002144|ENSTGUG00000010883|ENSTGUG00000003490|ENSTGUG00000000388|ENSTGUG00000001528|ENSTGUG00000004507|ENSTGUG00000004737|ENSTGUG00000007342|ENSTGUG00000015756|ENSTGUG00000002540|ENSTGUG00000004318|ENSTGUG00000012581|…
Liver	2286	T cell activation involved in immune response	0.00056443	0.01215	4	21	274	14601	ENSTGUG00000002144|ENSTGUG00000002134|ENSTGUG00000012220|ENSTGUG00000003557
Liver	50848	regulation of calcium-mediated signaling	0.00056443	0.01215	4	21	274	14601	ENSTGUG00000013304|ENSTGUG00000000330|ENSTGUG00000013603|ENSTGUG00000010841
Liver	46638	positive regulation of alpha-beta T cell differentiation	0.00056443	0.01215	4	21	274	14601	ENSTGUG00000014965|ENSTGUG00000004318|ENSTGUG00000000330|ENSTGUG00000007910
Liver	19221	cytokine-mediated signaling pathway	0.000582	0.012449	8	100	274	14601	ENSTGUG00000010883|ENSTGUG00000009893|ENSTGUG00000004507|ENSTGUG00000010381|ENSTGUG00000018365|ENSTGUG00000000003|ENSTGUG00000010703|ENSTGUG00000009300
Liver	1903531	negative regulation of secretion by cell	0.00061118	0.012991	6	56	274	14601	ENSTGUG00000002540|ENSTGUG00000000793|ENSTGUG00000003637|ENSTGUG00000010999|ENSTGUG00000004429|ENSTGUG00000003885
Liver	34101	erythrocyte homeostasis	0.00067249	0.014206	6	57	274	14601	ENSTGUG00000014965|ENSTGUG00000015985|ENSTGUG00000009413|ENSTGUG00000002134|ENSTGUG00000011709|ENSTGUG00000010422
Liver	50853	B cell receptor signaling pathway	0.00067975	0.014271	4	22	274	14601	ENSTGUG00000014965|ENSTGUG00000006215|ENSTGUG00000003282|ENSTGUG00000013299
Liver	45597	positive regulation of cell differentiation	0.00071546	0.014928	18	408	274	14601	ENSTGUG00000004318|ENSTGUG00000000330|ENSTGUG00000005287|ENSTGUG00000011998|ENSTGUG00000003557|ENSTGUG00000007910|ENSTGUG00000000287|ENSTGUG00000014965|ENSTGUG00000013516|ENSTGUG00000015985|ENSTGUG00000009413|ENSTGUG00000002134|ENSTGUG00000003345|ENSTGUG00000010381|ENSTGUG00000004249|ENSTGUG00000007342|ENSTGUG00000002266|ENSTGUG00000004340
Liver	70887	cellular response to chemical stimulus	0.00076117	0.015785	28	780	274	14601	ENSTGUG00000000793|ENSTGUG00000011998|ENSTGUG00000010703|ENSTGUG00000009893|ENSTGUG00000014965|ENSTGUG00000010883|ENSTGUG00000015985|ENSTGUG00000006215|ENSTGUG00000003335|ENSTGUG00000001588|ENSTGUG00000004507|ENSTGUG00000009797|ENSTGUG00000004737|ENSTGUG00000015756|ENSTGUG00000018365|ENSTGUG00000002266|ENSTGUG00000009300|ENSTGUG00000005295|ENSTGUG00000000785|ENSTGUG00000010658|ENSTGUG00000003201|…
Liver	32880	regulation of protein localization	0.00080569	0.016607	16	344	274	14601	ENSTGUG00000002540|ENSTGUG00000000793|ENSTGUG00000009041|ENSTGUG00000004429|ENSTGUG00000015496|ENSTGUG00000005287|ENSTGUG00000013299|ENSTGUG00000011998|ENSTGUG00000005179|ENSTGUG00000002108|ENSTGUG00000003490|ENSTGUG00000015985|ENSTGUG00000002134|ENSTGUG00000015756|ENSTGUG00000002266|ENSTGUG00000003885
Liver	7154	cell communication	0.00083008	0.017007	71	2653	274	14601	ENSTGUG00000013137|ENSTGUG00000000793|ENSTGUG00000009041|ENSTGUG00000013304|ENSTGUG00000007677|ENSTGUG00000012220|ENSTGUG00000000655|ENSTGUG00000011265|ENSTGUG00000013299|ENSTGUG00000010841|ENSTGUG00000010703|ENSTGUG00000001113|ENSTGUG00000000240|ENSTGUG00000010883|ENSTGUG00000001528|ENSTGUG00000004507|ENSTGUG00000018365|ENSTGUG00000004737|ENSTGUG00000007342|ENSTGUG00000015756|ENSTGUG00000005550|…
Liver	42742	defense response to bacterium	0.00086258	0.017567	5	40	274	14601	ENSTGUG00000013304|ENSTGUG00000003196|ENSTGUG00000000346|ENSTGUG00000001661|ENSTGUG00000003926
Liver	6959	humoral immune response	0.00095874	0.019409	4	24	274	14601	ENSTGUG00000003791|ENSTGUG00000017238|ENSTGUG00000002134|ENSTGUG00000001661
Liver	43011	myeloid dendritic cell differentiation	0.0009646	0.019412	3	11	274	14601	ENSTGUG00000002144|ENSTGUG00000012220|ENSTGUG00000010422
Liver	9922	fatty acid elongase activity	0.0010396	0.020438	2	3	274	14601	ENSTGUG00000005767|ENSTGUG00000012864
Liver	72540	T-helper 17 cell lineage commitment	0.0010396	0.020438	2	3	274	14601	ENSTGUG00000002144|ENSTGUG00000012220
Liver	19814	immunoglobulin complex	0.0010396	0.020438	2	3	274	14601	ENSTGUG00000003282|ENSTGUG00000001661
Liver	34626	fatty acid elongation, polyunsaturated fatty acid	0.0010396	0.020438	2	3	274	14601	ENSTGUG00000005767|ENSTGUG00000012864
Liver	5515	protein binding	0.0010499	0.020522	165	7427	274	14601	ENSTGUG00000007930|ENSTGUG00000003791|ENSTGUG00000000793|ENSTGUG00000009041|ENSTGUG00000013304|ENSTGUG00000017238|ENSTGUG00000000655|ENSTGUG00000012220|ENSTGUG00000003705|ENSTGUG00000005830|ENSTGUG00000017237|ENSTGUG00000007159|ENSTGUG00000006972|ENSTGUG00000006796|ENSTGUG00000010883|ENSTGUG00000002144|ENSTGUG00000003490|ENSTGUG00000006965|ENSTGUG00000001528|ENSTGUG00000015756|ENSTGUG00000007342|…
Liver	30335	positive regulation of cell migration	0.0010692	0.02078	10	164	274	14601	ENSTGUG00000013137|ENSTGUG00000014965|ENSTGUG00000008080|ENSTGUG00000002134|ENSTGUG00000010650|ENSTGUG00000004507|ENSTGUG00000001890|ENSTGUG00000013433|ENSTGUG00000004737|ENSTGUG00000000346
Liver	2285	lymphocyte activation involved in immune response	0.0010816	0.020902	5	42	274	14601	ENSTGUG00000002144|ENSTGUG00000002108|ENSTGUG00000002134|ENSTGUG00000012220|ENSTGUG00000003557
Liver	9986	cell surface	0.0011131	0.021387	15	321	274	14601	ENSTGUG00000002540|ENSTGUG00000000793|ENSTGUG00000013304|ENSTGUG00000007677|ENSTGUG00000009384|ENSTGUG00000006369|ENSTGUG00000010841|ENSTGUG00000016732|ENSTGUG00000000287|ENSTGUG00000002108|ENSTGUG00000003282|ENSTGUG00000006488|ENSTGUG00000003659|ENSTGUG00000009766|ENSTGUG00000000694
Liver	51897	positive regulation of protein kinase B signaling	0.0012055	0.023032	5	43	274	14601	ENSTGUG00000015985|ENSTGUG00000002134|ENSTGUG00000010381|ENSTGUG00000002266|ENSTGUG00000016732
Liver	2000147	positive regulation of cell motility	0.0012269	0.02331	10	167	274	14601	ENSTGUG00000013137|ENSTGUG00000014965|ENSTGUG00000008080|ENSTGUG00000002134|ENSTGUG00000010650|ENSTGUG00000004507|ENSTGUG00000001890|ENSTGUG00000013433|ENSTGUG00000004737|ENSTGUG00000000346
Liver	51048	negative regulation of secretion	0.0012457	0.023317	6	64	274	14601	ENSTGUG00000002540|ENSTGUG00000000793|ENSTGUG00000003637|ENSTGUG00000010999|ENSTGUG00000004429|ENSTGUG00000003885
Liver	50920	regulation of chemotaxis	0.0012457	0.023317	6	64	274	14601	ENSTGUG00000013137|ENSTGUG00000014965|ENSTGUG00000008080|ENSTGUG00000010650|ENSTGUG00000004507|ENSTGUG00000013433
Liver	43370	regulation of CD4-positive, alpha-beta T cell differentiation	0.0012684	0.023317	3	12	274	14601	ENSTGUG00000014965|ENSTGUG00000009413|ENSTGUG00000002134
Liver	1773	myeloid dendritic cell activation	0.0012684	0.023317	3	12	274	14601	ENSTGUG00000002144|ENSTGUG00000012220|ENSTGUG00000010422
Liver	2294	CD4-positive, alpha-beta T cell differentiation involved in immune response	0.0012684	0.023317	3	12	274	14601	ENSTGUG00000002144|ENSTGUG00000002134|ENSTGUG00000012220
Liver	42093	T-helper cell differentiation	0.0012684	0.023317	3	12	274	14601	ENSTGUG00000002144|ENSTGUG00000002134|ENSTGUG00000012220
Liver	48872	homeostasis of number of cells	0.0013749	0.025139	8	114	274	14601	ENSTGUG00000014965|ENSTGUG00000000793|ENSTGUG00000015985|ENSTGUG00000009413|ENSTGUG00000002134|ENSTGUG00000011709|ENSTGUG00000003652|ENSTGUG00000010422
Liver	23051	regulation of signaling	0.0014501	0.026373	46	1570	274	14601	ENSTGUG00000004917|ENSTGUG00000007322|ENSTGUG00000013304|ENSTGUG00000010999|ENSTGUG00000004429|ENSTGUG00000007159|ENSTGUG00000005287|ENSTGUG00000013299|ENSTGUG00000011998|ENSTGUG00000010841|ENSTGUG00000007113|ENSTGUG00000003926|ENSTGUG00000010883|ENSTGUG00000002144|ENSTGUG00000014965|ENSTGUG00000015985|ENSTGUG00000003490|ENSTGUG00000006215|ENSTGUG00000003999|ENSTGUG00000001528|ENSTGUG00000013603|…
Liver	40017	positive regulation of locomotion	0.001466	0.026379	10	171	274	14601	ENSTGUG00000013137|ENSTGUG00000014965|ENSTGUG00000008080|ENSTGUG00000002134|ENSTGUG00000010650|ENSTGUG00000004507|ENSTGUG00000001890|ENSTGUG00000013433|ENSTGUG00000004737|ENSTGUG00000000346
Liver	43207	response to external biotic stimulus	0.0014737	0.026379	11	201	274	14601	ENSTGUG00000002144|ENSTGUG00000009041|ENSTGUG00000013304|ENSTGUG00000002134|ENSTGUG00000012220|ENSTGUG00000003196|ENSTGUG00000010841|ENSTGUG00000000346|ENSTGUG00000001661|ENSTGUG00000003926|ENSTGUG00000005179
Liver	51707	response to other organism	0.0014737	0.026379	11	201	274	14601	ENSTGUG00000002144|ENSTGUG00000009041|ENSTGUG00000013304|ENSTGUG00000002134|ENSTGUG00000012220|ENSTGUG00000003196|ENSTGUG00000010841|ENSTGUG00000000346|ENSTGUG00000001661|ENSTGUG00000003926|ENSTGUG00000005179
Liver	50670	regulation of lymphocyte proliferation	0.0015053	0.026563	7	90	274	14601	ENSTGUG00000014965|ENSTGUG00000000330|ENSTGUG00000009413|ENSTGUG00000013433|ENSTGUG00000007342|ENSTGUG00000002585|ENSTGUG00000016732
Liver	32944	regulation of mononuclear cell proliferation	0.0015053	0.026563	7	90	274	14601	ENSTGUG00000014965|ENSTGUG00000000330|ENSTGUG00000009413|ENSTGUG00000013433|ENSTGUG00000007342|ENSTGUG00000002585|ENSTGUG00000016732
Liver	10646	regulation of cell communication	0.0015074	0.026563	46	1573	274	14601	ENSTGUG00000004917|ENSTGUG00000007322|ENSTGUG00000013304|ENSTGUG00000010999|ENSTGUG00000004429|ENSTGUG00000007159|ENSTGUG00000005287|ENSTGUG00000013299|ENSTGUG00000011998|ENSTGUG00000010841|ENSTGUG00000007113|ENSTGUG00000003926|ENSTGUG00000010883|ENSTGUG00000002144|ENSTGUG00000014965|ENSTGUG00000015985|ENSTGUG00000003490|ENSTGUG00000006215|ENSTGUG00000003999|ENSTGUG00000001528|ENSTGUG00000013603|…
Liver	1902533	positive regulation of intracellular signal transduction	0.0015386	0.026974	17	401	274	14601	ENSTGUG00000007322|ENSTGUG00000004318|ENSTGUG00000013304|ENSTGUG00000000330|ENSTGUG00000011998|ENSTGUG00000010841|ENSTGUG00000016732|ENSTGUG00000003926|ENSTGUG00000015985|ENSTGUG00000006215|ENSTGUG00000002134|ENSTGUG00000010381|ENSTGUG00000006488|ENSTGUG00000013603|ENSTGUG00000010306|ENSTGUG00000002266|ENSTGUG00000004340
Liver	46640	regulation of alpha-beta T cell proliferation	0.0016261	0.028216	3	13	274	14601	ENSTGUG00000000330|ENSTGUG00000013433|ENSTGUG00000016732
Liver	30852	regulation of granulocyte differentiation	0.0016261	0.028216	3	13	274	14601	ENSTGUG00000015985|ENSTGUG00000007342|ENSTGUG00000007910
Liver	51674	localization of cell	0.0016655	0.028607	17	404	274	14601	ENSTGUG00000005295|ENSTGUG00000009384|ENSTGUG00000004429|ENSTGUG00000005287|ENSTGUG00000013005|ENSTGUG00000011998|ENSTGUG00000003201|ENSTGUG00000014965|ENSTGUG00000002134|ENSTGUG00000001588|ENSTGUG00000013433|ENSTGUG00000004249|ENSTGUG00000018365|ENSTGUG00000004737|ENSTGUG00000009797|ENSTGUG00000015756|ENSTGUG00000005550
Liver	48870	cell motility	0.0016655	0.028607	17	404	274	14601	ENSTGUG00000005295|ENSTGUG00000009384|ENSTGUG00000004429|ENSTGUG00000005287|ENSTGUG00000013005|ENSTGUG00000011998|ENSTGUG00000003201|ENSTGUG00000014965|ENSTGUG00000002134|ENSTGUG00000001588|ENSTGUG00000013433|ENSTGUG00000004249|ENSTGUG00000018365|ENSTGUG00000004737|ENSTGUG00000009797|ENSTGUG00000015756|ENSTGUG00000005550
Liver	80134	regulation of response to stress	0.0017192	0.029382	18	441	274	14601	ENSTGUG00000007322|ENSTGUG00000003791|ENSTGUG00000009041|ENSTGUG00000010999|ENSTGUG00000008562|ENSTGUG00000000346|ENSTGUG00000016732|ENSTGUG00000003926|ENSTGUG00000005506|ENSTGUG00000005179|ENSTGUG00000010883|ENSTGUG00000003335|ENSTGUG00000009413|ENSTGUG00000002134|ENSTGUG00000003345|ENSTGUG00000006488|ENSTGUG00000002867|ENSTGUG00000002207
Liver	45582	positive regulation of T cell differentiation	0.0017418	0.029619	4	28	274	14601	ENSTGUG00000014965|ENSTGUG00000004318|ENSTGUG00000000330|ENSTGUG00000007910
Liver	16477	cell migration	0.0017664	0.029887	16	371	274	14601	ENSTGUG00000005295|ENSTGUG00000009384|ENSTGUG00000004429|ENSTGUG00000013005|ENSTGUG00000011998|ENSTGUG00000003201|ENSTGUG00000014965|ENSTGUG00000002134|ENSTGUG00000001588|ENSTGUG00000013433|ENSTGUG00000004249|ENSTGUG00000018365|ENSTGUG00000004737|ENSTGUG00000009797|ENSTGUG00000015756|ENSTGUG00000005550
Liver	50793	regulation of developmental process	0.0017817	0.029997	35	1113	274	14601	ENSTGUG00000013137|ENSTGUG00000005287|ENSTGUG00000007159|ENSTGUG00000008562|ENSTGUG00000011998|ENSTGUG00000007910|ENSTGUG00000014965|ENSTGUG00000015985|ENSTGUG00000006215|ENSTGUG00000003335|ENSTGUG00000018365|ENSTGUG00000004737|ENSTGUG00000007342|ENSTGUG00000002266|ENSTGUG00000002207|ENSTGUG00000004318|ENSTGUG00000000330|ENSTGUG00000000785|ENSTGUG00000016732|ENSTGUG00000003557|ENSTGUG00000000287|…
Liver	70663	regulation of leukocyte proliferation	0.0018203	0.030497	7	93	274	14601	ENSTGUG00000014965|ENSTGUG00000000330|ENSTGUG00000009413|ENSTGUG00000013433|ENSTGUG00000007342|ENSTGUG00000002585|ENSTGUG00000016732
Liver	975	regulatory region DNA binding	0.0018653	0.030945	16	373	274	14601	ENSTGUG00000010999|ENSTGUG00000005287|ENSTGUG00000002489|ENSTGUG00000007269|ENSTGUG00000003557|ENSTGUG00000002144|ENSTGUG00000003335|ENSTGUG00000009413|ENSTGUG00000002134|ENSTGUG00000008373|ENSTGUG00000002867|ENSTGUG00000007215|ENSTGUG00000002585|ENSTGUG00000000003|ENSTGUG00000017448|ENSTGUG00000010422
Liver	1067	regulatory region nucleic acid binding	0.0018653	0.030945	16	373	274	14601	ENSTGUG00000010999|ENSTGUG00000005287|ENSTGUG00000002489|ENSTGUG00000007269|ENSTGUG00000003557|ENSTGUG00000002144|ENSTGUG00000003335|ENSTGUG00000009413|ENSTGUG00000002134|ENSTGUG00000008373|ENSTGUG00000002867|ENSTGUG00000007215|ENSTGUG00000002585|ENSTGUG00000000003|ENSTGUG00000017448|ENSTGUG00000010422
Liver	42113	B cell activation	0.0019842	0.031815	6	70	274	14601	ENSTGUG00000002108|ENSTGUG00000006215|ENSTGUG00000009413|ENSTGUG00000003652|ENSTGUG00000012220|ENSTGUG00000007910
Liver	43373	CD4-positive, alpha-beta T cell lineage commitment	0.0020534	0.031815	2	4	274	14601	ENSTGUG00000002144|ENSTGUG00000012220
Liver	51573	negative regulation of histone H3-K9 methylation	0.0020534	0.031815	2	4	274	14601	ENSTGUG00000002867|ENSTGUG00000007215
Liver	1931	uropod	0.0020534	0.031815	2	4	274	14601	ENSTGUG00000004178|ENSTGUG00000011044
Liver	2295	T-helper cell lineage commitment	0.0020534	0.031815	2	4	274	14601	ENSTGUG00000002144|ENSTGUG00000012220
Liver	72539	T-helper 17 cell differentiation	0.0020534	0.031815	2	4	274	14601	ENSTGUG00000002144|ENSTGUG00000012220
Liver	72538	T-helper 17 type immune response	0.0020534	0.031815	2	4	274	14601	ENSTGUG00000002144|ENSTGUG00000012220
Liver	34134	toll-like receptor 2 signaling pathway	0.0020534	0.031815	2	4	274	14601	ENSTGUG00000007322|ENSTGUG00000005179
Liver	19368	fatty acid elongation, unsaturated fatty acid	0.0020534	0.031815	2	4	274	14601	ENSTGUG00000005767|ENSTGUG00000012864
Liver	3913	DNA photolyase activity	0.0020534	0.031815	2	4	274	14601	ENSTGUG00000010999|ENSTGUG00000009601
Liver	32736	positive regulation of interleukin-13 production	0.0020534	0.031815	2	4	274	14601	ENSTGUG00000002144|ENSTGUG00000002134
Liver	98543	detection of other organism	0.0020534	0.031815	2	4	274	14601	ENSTGUG00000009041|ENSTGUG00000003926
Liver	16045	detection of bacterium	0.0020534	0.031815	2	4	274	14601	ENSTGUG00000009041|ENSTGUG00000003926
Liver	31254	cell trailing edge	0.0020534	0.031815	2	4	274	14601	ENSTGUG00000004178|ENSTGUG00000011044
Liver	51051	negative regulation of transport	0.002058	0.031815	10	179	274	14601	ENSTGUG00000002540|ENSTGUG00000000793|ENSTGUG00000003637|ENSTGUG00000010999|ENSTGUG00000006215|ENSTGUG00000004429|ENSTGUG00000015496|ENSTGUG00000013603|ENSTGUG00000012038|ENSTGUG00000003885
Liver	2763	positive regulation of myeloid leukocyte differentiation	0.0022638	0.034838	4	30	274	14601	ENSTGUG00000013516|ENSTGUG00000015985|ENSTGUG00000004340|ENSTGUG00000007910
Liver	48513	organ development	0.0024063	0.036864	44	1522	274	14601	ENSTGUG00000004917|ENSTGUG00000000793|ENSTGUG00000013304|ENSTGUG00000017422|ENSTGUG00000012220|ENSTGUG00000005287|ENSTGUG00000004386|ENSTGUG00000002489|ENSTGUG00000010841|ENSTGUG00000011998|ENSTGUG00000007910|ENSTGUG00000002144|ENSTGUG00000014965|ENSTGUG00000002108|ENSTGUG00000015985|ENSTGUG00000011709|ENSTGUG00000003196|ENSTGUG00000013366|ENSTGUG00000018365|ENSTGUG00000009797|ENSTGUG00000017350|…
Liver	2712	regulation of B cell mediated immunity	0.0025161	0.038032	3	15	274	14601	ENSTGUG00000009413|ENSTGUG00000013433|ENSTGUG00000016732
Liver	2889	regulation of immunoglobulin mediated immune response	0.0025161	0.038032	3	15	274	14601	ENSTGUG00000009413|ENSTGUG00000013433|ENSTGUG00000016732
Liver	50710	negative regulation of cytokine secretion	0.0025161	0.038032	3	15	274	14601	ENSTGUG00000002540|ENSTGUG00000000793|ENSTGUG00000003885
Liver	9607	response to biotic stimulus	0.0025951	0.039026	11	216	274	14601	ENSTGUG00000002144|ENSTGUG00000009041|ENSTGUG00000013304|ENSTGUG00000002134|ENSTGUG00000012220|ENSTGUG00000003196|ENSTGUG00000010841|ENSTGUG00000000346|ENSTGUG00000001661|ENSTGUG00000003926|ENSTGUG00000005179
Liver	45766	positive regulation of angiogenesis	0.0026048	0.039026	5	51	274	14601	ENSTGUG00000013137|ENSTGUG00000006215|ENSTGUG00000002867|ENSTGUG00000004737|ENSTGUG00000002207
Liver	50974	detection of mechanical stimulus involved in sensory perception	0.0030541	0.045358	3	16	274	14601	ENSTGUG00000011998|ENSTGUG00000000694|ENSTGUG00000001662
Liver	5164	tumor necrosis factor receptor binding	0.0030541	0.045358	3	16	274	14601	ENSTGUG00000010782|ENSTGUG00000002108|ENSTGUG00000003196
Liver	16829	lyase activity	0.0031414	0.046452	8	130	274	14601	ENSTGUG00000003348|ENSTGUG00000007930|ENSTGUG00000010999|ENSTGUG00000005304|ENSTGUG00000012551|ENSTGUG00000011176|ENSTGUG00000009506|ENSTGUG00000009601
Liver	71944	cell periphery	0.0031974	0.047075	51	1859	274	14601	ENSTGUG00000000793|ENSTGUG00000013304|ENSTGUG00000007677|ENSTGUG00000003705|ENSTGUG00000005830|ENSTGUG00000000801|ENSTGUG00000010841|ENSTGUG00000007113|ENSTGUG00000000346|ENSTGUG00000002108|ENSTGUG00000001700|ENSTGUG00000000388|ENSTGUG00000004737|ENSTGUG00000007865|ENSTGUG00000002207|ENSTGUG00000002540|ENSTGUG00000003637|ENSTGUG00000009384|ENSTGUG00000016854|ENSTGUG00000006369|ENSTGUG00000001890|…
Liver	14068	positive regulation of phosphatidylinositol 3-kinase signaling	0.0032347	0.047215	4	33	274	14601	ENSTGUG00000007322|ENSTGUG00000015985|ENSTGUG00000002266|ENSTGUG00000016732
Liver	30888	regulation of B cell proliferation	0.0032347	0.047215	4	33	274	14601	ENSTGUG00000014965|ENSTGUG00000009413|ENSTGUG00000007342|ENSTGUG00000002585
Liver	44459	plasma membrane part	0.0033434	0.04805	27	822	274	14601	ENSTGUG00000013304|ENSTGUG00000011044|ENSTGUG00000001206|ENSTGUG00000000801|ENSTGUG00000010841|ENSTGUG00000003926|ENSTGUG00000002108|ENSTGUG00000013603|ENSTGUG00000007865|ENSTGUG00000002207|ENSTGUG00000002540|ENSTGUG00000003637|ENSTGUG00000009384|ENSTGUG00000000330|ENSTGUG00000006369|ENSTGUG00000016075|ENSTGUG00000012038|ENSTGUG00000016732|ENSTGUG00000010658|ENSTGUG00000001662|ENSTGUG00000003282|…
Liver	51488	activation of anaphase-promoting complex activity	0.00338	0.04805	2	5	274	14601	ENSTGUG00000006112|ENSTGUG00000007159
Liver	2363	alpha-beta T cell lineage commitment	0.00338	0.04805	2	5	274	14601	ENSTGUG00000002144|ENSTGUG00000012220
Liver	42761	very long-chain fatty acid biosynthetic process	0.00338	0.04805	2	5	274	14601	ENSTGUG00000005767|ENSTGUG00000012864
Liver	4908	interleukin-1 receptor activity	0.00338	0.04805	2	5	274	14601	ENSTGUG00000009893|ENSTGUG00000009300
Liver	32426	stereocilium bundle tip	0.00338	0.04805	2	5	274	14601	ENSTGUG00000004184|ENSTGUG00000001662
Liver	1902531	regulation of intracellular signal transduction	0.0033908	0.04805	29	905	274	14601	ENSTGUG00000004917|ENSTGUG00000007322|ENSTGUG00000013304|ENSTGUG00000010841|ENSTGUG00000011998|ENSTGUG00000003926|ENSTGUG00000014965|ENSTGUG00000010883|ENSTGUG00000015985|ENSTGUG00000006215|ENSTGUG00000003999|ENSTGUG00000001528|ENSTGUG00000013603|ENSTGUG00000015756|ENSTGUG00000002266|ENSTGUG00000005550|ENSTGUG00000006196|ENSTGUG00000004318|ENSTGUG00000000330|ENSTGUG00000001890|ENSTGUG00000016732|…
Liver	50871	positive regulation of B cell activation	0.0036127	0.05098	4	34	274	14601	ENSTGUG00000014965|ENSTGUG00000009413|ENSTGUG00000007342|ENSTGUG00000016732
Liver	1904018	positive regulation of vasculature development	0.0036304	0.05098	5	55	274	14601	ENSTGUG00000013137|ENSTGUG00000006215|ENSTGUG00000002867|ENSTGUG00000004737|ENSTGUG00000002207
Liver	97028	dendritic cell differentiation	0.0036575	0.05098	3	17	274	14601	ENSTGUG00000002144|ENSTGUG00000012220|ENSTGUG00000010422
Liver	48821	erythrocyte development	0.0036575	0.05098	3	17	274	14601	ENSTGUG00000014965|ENSTGUG00000009413|ENSTGUG00000011709
Liver	71310	cellular response to organic substance	0.0038073	0.052852	22	629	274	14601	ENSTGUG00000000793|ENSTGUG00000000785|ENSTGUG00000011998|ENSTGUG00000010703|ENSTGUG00000010658|ENSTGUG00000009893|ENSTGUG00000010883|ENSTGUG00000015985|ENSTGUG00000006215|ENSTGUG00000003335|ENSTGUG00000002134|ENSTGUG00000004507|ENSTGUG00000010381|ENSTGUG00000013433|ENSTGUG00000002867|ENSTGUG00000018365|ENSTGUG00000004737|ENSTGUG00000009797|ENSTGUG00000002266|ENSTGUG00000000003|ENSTGUG00000009300|…
Liver	44212	transcription regulatory region DNA binding	0.0039311	0.054348	15	366	274	14601	ENSTGUG00000010999|ENSTGUG00000005287|ENSTGUG00000002489|ENSTGUG00000007269|ENSTGUG00000003557|ENSTGUG00000003335|ENSTGUG00000009413|ENSTGUG00000002134|ENSTGUG00000008373|ENSTGUG00000002867|ENSTGUG00000007215|ENSTGUG00000002585|ENSTGUG00000000003|ENSTGUG00000017448|ENSTGUG00000010422
Liver	2697	regulation of immune effector process	0.0040172	0.054902	7	107	274	14601	ENSTGUG00000000104|ENSTGUG00000003791|ENSTGUG00000002108|ENSTGUG00000009413|ENSTGUG00000013433|ENSTGUG00000016732|ENSTGUG00000002207
Liver	71594	thymocyte aggregation	0.0040196	0.054902	4	35	274	14601	ENSTGUG00000004318|ENSTGUG00000000330|ENSTGUG00000002134|ENSTGUG00000016732
Liver	33077	T cell differentiation in thymus	0.0040196	0.054902	4	35	274	14601	ENSTGUG00000004318|ENSTGUG00000000330|ENSTGUG00000002134|ENSTGUG00000016732
Liver	1819	positive regulation of cytokine production	0.0041363	0.056103	8	136	274	14601	ENSTGUG00000013137|ENSTGUG00000002144|ENSTGUG00000009041|ENSTGUG00000002108|ENSTGUG00000002134|ENSTGUG00000013433|ENSTGUG00000002867|ENSTGUG00000003926
Liver	50795	regulation of behavior	0.0041405	0.056103	6	81	274	14601	ENSTGUG00000013137|ENSTGUG00000014965|ENSTGUG00000008080|ENSTGUG00000010650|ENSTGUG00000004507|ENSTGUG00000013433
Liver	9966	regulation of signal transduction	0.0042021	0.056712	41	1435	274	14601	ENSTGUG00000004917|ENSTGUG00000007322|ENSTGUG00000010999|ENSTGUG00000013304|ENSTGUG00000004429|ENSTGUG00000011998|ENSTGUG00000010841|ENSTGUG00000007113|ENSTGUG00000003926|ENSTGUG00000010883|ENSTGUG00000014965|ENSTGUG00000002144|ENSTGUG00000015985|ENSTGUG00000006215|ENSTGUG00000003999|ENSTGUG00000001528|ENSTGUG00000013603|ENSTGUG00000018365|ENSTGUG00000015756|ENSTGUG00000007342|ENSTGUG00000002266|…
Liver	2703	regulation of leukocyte mediated immunity	0.0042393	0.056764	5	57	274	14601	ENSTGUG00000000104|ENSTGUG00000003791|ENSTGUG00000009413|ENSTGUG00000013433|ENSTGUG00000016732
Liver	2761	regulation of myeloid leukocyte differentiation	0.0042393	0.056764	5	57	274	14601	ENSTGUG00000013516|ENSTGUG00000015985|ENSTGUG00000007342|ENSTGUG00000004340|ENSTGUG00000007910
Liver	60122	inner ear receptor stereocilium organization	0.0043287	0.057061	3	18	274	14601	ENSTGUG00000004184|ENSTGUG00000000694|ENSTGUG00000001662
Liver	50869	negative regulation of B cell activation	0.0043287	0.057061	3	18	274	14601	ENSTGUG00000009413|ENSTGUG00000013543|ENSTGUG00000007342
Liver	50830	defense response to Gram-positive bacterium	0.0043287	0.057061	3	18	274	14601	ENSTGUG00000003196|ENSTGUG00000000346|ENSTGUG00000003926
Liver	8009	chemokine activity	0.0043287	0.057061	3	18	274	14601	ENSTGUG00000003201|ENSTGUG00000005295|ENSTGUG00000013433
Liver	10033	response to organic substance	0.0044079	0.057882	26	798	274	14601	ENSTGUG00000000793|ENSTGUG00000009041|ENSTGUG00000010999|ENSTGUG00000011998|ENSTGUG00000010703|ENSTGUG00000009893|ENSTGUG00000010883|ENSTGUG00000003490|ENSTGUG00000015985|ENSTGUG00000006215|ENSTGUG00000003335|ENSTGUG00000004507|ENSTGUG00000009797|ENSTGUG00000004737|ENSTGUG00000018365|ENSTGUG00000002266|ENSTGUG00000009300|ENSTGUG00000000785|ENSTGUG00000010658|ENSTGUG00000005179|ENSTGUG00000002134|…
Liver	42221	response to chemical	0.0045269	0.059215	39	1353	274	14601	ENSTGUG00000013137|ENSTGUG00000007930|ENSTGUG00000000793|ENSTGUG00000009041|ENSTGUG00000010999|ENSTGUG00000002489|ENSTGUG00000011998|ENSTGUG00000010703|ENSTGUG00000009506|ENSTGUG00000014965|ENSTGUG00000009893|ENSTGUG00000010883|ENSTGUG00000003490|ENSTGUG00000015985|ENSTGUG00000008080|ENSTGUG00000006215|ENSTGUG00000003335|ENSTGUG00000004507|ENSTGUG00000001588|ENSTGUG00000018365|ENSTGUG00000004737|…
Liver	31334	positive regulation of protein complex assembly	0.0045696	0.059545	5	58	274	14601	ENSTGUG00000014965|ENSTGUG00000002266|ENSTGUG00000002585|ENSTGUG00000006796|ENSTGUG00000001661
Liver	51049	regulation of transport	0.0047591	0.061778	23	681	274	14601	ENSTGUG00000002540|ENSTGUG00000000104|ENSTGUG00000009041|ENSTGUG00000000793|ENSTGUG00000003637|ENSTGUG00000010999|ENSTGUG00000004429|ENSTGUG00000015496|ENSTGUG00000005287|ENSTGUG00000012038|ENSTGUG00000013299|ENSTGUG00000005179|ENSTGUG00000014965|ENSTGUG00000002108|ENSTGUG00000015985|ENSTGUG00000003490|ENSTGUG00000006215|ENSTGUG00000002134|ENSTGUG00000013603|ENSTGUG00000004737|ENSTGUG00000002266|…
Liver	43369	CD4-positive or CD8-positive, alpha-beta T cell lineage commitment	0.0050073	0.063074	2	6	274	14601	ENSTGUG00000002144|ENSTGUG00000012220
Liver	60263	regulation of respiratory burst	0.0050073	0.063074	2	6	274	14601	ENSTGUG00000010650|ENSTGUG00000001661
Liver	4312	fatty acid synthase activity	0.0050073	0.063074	2	6	274	14601	ENSTGUG00000005767|ENSTGUG00000012864
Liver	45579	positive regulation of B cell differentiation	0.0050073	0.063074	2	6	274	14601	ENSTGUG00000014965|ENSTGUG00000007342
Liver	32656	regulation of interleukin-13 production	0.0050073	0.063074	2	6	274	14601	ENSTGUG00000002144|ENSTGUG00000002134
Liver	45060	negative thymic T cell selection	0.0050073	0.063074	2	6	274	14601	ENSTGUG00000000330|ENSTGUG00000016732
Liver	31061	negative regulation of histone methylation	0.0050073	0.063074	2	6	274	14601	ENSTGUG00000002867|ENSTGUG00000007215
Liver	30854	positive regulation of granulocyte differentiation	0.0050073	0.063074	2	6	274	14601	ENSTGUG00000015985|ENSTGUG00000007910
Liver	43367	CD4-positive, alpha-beta T cell differentiation	0.0050697	0.063158	3	19	274	14601	ENSTGUG00000002144|ENSTGUG00000002134|ENSTGUG00000012220
Liver	50982	detection of mechanical stimulus	0.0050697	0.063158	3	19	274	14601	ENSTGUG00000011998|ENSTGUG00000000694|ENSTGUG00000001662
Liver	31057	negative regulation of histone modification	0.0050697	0.063158	3	19	274	14601	ENSTGUG00000002867|ENSTGUG00000007215|ENSTGUG00000010422
Liver	31056	regulation of histone modification	0.0052844	0.065592	5	60	274	14601	ENSTGUG00000009413|ENSTGUG00000002134|ENSTGUG00000002867|ENSTGUG00000007215|ENSTGUG00000010422
Liver	50671	positive regulation of lymphocyte proliferation	0.0056699	0.069615	5	61	274	14601	ENSTGUG00000014965|ENSTGUG00000000330|ENSTGUG00000009413|ENSTGUG00000013433|ENSTGUG00000016732
Liver	32946	positive regulation of mononuclear cell proliferation	0.0056699	0.069615	5	61	274	14601	ENSTGUG00000014965|ENSTGUG00000000330|ENSTGUG00000009413|ENSTGUG00000013433|ENSTGUG00000016732
Liver	2573	myeloid leukocyte differentiation	0.0056699	0.069615	5	61	274	14601	ENSTGUG00000002144|ENSTGUG00000002134|ENSTGUG00000011709|ENSTGUG00000012220|ENSTGUG00000010422
Liver	35710	CD4-positive, alpha-beta T cell activation	0.0058825	0.071708	3	20	274	14601	ENSTGUG00000002144|ENSTGUG00000002134|ENSTGUG00000012220
Liver	42379	chemokine receptor binding	0.0058825	0.071708	3	20	274	14601	ENSTGUG00000003201|ENSTGUG00000005295|ENSTGUG00000013433
Liver	2700	regulation of production of molecular mediator of immune response	0.0059557	0.072083	4	39	274	14601	ENSTGUG00000002108|ENSTGUG00000009413|ENSTGUG00000013433|ENSTGUG00000016732
Liver	50709	negative regulation of protein secretion	0.0059557	0.072083	4	39	274	14601	ENSTGUG00000002540|ENSTGUG00000000793|ENSTGUG00000004429|ENSTGUG00000003885
Liver	5615	extracellular space	0.0060773	0.073294	17	459	274	14601	ENSTGUG00000013087|ENSTGUG00000002540|ENSTGUG00000000793|ENSTGUG00000005295|ENSTGUG00000018189|ENSTGUG00000011044|ENSTGUG00000001661|ENSTGUG00000002079|ENSTGUG00000003201|ENSTGUG00000010782|ENSTGUG00000000287|ENSTGUG00000002108|ENSTGUG00000008080|ENSTGUG00000003196|ENSTGUG00000013433|ENSTGUG00000003499|ENSTGUG00000003885
Liver	42102	positive regulation of T cell proliferation	0.0065216	0.077825	4	40	274	14601	ENSTGUG00000014965|ENSTGUG00000000330|ENSTGUG00000013433|ENSTGUG00000016732
Liver	30595	leukocyte chemotaxis	0.0065216	0.077825	4	40	274	14601	ENSTGUG00000014965|ENSTGUG00000001588|ENSTGUG00000013433|ENSTGUG00000018365
Liver	32675	regulation of interleukin-6 production	0.0065216	0.077825	4	40	274	14601	ENSTGUG00000009041|ENSTGUG00000014965|ENSTGUG00000007342|ENSTGUG00000003926
Liver	51246	regulation of protein metabolic process	0.0066976	0.07926	31	1036	274	14601	ENSTGUG00000009041|ENSTGUG00000010999|ENSTGUG00000013304|ENSTGUG00000018189|ENSTGUG00000004429|ENSTGUG00000015496|ENSTGUG00000004916|ENSTGUG00000007159|ENSTGUG00000011998|ENSTGUG00000003926|ENSTGUG00000014965|ENSTGUG00000002144|ENSTGUG00000010883|ENSTGUG00000015985|ENSTGUG00000013543|ENSTGUG00000007342|ENSTGUG00000002266|ENSTGUG00000002207|ENSTGUG00000009033|ENSTGUG00000013087|ENSTGUG00000009413|…
Liver	50854	regulation of antigen receptor-mediated signaling pathway	0.0067689	0.07926	3	21	274	14601	ENSTGUG00000006215|ENSTGUG00000013603|ENSTGUG00000007113
Liver	43374	CD8-positive, alpha-beta T cell differentiation	0.0069237	0.07926	2	7	274	14601	ENSTGUG00000003196|ENSTGUG00000003557
Liver	43383	negative T cell selection	0.0069237	0.07926	2	7	274	14601	ENSTGUG00000000330|ENSTGUG00000016732
Liver	51570	regulation of histone H3-K9 methylation	0.0069237	0.07926	2	7	274	14601	ENSTGUG00000002867|ENSTGUG00000007215
Liver	36037	CD8-positive, alpha-beta T cell activation	0.0069237	0.07926	2	7	274	14601	ENSTGUG00000003196|ENSTGUG00000003557
Liver	2495	antigen processing and presentation of peptide antigen via MHC class II	0.0069237	0.07926	2	7	274	14601	ENSTGUG00000000388|ENSTGUG00000005830
Liver	30497	fatty acid elongation	0.0069237	0.07926	2	7	274	14601	ENSTGUG00000005767|ENSTGUG00000012864
Liver	90239	regulation of histone H4 acetylation	0.0069237	0.07926	2	7	274	14601	ENSTGUG00000002867|ENSTGUG00000010422
Liver	32753	positive regulation of interleukin-4 production	0.0069237	0.07926	2	7	274	14601	ENSTGUG00000002144|ENSTGUG00000002134
Liver	45059	positive thymic T cell selection	0.0069237	0.07926	2	7	274	14601	ENSTGUG00000004318|ENSTGUG00000000330
Liver	1903308	regulation of chromatin modification	0.0069449	0.07926	5	64	274	14601	ENSTGUG00000009413|ENSTGUG00000002134|ENSTGUG00000002867|ENSTGUG00000007215|ENSTGUG00000010422
Liver	70665	positive regulation of leukocyte proliferation	0.0069449	0.07926	5	64	274	14601	ENSTGUG00000014965|ENSTGUG00000000330|ENSTGUG00000009413|ENSTGUG00000013433|ENSTGUG00000016732
Liver	2001251	negative regulation of chromosome organization	0.0071221	0.081011	4	41	274	14601	ENSTGUG00000006112|ENSTGUG00000002867|ENSTGUG00000007215|ENSTGUG00000010422
Liver	1903309	negative regulation of chromatin modification	0.0077303	0.087345	3	22	274	14601	ENSTGUG00000002867|ENSTGUG00000007215|ENSTGUG00000010422
Liver	32813	tumor necrosis factor receptor superfamily binding	0.0077303	0.087345	3	22	274	14601	ENSTGUG00000010782|ENSTGUG00000002108|ENSTGUG00000003196
Liver	6954	inflammatory response	0.0080788	0.090981	6	93	274	14601	ENSTGUG00000008863|ENSTGUG00000009041|ENSTGUG00000002108|ENSTGUG00000004507|ENSTGUG00000005871|ENSTGUG00000005179
Liver	1902275	regulation of chromatin organization	0.0084079	0.09431	5	67	274	14601	ENSTGUG00000009413|ENSTGUG00000002134|ENSTGUG00000002867|ENSTGUG00000007215|ENSTGUG00000010422
Liver	42035	regulation of cytokine biosynthetic process	0.00843	0.09431	4	43	274	14601	ENSTGUG00000002144|ENSTGUG00000009041|ENSTGUG00000002134|ENSTGUG00000007342
Liver	2224	toll-like receptor signaling pathway	0.0087682	0.097741	3	23	274	14601	ENSTGUG00000007322|ENSTGUG00000009041|ENSTGUG00000005179
Liver	45785	positive regulation of cell adhesion	0.0089347	0.097741	8	155	274	14601	ENSTGUG00000014965|ENSTGUG00000013304|ENSTGUG00000004318|ENSTGUG00000000330|ENSTGUG00000006369|ENSTGUG00000013433|ENSTGUG00000016732|ENSTGUG00000007910
Liver	44030	regulation of DNA methylation	0.0091178	0.097741	2	8	274	14601	ENSTGUG00000002867|ENSTGUG00000010422
Liver	35067	negative regulation of histone acetylation	0.0091178	0.097741	2	8	274	14601	ENSTGUG00000002867|ENSTGUG00000010422
Liver	8440	inositol-1,4,5-trisphosphate 3-kinase activity	0.0091178	0.097741	2	8	274	14601	ENSTGUG00000004318|ENSTGUG00000007479
Liver	2360	T cell lineage commitment	0.0091178	0.097741	2	8	274	14601	ENSTGUG00000002144|ENSTGUG00000012220
Liver	50857	positive regulation of antigen receptor-mediated signaling pathway	0.0091178	0.097741	2	8	274	14601	ENSTGUG00000006215|ENSTGUG00000013603
Liver	50855	regulation of B cell receptor signaling pathway	0.0091178	0.097741	2	8	274	14601	ENSTGUG00000006215|ENSTGUG00000007113
Liver	42101	T cell receptor complex	0.0091178	0.097741	2	8	274	14601	ENSTGUG00000000330|ENSTGUG00000013603
Liver	30225	macrophage differentiation	0.0091178	0.097741	2	8	274	14601	ENSTGUG00000011709|ENSTGUG00000010422
Liver	98581	detection of external biotic stimulus	0.0091178	0.097741	2	8	274	14601	ENSTGUG00000009041|ENSTGUG00000003926
Liver	2706	regulation of lymphocyte mediated immunity	0.009139	0.097741	4	44	274	14601	ENSTGUG00000003791|ENSTGUG00000009413|ENSTGUG00000013433|ENSTGUG00000016732
Liver	14066	regulation of phosphatidylinositol 3-kinase signaling	0.009139	0.097741	4	44	274	14601	ENSTGUG00000007322|ENSTGUG00000015985|ENSTGUG00000002266|ENSTGUG00000016732
Liver	5884	actin filament	0.009139	0.097741	4	44	274	14601	ENSTGUG00000010650|ENSTGUG00000011044|ENSTGUG00000011998|ENSTGUG00000000346

## Sheet: Notes
Column heading	Description
GO_ID	Gene Ontologyidentity number
GO_term	Gene Ontology term name
P_value	P-value from gene enrichment analysis
Q_value	P-value corrected for false discovery rate
x	Total number of genes from transcriptome that mapped to the GO term in question
n	Total number of genes from reference genome that mapped to the GO term in question
X	Total number of genes from transcriptome (that mapped to one or more GO terms)
N	Total number of genes in reference genome (that mapped to one or more GO terms)
Gene_IDs	Identities of all genes that mapped to the GO term in question
